# Supplementary material for: Stopping the Chain: Isolated Molecular Intermediates of Anionic Styrene Polymerization
Source: Angew Chem Int Ed Engl. 2025 Aug 21;64(42):e202510397. doi: 10.1002/anie.202510397 (PMC12518692; doi:10.1002/anie.202510397)
Supplement: Supplementary file 2 — Supporting Information [file ANIE-64-e202510397-s001.zip]

Archive with 2 entries (2 files):
- mo_B2881_0m.cif
- mo_B2893_0m.cif
