# Supplementary material for: Stopping the Chain: Isolated Molecular Intermediates of Anionic Styrene Polymerization
Source: Angew Chem Int Ed Engl. 2025 Aug 21;64(42):e202510397. doi: 10.1002/anie.202510397 (PMC12518692; doi:10.1002/anie.202510397)
Supplement: Supplementary file 2 — Supporting Information [file ANIE-64-e202510397-s001.zip › mo_B2881_0m.cif]

data_mo_b2881_0m
_audit_creation_date               2025-05-09
_audit_creation_method
;
Olex2 1.5
(compiled 2025.04.05 svn.rf049d14d for OlexSys, GUI svn.r7205)
;
_shelx_SHELXL_version_number       '2014/7'
_audit_contact_author_address      ?
_audit_contact_author_email        ?
_audit_contact_author_name         ''
_audit_contact_author_phone        ?
_publ_contact_author_id_orcid      ?
_publ_section_references
;
Dolomanov, O.V., Bourhis, L.J., Gildea, R.J, Howard, J.A.K. & Puschmann, H.
 (2009), J. Appl. Cryst. 42, 339-341.

Sheldrick, G.M. (2015). Acta Cryst. A71, 3-8.

Sheldrick, G.M. (2015). Acta Cryst. C71, 3-8.
;
_chemical_name_common              ?
_chemical_name_systematic          ?
_chemical_formula_moiety           'C20 H37 Li O2'
_chemical_formula_sum              'C20 H37 Li O2'
_chemical_formula_weight           316.43
_chemical_melting_point            ?
loop_
  _atom_type_symbol
  _atom_type_description
  _atom_type_scat_dispersion_real
  _atom_type_scat_dispersion_imag
  _atom_type_scat_source
 'C' 'C' 0.0033 0.0016 'International Tables Vol C Tables 4.2.6.8 and 6.1.1.4'
 'H' 'H' 0.0000 0.0000 'International Tables Vol C Tables 4.2.6.8 and 6.1.1.4'
 'Li' 'Li' -0.0003 0.0001
 'International Tables Vol C Tables 4.2.6.8 and 6.1.1.4'
 'O' 'O' 0.0106 0.0060 'International Tables Vol C Tables 4.2.6.8 and 6.1.1.4'

_shelx_space_group_comment
;
The symmetry employed for this shelxl refinement is uniquely defined
by the following loop, which should always be used as a source of
symmetry information in preference to the above space-group names.
They are only intended as comments.
;
_space_group_crystal_system        'monoclinic'
_space_group_IT_number             14
_space_group_name_H-M_alt          'P 1 21/c 1'
_space_group_name_Hall             '-P 2ybc'
loop_
  _space_group_symop_operation_xyz
 'x, y, z'
 '-x, y+1/2, -z+1/2'
 '-x, -y, -z'
 'x, -y-1/2, z-1/2'

_cell_length_a                     18.331(2)
_cell_length_b                     9.9214(11)
_cell_length_c                     24.160(3)
_cell_angle_alpha                  90
_cell_angle_beta                   109.979(4)
_cell_angle_gamma                  90
_cell_volume                       4129.4(8)
_cell_formula_units_Z              8
_cell_measurement_reflns_used      2228
_cell_measurement_temperature      100.00
_cell_measurement_theta_max        26.04
_cell_measurement_theta_min        2.67
_shelx_estimated_absorpt_T_max     0.976
_shelx_estimated_absorpt_T_min     0.958
_exptl_absorpt_coefficient_mu      0.062
_exptl_absorpt_correction_T_max    0.5676
_exptl_absorpt_correction_T_min    0.5117
_exptl_absorpt_correction_type     multi-scan
_exptl_absorpt_process_details
;
SADABS-2016/2 (Bruker,2016/2) was used for absorption correction.
wR2(int) was 0.0978 before and 0.0510 after correction.
The Ratio of minimum to maximum transmission is 0.9015.
The \l/2 correction factor is Not present.
;
_exptl_absorpt_special_details     ?
_exptl_crystal_colour              yellow
_exptl_crystal_colour_primary      yellow
_exptl_crystal_density_diffrn      1.018
_exptl_crystal_density_meas        ?
_exptl_crystal_density_method      ?
_exptl_crystal_description         block
_exptl_crystal_F_000               1408
_exptl_crystal_size_max            0.704
_exptl_crystal_size_mid            0.57
_exptl_crystal_size_min            0.392
_exptl_transmission_factor_max     ?
_exptl_transmission_factor_min     ?
_diffrn_reflns_av_R_equivalents    0.0458
_diffrn_reflns_av_unetI/netI       0.0131
_diffrn_reflns_Laue_measured_fraction_full  0.999
_diffrn_reflns_Laue_measured_fraction_max  0.996
_diffrn_reflns_limit_h_max         30
_diffrn_reflns_limit_h_min         -30
_diffrn_reflns_limit_k_max         16
_diffrn_reflns_limit_k_min         -16
_diffrn_reflns_limit_l_max         40
_diffrn_reflns_limit_l_min         -40
_diffrn_reflns_number              574035
_diffrn_reflns_point_group_measured_fraction_full  0.999
_diffrn_reflns_point_group_measured_fraction_max  0.996
_diffrn_reflns_theta_full          25.242
_diffrn_reflns_theta_max           36.401
_diffrn_reflns_theta_min           1.779
_diffrn_ambient_temperature        100.00
_diffrn_detector                   'Bruker D8 VENTURE area detector'
_diffrn_detector_area_resol_mean   10.4167
_diffrn_detector_type              'CPAD PHOTON II area detector'
_diffrn_measured_fraction_theta_full  0.999
_diffrn_measured_fraction_theta_max  0.996
_diffrn_measurement_device         'four-circle diffractometer'
_diffrn_measurement_device_type    'Bruker D8 VENTURE area detector'
_diffrn_measurement_method         '\w and \f scans'
_diffrn_radiation_monochromator    'HELIOS mirror optics'
_diffrn_radiation_probe            x-ray
_diffrn_radiation_type             MoK\a
_diffrn_radiation_wavelength       0.71073
_diffrn_source                     'microfocus sealed X-ray tube'
_diffrn_source_current             1.0
_diffrn_source_power               0.05
_diffrn_source_type                'Incoatec I\ms'
_diffrn_source_voltage             50.0
_diffrn_standards_number           0
_reflns_Friedel_coverage           0.000
_reflns_Friedel_fraction_full      .
_reflns_Friedel_fraction_max       .
_reflns_number_gt                  15758
_reflns_number_total               20085
_reflns_special_details
;
 Reflections were merged by SHELXL according to the crystal
 class for the calculation of statistics and refinement.
 
 _reflns_Friedel_fraction is defined as the number of unique
 Friedel pairs measured divided by the number that would be
 possible theoretically, ignoring centric projections and
 systematic absences.
;
_reflns_threshold_expression       'I > 2\s(I)'
_computing_cell_refinement         'SAINT V8.40B (Bruker, 2016)'
_computing_data_collection         ?
_computing_data_reduction          'SAINT V8.40B (Bruker, 2016)'
_computing_molecular_graphics      'Olex2 1.5 (Dolomanov et al., 2009)'
_computing_publication_material    'Olex2 1.5 (Dolomanov et al., 2009)'
_computing_structure_refinement    'SHELXL 2014/7 (Sheldrick, 2015)'
_computing_structure_solution      'SHELXT  (Sheldrick, 2015)'
_refine_diff_density_max           0.494
_refine_diff_density_min           -0.250
_refine_diff_density_rms           0.040
_refine_ls_extinction_coef         .
_refine_ls_extinction_method       none
_refine_ls_goodness_of_fit_ref     1.047
_refine_ls_hydrogen_treatment      mixed
_refine_ls_matrix_type             full
_refine_ls_number_parameters       457
_refine_ls_number_reflns           20085
_refine_ls_number_restraints       0
_refine_ls_R_factor_all            0.0556
_refine_ls_R_factor_gt             0.0417
_refine_ls_restrained_S_all        1.047
_refine_ls_shift/su_max            0.001
_refine_ls_shift/su_mean           0.000
_refine_ls_structure_factor_coef   Fsqd
_refine_ls_weighting_details      
 'w=1/[\s^2^(Fo^2^)+(0.0709P)^2^+0.3934P] where P=(Fo^2^+2Fc^2^)/3'
_refine_ls_weighting_scheme        calc
_refine_ls_wR_factor_gt            0.1213
_refine_ls_wR_factor_ref           0.1321
_refine_special_details            ?
_olex2_refinement_description
;
1. Fixed Uiso
 At 1.2 times of:
  All C(H) groups, All C(H,H) groups
 At 1.5 times of:
  All C(H,H,H) groups
2. Others
 Sof(C41)=Sof(H17)=Sof(H18)=Sof(C42)=Sof(H19)=Sof(H20)=Sof(H21)=1-FVAR(1)
 Sof(C39)=Sof(H12)=Sof(H13)=Sof(C40)=Sof(H14)=Sof(H15)=Sof(H16)=FVAR(1)
3.a Secondary CH2 refined with riding coordinates:
 C8(H8A,H8B), C13(H13A,H13B), C15(H15A,H15B), C17(H17A,H17B), C19(H19A,H19B),
 C28(HF,HG), C33(HQ,HR), C35(HV,HW), C37(H6,H8), C39(H12,H13), C41(H17,H18)
3.b Aromatic/amide H refined with riding coordinates:
 C1(H1), C2(H2), C3(H3), C4(H4), C5(H5), C21(H), C22(HA), C23(HB), C24(HC),
 C25(HD)
3.c Idealised Me refined as rotating group:
 C10(H10A,H10B,H10C), C11(H11A,H11B,H11C), C12(H12A,H12B,H12C), C14(H14A,H14B,
 H14C), C16(H16A,H16B,H16C), C18(H18A,H18B,H18C), C20(H20A,H20B,H20C), C30(HH,
 HI,HJ), C31(HK,HL,HM), C32(HN,HO,HP), C34(HS,HT,HU), C36(HX,HY,HZ), C38(H9,H10,
 H11), C40(H14,H15,H16), C42(H19,H20,H21)
;
_atom_sites_solution_hydrogens     mixed
_atom_sites_solution_primary       dual
_atom_sites_solution_secondary     ?
loop_
  _atom_site_label
  _atom_site_type_symbol
  _atom_site_fract_x
  _atom_site_fract_y
  _atom_site_fract_z
  _atom_site_U_iso_or_equiv
  _atom_site_adp_type
  _atom_site_occupancy
  _atom_site_site_symmetry_order
  _atom_site_calc_flag
  _atom_site_refinement_flags_posn
  _atom_site_refinement_flags_adp
  _atom_site_refinement_flags_occupancy
  _atom_site_disorder_assembly
  _atom_site_disorder_group
 O1 O 0.39659(3) 0.25005(4) 0.44579(2) 0.02211(8) Uani 1 1 d . . . . .
 O2 O 0.26761(2) 0.41251(4) 0.33948(2) 0.02263(8) Uani 1 1 d . . . . .
 C1 C 0.41677(3) 0.60316(6) 0.44673(2) 0.01936(9) Uani 1 1 d . . . . .
 H1 H 0.4359 0.5324 0.4744 0.023 Uiso 1 1 calc R U . . .
 C2 C 0.37047(3) 0.70193(6) 0.45867(3) 0.02297(10) Uani 1 1 d . . . . .
 H2 H 0.3584 0.6960 0.4938 0.028 Uiso 1 1 calc R U . . .
 C3 C 0.34134(4) 0.80964(6) 0.42023(3) 0.02585(11) Uani 1 1 d . . . . .
 H3 H 0.3087 0.8758 0.4280 0.031 Uiso 1 1 calc R U . . .
 C4 C 0.36236(4) 0.81613(6) 0.36957(3) 0.02532(10) Uani 1 1 d . . . . .
 H4 H 0.3446 0.8900 0.3434 0.030 Uiso 1 1 calc R U . . .
 C5 C 0.40796(3) 0.71886(6) 0.35645(2) 0.02217(9) Uani 1 1 d . . . . .
 H5 H 0.4205 0.7283 0.3216 0.027 Uiso 1 1 calc R U . . .
 C6 C 0.43708(3) 0.60366(5) 0.39383(2) 0.01776(8) Uani 1 1 d . . . . .
 C7 C 0.47749(3) 0.49520(5) 0.38034(2) 0.01943(9) Uani 1 1 d . . . . .
 H7 H 0.5035(6) 0.4337(10) 0.4128(4) 0.031(2) Uiso 1 1 d . . . . .
 C8 C 0.49551(3) 0.47749(6) 0.32440(2) 0.02113(9) Uani 1 1 d . . . . .
 H8A H 0.4577 0.5320 0.2933 0.025 Uiso 1 1 calc R U . . .
 H8B H 0.4861 0.3819 0.3124 0.025 Uiso 1 1 calc R U . . .
 C9 C 0.57811(3) 0.51499(6) 0.32512(2) 0.02045(9) Uani 1 1 d . . . . .
 C10 C 0.59234(4) 0.66637(6) 0.33503(3) 0.02652(11) Uani 1 1 d . . . . .
 H10A H 0.5569 0.7159 0.3015 0.040 Uiso 1 1 calc R U . . .
 H10B H 0.6461 0.6871 0.3388 0.040 Uiso 1 1 calc R U . . .
 H10C H 0.5831 0.6931 0.3711 0.040 Uiso 1 1 calc R U . . .
 C11 C 0.58484(4) 0.47563(8) 0.26570(3) 0.03002(12) Uani 1 1 d . . . . .
 H11A H 0.5471 0.5272 0.2342 0.045 Uiso 1 1 calc R U . . .
 H11B H 0.5743 0.3791 0.2588 0.045 Uiso 1 1 calc R U . . .
 H11C H 0.6374 0.4954 0.2661 0.045 Uiso 1 1 calc R U . . .
 C12 C 0.63931(4) 0.43807(7) 0.37438(3) 0.02769(11) Uani 1 1 d . . . . .
 H12A H 0.6910 0.4582 0.3731 0.042 Uiso 1 1 calc R U . . .
 H12B H 0.6294 0.3410 0.3690 0.042 Uiso 1 1 calc R U . . .
 H12C H 0.6367 0.4657 0.4126 0.042 Uiso 1 1 calc R U . . .
 C13 C 0.22789(4) 0.32290(7) 0.29238(3) 0.02689(11) Uani 1 1 d . . . . .
 H13A H 0.2114 0.3721 0.2545 0.032 Uiso 1 1 calc R U . . .
 H13B H 0.1810 0.2863 0.2985 0.032 Uiso 1 1 calc R U . . .
 C14 C 0.28188(5) 0.20960(8) 0.29088(4) 0.03775(16) Uani 1 1 d . . . . .
 H14A H 0.2560 0.1498 0.2577 0.057 Uiso 1 1 calc R U . . .
 H14B H 0.2958 0.1585 0.3277 0.057 Uiso 1 1 calc R U . . .
 H14C H 0.3290 0.2468 0.2862 0.057 Uiso 1 1 calc R U . . .
 C15 C 0.21877(3) 0.52063(6) 0.34641(3) 0.02410(10) Uani 1 1 d . . . . .
 H15A H 0.1829 0.5482 0.3072 0.029 Uiso 1 1 calc R U . . .
 H15B H 0.2516 0.5993 0.3644 0.029 Uiso 1 1 calc R U . . .
 C16 C 0.17229(6) 0.47991(9) 0.38433(5) 0.0497(2) Uani 1 1 d . . . . .
 H16A H 0.1388 0.4035 0.3661 0.075 Uiso 1 1 calc R U . . .
 H16B H 0.1402 0.5560 0.3881 0.075 Uiso 1 1 calc R U . . .
 H16C H 0.2076 0.4537 0.4234 0.075 Uiso 1 1 calc R U . . .
 C17 C 0.36889(4) 0.27397(7) 0.49398(3) 0.02550(11) Uani 1 1 d . . . . .
 H17A H 0.3431 0.3631 0.4886 0.031 Uiso 1 1 calc R U . . .
 H17B H 0.4138 0.2770 0.5311 0.031 Uiso 1 1 calc R U . . .
 C18 C 0.31276(4) 0.16824(8) 0.49936(3) 0.03372(14) Uani 1 1 d . . . . .
 H18A H 0.2698 0.1602 0.4618 0.051 Uiso 1 1 calc R U . . .
 H18B H 0.2923 0.1943 0.5304 0.051 Uiso 1 1 calc R U . . .
 H18C H 0.3396 0.0815 0.5094 0.051 Uiso 1 1 calc R U . . .
 C19 C 0.45036(3) 0.13909(6) 0.45747(3) 0.02291(10) Uani 1 1 d . . . . .
 H19A H 0.4233 0.0546 0.4605 0.027 Uiso 1 1 calc R U . . .
 H19B H 0.4926 0.1539 0.4955 0.027 Uiso 1 1 calc R U . . .
 C20 C 0.48413(4) 0.12611(7) 0.40899(3) 0.03023(12) Uani 1 1 d . . . . .
 H20A H 0.4421 0.1149 0.3712 0.045 Uiso 1 1 calc R U . . .
 H20B H 0.5185 0.0475 0.4165 0.045 Uiso 1 1 calc R U . . .
 H20C H 0.5138 0.2075 0.4077 0.045 Uiso 1 1 calc R U . . .
 Li1 Li 0.37497(6) 0.39861(11) 0.39007(5) 0.02285(19) Uani 1 1 d . . . . .
 O3 O 0.23979(2) 0.58304(4) 0.16219(2) 0.02230(8) Uani 1 1 d . . . . .
 O4 O 0.11082(3) 0.76568(5) 0.05653(2) 0.02410(8) Uani 1 1 d . . . . .
 C21 C 0.10597(3) 0.27825(6) 0.13895(3) 0.02398(10) Uani 1 1 d . . . . .
 H H 0.0976 0.2655 0.1753 0.029 Uiso 1 1 calc R U . . .
 C22 C 0.14957(4) 0.18426(6) 0.12163(3) 0.02719(11) Uani 1 1 d . . . . .
 HA H 0.1704 0.1096 0.1467 0.033 Uiso 1 1 calc R U . . .
 C23 C 0.16414(4) 0.19506(6) 0.06830(3) 0.02723(11) Uani 1 1 d . . . . .
 HB H 0.1949 0.1304 0.0573 0.033 Uiso 1 1 calc R U . . .
 C24 C 0.13144(3) 0.30501(6) 0.03235(3) 0.02394(10) Uani 1 1 d . . . . .
 HC H 0.1393 0.3143 -0.0044 0.029 Uiso 1 1 calc R U . . .
 C25 C 0.08769(3) 0.40136(6) 0.04882(2) 0.02084(9) Uani 1 1 d . . . . .
 HD H 0.0667 0.4744 0.0228 0.025 Uiso 1 1 calc R U . . .
 C26 C 0.07281(3) 0.39503(6) 0.10381(2) 0.01976(9) Uani 1 1 d . . . . .
 C27 C 0.03361(3) 0.50033(6) 0.12083(3) 0.02157(9) Uani 1 1 d . . . . .
 HE H 0.0047(6) 0.5637(10) 0.0889(4) 0.028(2) Uiso 1 1 d . . . . .
 C28 C 0.01825(3) 0.50955(6) 0.17811(3) 0.02349(10) Uani 1 1 d . . . . .
 HF H 0.0276 0.6039 0.1920 0.028 Uiso 1 1 calc R U . . .
 HG H 0.0573 0.4531 0.2074 0.028 Uiso 1 1 calc R U . . .
 C29 C -0.06327(3) 0.46765(6) 0.17871(3) 0.02234(10) Uani 1 1 d . . . . .
 C30 C -0.06799(5) 0.49976(9) 0.23933(3) 0.03578(15) Uani 1 1 d . . . . .
 HH H -0.0273 0.4504 0.2696 0.054 Uiso 1 1 calc R U . . .
 HI H -0.1189 0.4727 0.2404 0.054 Uiso 1 1 calc R U . . .
 HJ H -0.0608 0.5968 0.2468 0.054 Uiso 1 1 calc R U . . .
 C31 C -0.12631(4) 0.54678(7) 0.13155(3) 0.03050(12) Uani 1 1 d . . . . .
 HK H -0.1167 0.6436 0.1382 0.046 Uiso 1 1 calc R U . . .
 HL H -0.1773 0.5244 0.1338 0.046 Uiso 1 1 calc R U . . .
 HM H -0.1252 0.5229 0.0925 0.046 Uiso 1 1 calc R U . . .
 C32 C -0.07704(4) 0.31720(7) 0.16602(3) 0.02963(12) Uani 1 1 d . . . . .
 HN H -0.0685 0.2952 0.1292 0.044 Uiso 1 1 calc R U . . .
 HO H -0.1305 0.2946 0.1624 0.044 Uiso 1 1 calc R U . . .
 HP H -0.0410 0.2653 0.1984 0.044 Uiso 1 1 calc R U . . .
 C33 C 0.27105(3) 0.65874(7) 0.21559(3) 0.02533(10) Uani 1 1 d . . . . .
 HQ H 0.3198 0.7035 0.2168 0.030 Uiso 1 1 calc R U . . .
 HR H 0.2828 0.5978 0.2500 0.030 Uiso 1 1 calc R U . . .
 C34 C 0.21227(4) 0.76282(8) 0.21777(3) 0.03365(14) Uani 1 1 d . . . . .
 HS H 0.2035 0.8262 0.1850 0.050 Uiso 1 1 calc R U . . .
 HT H 0.2317 0.8119 0.2552 0.050 Uiso 1 1 calc R U . . .
 HU H 0.1633 0.7181 0.2146 0.050 Uiso 1 1 calc R U . . .
 C35 C 0.28946(3) 0.47419(6) 0.15785(3) 0.02412(10) Uani 1 1 d . . . . .
 HV H 0.2596 0.4125 0.1260 0.029 Uiso 1 1 calc R U . . .
 HW H 0.3060 0.4227 0.1952 0.029 Uiso 1 1 calc R U . . .
 C36 C 0.36092(4) 0.52221(7) 0.14545(3) 0.02825(12) Uani 1 1 d . . . . .
 HX H 0.3450 0.5764 0.1094 0.042 Uiso 1 1 calc R U . . .
 HY H 0.3908 0.4441 0.1405 0.042 Uiso 1 1 calc R U . . .
 HZ H 0.3931 0.5771 0.1785 0.042 Uiso 1 1 calc R U . . .
 C37 C 0.04815(4) 0.86038(6) 0.04710(3) 0.02754(11) Uani 1 1 d . . . . .
 H6 H 0.0026 0.8296 0.0137 0.033 Uiso 1 1 calc R U . . .
 H8 H 0.0641 0.9494 0.0367 0.033 Uiso 1 1 calc R U . . .
 C38 C 0.02601(5) 0.87390(7) 0.10131(4) 0.03640(15) Uani 1 1 d . . . . .
 H9 H -0.0163 0.9393 0.0939 0.055 Uiso 1 1 calc R U . . .
 H10 H 0.0710 0.9050 0.1343 0.055 Uiso 1 1 calc R U . . .
 H11 H 0.0089 0.7862 0.1110 0.055 Uiso 1 1 calc R U . . .
 C39 C 0.13022(6) 0.75963(13) 0.00377(5) 0.03132(19) Uani 0.927(3) 1 d . . P A
 1
 H12 H 0.1355 0.8521 -0.0098 0.038 Uiso 0.927(3) 1 calc R U P A 1
 H13 H 0.0881 0.7136 -0.0277 0.038 Uiso 0.927(3) 1 calc R U P A 1
 C40 C 0.20533(4) 0.68411(9) 0.01539(3) 0.03135(17) Uani 0.927(3) 1 d . . P A
 1
 H14 H 0.2197 0.6853 -0.0201 0.047 Uiso 0.927(3) 1 calc R U P A 1
 H15 H 0.1988 0.5907 0.0260 0.047 Uiso 0.927(3) 1 calc R U P A 1
 H16 H 0.2463 0.7273 0.0479 0.047 Uiso 0.927(3) 1 calc R U P A 1
 C41 C 0.1437(11) 0.7154(17) 0.0091(6) 0.041(3) Uani 0.073(3) 1 d . . P A -1
 H17 H 0.1754 0.6332 0.0228 0.050 Uiso 0.073(3) 1 calc R U P A -1
 H18 H 0.1009 0.6940 -0.0279 0.050 Uiso 0.073(3) 1 calc R U P A -1
 C42 C 0.1889(7) 0.8187(13) 0.0000(5) 0.041(3) Uani 0.073(3) 1 d . . P A -1
 H19 H 0.1596 0.9033 -0.0062 0.061 Uiso 0.073(3) 1 calc R U P A -1
 H20 H 0.2030 0.7986 -0.0348 0.061 Uiso 0.073(3) 1 calc R U P A -1
 H21 H 0.2361 0.8274 0.0345 0.061 Uiso 0.073(3) 1 calc R U P A -1
 Li2 Li 0.13399(6) 0.60361(12) 0.10837(5) 0.02454(19) Uani 1 1 d . . . . .

loop_
  _atom_site_aniso_label
  _atom_site_aniso_U_11
  _atom_site_aniso_U_22
  _atom_site_aniso_U_33
  _atom_site_aniso_U_23
  _atom_site_aniso_U_13
  _atom_site_aniso_U_12
 O1 0.02620(18) 0.02131(17) 0.02237(17) 0.00374(14) 0.01289(15) 0.00452(14)
 O2 0.01886(16) 0.02157(17) 0.02533(18) -0.00396(14) 0.00481(14) 0.00015(13)
 C1 0.01927(19) 0.0206(2) 0.0181(2) -0.00085(16) 0.00623(16) -0.00001(16)
 C2 0.0214(2) 0.0236(2) 0.0242(2) -0.00547(18) 0.00816(18) -0.00109(18)
 C3 0.0236(2) 0.0199(2) 0.0333(3) -0.0053(2) 0.0087(2) 0.00062(18)
 C4 0.0258(2) 0.0169(2) 0.0300(3) 0.00131(19) 0.0054(2) 0.00010(18)
 C5 0.0250(2) 0.0192(2) 0.0213(2) 0.00208(17) 0.00674(18) -0.00111(17)
 C6 0.01788(18) 0.01713(19) 0.01772(19) -0.00054(15) 0.00536(15) -0.00208(15)
 C7 0.0209(2) 0.0192(2) 0.0201(2) 0.00046(16) 0.00937(17) -0.00033(16)
 C8 0.0222(2) 0.0221(2) 0.0205(2) -0.00350(17) 0.00917(17) -0.00371(17)
 C9 0.0231(2) 0.0202(2) 0.0205(2) -0.00119(17) 0.01065(17) -0.00186(17)
 C10 0.0312(3) 0.0208(2) 0.0313(3) -0.0010(2) 0.0156(2) -0.0054(2)
 C11 0.0329(3) 0.0362(3) 0.0264(3) -0.0054(2) 0.0171(2) -0.0018(2)
 C12 0.0246(2) 0.0286(3) 0.0305(3) 0.0031(2) 0.0103(2) 0.0016(2)
 C13 0.0226(2) 0.0266(3) 0.0287(3) -0.0071(2) 0.0053(2) -0.00217(19)
 C14 0.0370(3) 0.0335(3) 0.0381(4) -0.0119(3) 0.0069(3) 0.0071(3)
 C15 0.0225(2) 0.0195(2) 0.0299(3) -0.00074(19) 0.0084(2) 0.00124(17)
 C16 0.0646(6) 0.0345(4) 0.0714(6) 0.0136(4) 0.0510(5) 0.0167(4)
 C17 0.0288(3) 0.0276(3) 0.0244(2) -0.0022(2) 0.0146(2) -0.0027(2)
 C18 0.0317(3) 0.0382(3) 0.0378(3) -0.0029(3) 0.0203(3) -0.0081(3)
 C19 0.0225(2) 0.0183(2) 0.0287(3) 0.00342(18) 0.00982(19) 0.00149(17)
 C20 0.0324(3) 0.0250(3) 0.0398(3) 0.0009(2) 0.0207(3) 0.0049(2)
 Li1 0.0213(4) 0.0227(4) 0.0244(5) 0.0023(4) 0.0076(4) -0.0010(3)
 O3 0.01916(16) 0.02204(17) 0.02388(18) -0.00366(14) 0.00500(14) -0.00009(13)
 O4 0.02343(18) 0.0270(2) 0.02321(18) 0.00446(15) 0.00975(15) 0.00222(15)
 C21 0.0250(2) 0.0220(2) 0.0231(2) 0.00172(18) 0.00586(19) -0.00292(18)
 C22 0.0261(2) 0.0201(2) 0.0316(3) 0.0013(2) 0.0050(2) -0.00146(19)
 C23 0.0237(2) 0.0226(2) 0.0339(3) -0.0049(2) 0.0081(2) -0.00034(19)
 C24 0.0201(2) 0.0269(2) 0.0249(2) -0.00415(19) 0.00771(18) -0.00180(18)
 C25 0.01830(19) 0.0234(2) 0.0203(2) -0.00022(17) 0.00582(16) -0.00062(16)
 C26 0.01756(19) 0.0209(2) 0.0197(2) -0.00054(16) 0.00495(16) -0.00331(16)
 C27 0.0209(2) 0.0230(2) 0.0221(2) -0.00030(18) 0.00894(17) -0.00161(17)
 C28 0.0221(2) 0.0279(2) 0.0209(2) -0.00380(19) 0.00795(18) -0.00554(19)
 C29 0.0236(2) 0.0234(2) 0.0218(2) -0.00111(18) 0.00996(18) -0.00425(18)
 C30 0.0374(3) 0.0485(4) 0.0272(3) -0.0079(3) 0.0185(3) -0.0101(3)
 C31 0.0256(3) 0.0320(3) 0.0356(3) 0.0049(2) 0.0126(2) 0.0030(2)
 C32 0.0344(3) 0.0233(2) 0.0339(3) 0.0010(2) 0.0152(2) -0.0059(2)
 C33 0.0231(2) 0.0276(3) 0.0234(2) -0.0042(2) 0.00555(19) -0.00096(19)
 C34 0.0322(3) 0.0337(3) 0.0334(3) -0.0088(3) 0.0091(2) 0.0045(2)
 C35 0.0227(2) 0.0192(2) 0.0310(3) -0.00059(19) 0.0098(2) -0.00046(17)
 C36 0.0247(2) 0.0252(3) 0.0377(3) 0.0007(2) 0.0143(2) 0.0006(2)
 C37 0.0228(2) 0.0228(2) 0.0337(3) 0.0044(2) 0.0053(2) 0.00037(19)
 C38 0.0365(3) 0.0260(3) 0.0545(4) 0.0037(3) 0.0256(3) 0.0062(2)
 C39 0.0303(4) 0.0426(5) 0.0229(3) 0.0073(4) 0.0114(3) 0.0018(4)
 C40 0.0296(3) 0.0392(4) 0.0301(3) -0.0013(3) 0.0166(3) -0.0040(3)
 C41 0.064(9) 0.044(7) 0.015(4) -0.007(5) 0.011(5) 0.013(6)
 C42 0.039(5) 0.051(6) 0.042(5) 0.002(5) 0.026(4) -0.015(4)
 Li2 0.0224(4) 0.0247(5) 0.0262(5) 0.0015(4) 0.0079(4) -0.0012(4)

_geom_special_details
;
 All esds (except the esd in the dihedral angle between two l.s. planes)
 are estimated using the full covariance matrix.  The cell esds are taken
 into account individually in the estimation of esds in distances, angles
 and torsion angles; correlations between esds in cell parameters are only
 used when they are defined by crystal symmetry.  An approximate (isotropic)
 treatment of cell esds is used for estimating esds involving l.s. planes.
;
loop_
  _geom_bond_atom_site_label_1
  _geom_bond_atom_site_label_2
  _geom_bond_distance
  _geom_bond_site_symmetry_2
  _geom_bond_publ_flag
 O1 C17 1.4400(7) . ?
 O1 C19 1.4397(7) . ?
 O1 Li1 1.9434(12) . ?
 O2 C13 1.4315(7) . ?
 O2 C15 1.4431(7) . ?
 O2 Li1 1.9344(12) . ?
 C1 H1 0.9500 . ?
 C1 C2 1.3896(8) . ?
 C1 C6 1.4481(7) . ?
 C1 Li1 2.4214(13) . ?
 C2 H2 0.9500 . ?
 C2 C3 1.3966(9) . ?
 C3 H3 0.9500 . ?
 C3 C4 1.4048(9) . ?
 C4 H4 0.9500 . ?
 C4 C5 1.3825(8) . ?
 C5 H5 0.9500 . ?
 C5 C6 1.4414(8) . ?
 C6 C7 1.4063(7) . ?
 C6 Li1 2.3179(12) . ?
 C7 H7 0.980(10) . ?
 C7 C8 1.5073(8) . ?
 C7 Li1 2.1925(12) . ?
 C8 H8A 0.9900 . ?
 C8 H8B 0.9900 . ?
 C8 C9 1.5534(8) . ?
 C9 C10 1.5292(8) . ?
 C9 C11 1.5329(8) . ?
 C9 C12 1.5313(9) . ?
 C10 H10A 0.9800 . ?
 C10 H10B 0.9800 . ?
 C10 H10C 0.9800 . ?
 C11 H11A 0.9800 . ?
 C11 H11B 0.9800 . ?
 C11 H11C 0.9800 . ?
 C12 H12A 0.9800 . ?
 C12 H12B 0.9800 . ?
 C12 H12C 0.9800 . ?
 C13 H13A 0.9900 . ?
 C13 H13B 0.9900 . ?
 C13 C14 1.5063(10) . ?
 C14 H14A 0.9800 . ?
 C14 H14B 0.9800 . ?
 C14 H14C 0.9800 . ?
 C15 H15A 0.9900 . ?
 C15 H15B 0.9900 . ?
 C15 C16 1.5039(10) . ?
 C16 H16A 0.9800 . ?
 C16 H16B 0.9800 . ?
 C16 H16C 0.9800 . ?
 C17 H17A 0.9900 . ?
 C17 H17B 0.9900 . ?
 C17 C18 1.5058(9) . ?
 C18 H18A 0.9800 . ?
 C18 H18B 0.9800 . ?
 C18 H18C 0.9800 . ?
 C19 H19A 0.9900 . ?
 C19 H19B 0.9900 . ?
 C19 C20 1.5059(9) . ?
 C20 H20A 0.9800 . ?
 C20 H20B 0.9800 . ?
 C20 H20C 0.9800 . ?
 Li1 H7 2.255(10) . ?
 O3 C33 1.4323(7) . ?
 O3 C35 1.4393(7) . ?
 O3 Li2 1.9417(12) . ?
 O4 C37 1.4407(8) . ?
 O4 C39 1.4369(11) . ?
 O4 C41 1.549(14) . ?
 O4 Li2 1.9928(12) . ?
 C21 H 0.9500 . ?
 C21 C22 1.3826(9) . ?
 C21 C26 1.4422(8) . ?
 C22 HA 0.9500 . ?
 C22 C23 1.4065(10) . ?
 C23 HB 0.9500 . ?
 C23 C24 1.3958(9) . ?
 C24 HC 0.9500 . ?
 C24 C25 1.3904(8) . ?
 C25 HD 0.9500 . ?
 C25 C26 1.4461(8) . ?
 C25 Li2 2.4459(13) . ?
 C26 C27 1.4069(8) . ?
 C26 Li2 2.3383(13) . ?
 C27 HE 0.995(10) . ?
 C27 C28 1.5062(8) . ?
 C27 Li2 2.2147(12) . ?
 C28 HF 0.9900 . ?
 C28 HG 0.9900 . ?
 C28 C29 1.5560(8) . ?
 C29 C30 1.5299(9) . ?
 C29 C31 1.5330(9) . ?
 C29 C32 1.5274(9) . ?
 C30 HH 0.9800 . ?
 C30 HI 0.9800 . ?
 C30 HJ 0.9800 . ?
 C31 HK 0.9800 . ?
 C31 HL 0.9800 . ?
 C31 HM 0.9800 . ?
 C32 HN 0.9800 . ?
 C32 HO 0.9800 . ?
 C32 HP 0.9800 . ?
 C33 HQ 0.9900 . ?
 C33 HR 0.9900 . ?
 C33 C34 1.5063(9) . ?
 C34 HS 0.9800 . ?
 C34 HT 0.9800 . ?
 C34 HU 0.9800 . ?
 C35 HV 0.9900 . ?
 C35 HW 0.9900 . ?
 C35 C36 1.5169(9) . ?
 C36 HX 0.9800 . ?
 C36 HY 0.9800 . ?
 C36 HZ 0.9800 . ?
 C37 H6 0.9900 . ?
 C37 H8 0.9900 . ?
 C37 C38 1.5037(10) . ?
 C38 H9 0.9800 . ?
 C38 H10 0.9800 . ?
 C38 H11 0.9800 . ?
 C39 H12 0.9900 . ?
 C39 H13 0.9900 . ?
 C39 C40 1.5073(14) . ?
 C39 C42 1.255(9) . ?
 C40 H14 0.9800 . ?
 C40 H15 0.9800 . ?
 C40 H16 0.9800 . ?
 C40 C41 1.131(18) . ?
 C40 C42 1.391(13) . ?
 C41 H17 0.9900 . ?
 C41 H18 0.9900 . ?
 C41 C42 1.38(2) . ?
 C42 H19 0.9800 . ?
 C42 H20 0.9800 . ?
 C42 H21 0.9800 . ?
 Li2 HE 2.289(10) . ?

loop_
  _geom_angle_atom_site_label_1
  _geom_angle_atom_site_label_2
  _geom_angle_atom_site_label_3
  _geom_angle
  _geom_angle_site_symmetry_1
  _geom_angle_site_symmetry_3
  _geom_angle_publ_flag
 C17 O1 Li1 112.97(5) . . ?
 C19 O1 C17 111.98(5) . . ?
 C19 O1 Li1 132.82(5) . . ?
 C13 O2 C15 112.75(4) . . ?
 C13 O2 Li1 126.11(5) . . ?
 C15 O2 Li1 121.15(5) . . ?
 C2 C1 H1 118.7 . . ?
 C2 C1 C6 122.70(5) . . ?
 C2 C1 Li1 127.63(5) . . ?
 C6 C1 H1 118.7 . . ?
 C6 C1 Li1 68.35(4) . . ?
 Li1 C1 H1 75.4 . . ?
 C1 C2 H2 119.2 . . ?
 C1 C2 C3 121.56(5) . . ?
 C3 C2 H2 119.2 . . ?
 C2 C3 H3 121.4 . . ?
 C2 C3 C4 117.26(5) . . ?
 C4 C3 H3 121.4 . . ?
 C3 C4 H4 118.8 . . ?
 C5 C4 C3 122.35(5) . . ?
 C5 C4 H4 118.8 . . ?
 C4 C5 H5 118.9 . . ?
 C4 C5 C6 122.23(5) . . ?
 C6 C5 H5 118.9 . . ?
 C1 C6 Li1 76.16(4) . . ?
 C5 C6 C1 113.82(5) . . ?
 C5 C6 Li1 126.84(5) . . ?
 C7 C6 C1 121.10(5) . . ?
 C7 C6 C5 124.97(5) . . ?
 C7 C6 Li1 67.04(4) . . ?
 C6 C7 H7 116.2(6) . . ?
 C6 C7 C8 126.24(5) . . ?
 C6 C7 Li1 76.76(4) . . ?
 C8 C7 H7 116.8(6) . . ?
 C8 C7 Li1 120.25(5) . . ?
 Li1 C7 H7 80.9(6) . . ?
 C7 C8 H8A 107.7 . . ?
 C7 C8 H8B 107.7 . . ?
 C7 C8 C9 118.26(5) . . ?
 H8A C8 H8B 107.1 . . ?
 C9 C8 H8A 107.7 . . ?
 C9 C8 H8B 107.7 . . ?
 C10 C9 C8 110.52(5) . . ?
 C10 C9 C11 109.44(5) . . ?
 C10 C9 C12 109.11(5) . . ?
 C11 C9 C8 108.57(5) . . ?
 C12 C9 C8 109.99(5) . . ?
 C12 C9 C11 109.20(5) . . ?
 C9 C10 H10A 109.5 . . ?
 C9 C10 H10B 109.5 . . ?
 C9 C10 H10C 109.5 . . ?
 H10A C10 H10B 109.5 . . ?
 H10A C10 H10C 109.5 . . ?
 H10B C10 H10C 109.5 . . ?
 C9 C11 H11A 109.5 . . ?
 C9 C11 H11B 109.5 . . ?
 C9 C11 H11C 109.5 . . ?
 H11A C11 H11B 109.5 . . ?
 H11A C11 H11C 109.5 . . ?
 H11B C11 H11C 109.5 . . ?
 C9 C12 H12A 109.5 . . ?
 C9 C12 H12B 109.5 . . ?
 C9 C12 H12C 109.5 . . ?
 H12A C12 H12B 109.5 . . ?
 H12A C12 H12C 109.5 . . ?
 H12B C12 H12C 109.5 . . ?
 O2 C13 H13A 109.9 . . ?
 O2 C13 H13B 109.9 . . ?
 O2 C13 C14 108.83(5) . . ?
 H13A C13 H13B 108.3 . . ?
 C14 C13 H13A 109.9 . . ?
 C14 C13 H13B 109.9 . . ?
 C13 C14 H14A 109.5 . . ?
 C13 C14 H14B 109.5 . . ?
 C13 C14 H14C 109.5 . . ?
 H14A C14 H14B 109.5 . . ?
 H14A C14 H14C 109.5 . . ?
 H14B C14 H14C 109.5 . . ?
 O2 C15 H15A 109.2 . . ?
 O2 C15 H15B 109.2 . . ?
 O2 C15 C16 111.96(5) . . ?
 H15A C15 H15B 107.9 . . ?
 C16 C15 H15A 109.2 . . ?
 C16 C15 H15B 109.2 . . ?
 C15 C16 H16A 109.5 . . ?
 C15 C16 H16B 109.5 . . ?
 C15 C16 H16C 109.5 . . ?
 H16A C16 H16B 109.5 . . ?
 H16A C16 H16C 109.5 . . ?
 H16B C16 H16C 109.5 . . ?
 O1 C17 H17A 108.9 . . ?
 O1 C17 H17B 108.9 . . ?
 O1 C17 C18 113.27(5) . . ?
 H17A C17 H17B 107.7 . . ?
 C18 C17 H17A 108.9 . . ?
 C18 C17 H17B 108.9 . . ?
 C17 C18 H18A 109.5 . . ?
 C17 C18 H18B 109.5 . . ?
 C17 C18 H18C 109.5 . . ?
 H18A C18 H18B 109.5 . . ?
 H18A C18 H18C 109.5 . . ?
 H18B C18 H18C 109.5 . . ?
 O1 C19 H19A 109.6 . . ?
 O1 C19 H19B 109.6 . . ?
 O1 C19 C20 110.41(5) . . ?
 H19A C19 H19B 108.1 . . ?
 C20 C19 H19A 109.6 . . ?
 C20 C19 H19B 109.6 . . ?
 C19 C20 H20A 109.5 . . ?
 C19 C20 H20B 109.5 . . ?
 C19 C20 H20C 109.5 . . ?
 H20A C20 H20B 109.5 . . ?
 H20A C20 H20C 109.5 . . ?
 H20B C20 H20C 109.5 . . ?
 O1 Li1 C1 107.09(5) . . ?
 O1 Li1 C6 131.10(6) . . ?
 O1 Li1 C7 115.23(5) . . ?
 O1 Li1 H7 90.0(3) . . ?
 O2 Li1 O1 114.48(6) . . ?
 O2 Li1 C1 110.77(5) . . ?
 O2 Li1 C6 110.01(5) . . ?
 O2 Li1 C7 128.71(6) . . ?
 O2 Li1 H7 153.5(3) . . ?
 C1 Li1 H7 68.3(3) . . ?
 C6 Li1 C1 35.50(2) . . ?
 C6 Li1 H7 52.9(3) . . ?
 C7 Li1 C1 64.97(3) . . ?
 C7 Li1 C6 36.20(3) . . ?
 C7 Li1 H7 25.4(3) . . ?
 C33 O3 C35 113.00(5) . . ?
 C33 O3 Li2 123.28(5) . . ?
 C35 O3 Li2 122.82(5) . . ?
 C37 O4 C41 125.7(6) . . ?
 C37 O4 Li2 127.79(5) . . ?
 C39 O4 C37 108.22(6) . . ?
 C39 O4 C41 18.7(6) . . ?
 C39 O4 Li2 117.36(6) . . ?
 C41 O4 Li2 98.7(6) . . ?
 C22 C21 H 118.8 . . ?
 C22 C21 C26 122.32(6) . . ?
 C26 C21 H 118.8 . . ?
 C21 C22 HA 118.8 . . ?
 C21 C22 C23 122.42(6) . . ?
 C23 C22 HA 118.8 . . ?
 C22 C23 HB 121.5 . . ?
 C24 C23 C22 117.00(6) . . ?
 C24 C23 HB 121.5 . . ?
 C23 C24 HC 119.1 . . ?
 C25 C24 C23 121.76(6) . . ?
 C25 C24 HC 119.1 . . ?
 C24 C25 HD 118.6 . . ?
 C24 C25 C26 122.77(5) . . ?
 C24 C25 Li2 127.90(5) . . ?
 C26 C25 HD 118.6 . . ?
 C26 C25 Li2 68.38(4) . . ?
 Li2 C25 HD 75.1 . . ?
 C21 C26 C25 113.70(5) . . ?
 C21 C26 Li2 125.76(5) . . ?
 C25 C26 Li2 76.52(4) . . ?
 C27 C26 C21 125.39(5) . . ?
 C27 C26 C25 120.79(5) . . ?
 C27 C26 Li2 67.27(4) . . ?
 C26 C27 HE 115.7(6) . . ?
 C26 C27 C28 126.03(5) . . ?
 C26 C27 Li2 76.86(4) . . ?
 C28 C27 HE 117.1(5) . . ?
 C28 C27 Li2 121.44(5) . . ?
 Li2 C27 HE 81.4(6) . . ?
 C27 C28 HF 107.7 . . ?
 C27 C28 HG 107.7 . . ?
 C27 C28 C29 118.28(5) . . ?
 HF C28 HG 107.1 . . ?
 C29 C28 HF 107.7 . . ?
 C29 C28 HG 107.7 . . ?
 C30 C29 C28 108.78(5) . . ?
 C30 C29 C31 109.27(6) . . ?
 C31 C29 C28 109.80(5) . . ?
 C32 C29 C28 110.65(5) . . ?
 C32 C29 C30 109.64(5) . . ?
 C32 C29 C31 108.69(5) . . ?
 C29 C30 HH 109.5 . . ?
 C29 C30 HI 109.5 . . ?
 C29 C30 HJ 109.5 . . ?
 HH C30 HI 109.5 . . ?
 HH C30 HJ 109.5 . . ?
 HI C30 HJ 109.5 . . ?
 C29 C31 HK 109.5 . . ?
 C29 C31 HL 109.5 . . ?
 C29 C31 HM 109.5 . . ?
 HK C31 HL 109.5 . . ?
 HK C31 HM 109.5 . . ?
 HL C31 HM 109.5 . . ?
 C29 C32 HN 109.5 . . ?
 C29 C32 HO 109.5 . . ?
 C29 C32 HP 109.5 . . ?
 HN C32 HO 109.5 . . ?
 HN C32 HP 109.5 . . ?
 HO C32 HP 109.5 . . ?
 O3 C33 HQ 110.0 . . ?
 O3 C33 HR 110.0 . . ?
 O3 C33 C34 108.67(5) . . ?
 HQ C33 HR 108.3 . . ?
 C34 C33 HQ 110.0 . . ?
 C34 C33 HR 110.0 . . ?
 C33 C34 HS 109.5 . . ?
 C33 C34 HT 109.5 . . ?
 C33 C34 HU 109.5 . . ?
 HS C34 HT 109.5 . . ?
 HS C34 HU 109.5 . . ?
 HT C34 HU 109.5 . . ?
 O3 C35 HV 109.0 . . ?
 O3 C35 HW 109.0 . . ?
 O3 C35 C36 112.91(5) . . ?
 HV C35 HW 107.8 . . ?
 C36 C35 HV 109.0 . . ?
 C36 C35 HW 109.0 . . ?
 C35 C36 HX 109.5 . . ?
 C35 C36 HY 109.5 . . ?
 C35 C36 HZ 109.5 . . ?
 HX C36 HY 109.5 . . ?
 HX C36 HZ 109.5 . . ?
 HY C36 HZ 109.5 . . ?
 O4 C37 H6 109.4 . . ?
 O4 C37 H8 109.4 . . ?
 O4 C37 C38 111.00(5) . . ?
 H6 C37 H8 108.0 . . ?
 C38 C37 H6 109.4 . . ?
 C38 C37 H8 109.4 . . ?
 C37 C38 H9 109.5 . . ?
 C37 C38 H10 109.5 . . ?
 C37 C38 H11 109.5 . . ?
 H9 C38 H10 109.5 . . ?
 H9 C38 H11 109.5 . . ?
 H10 C38 H11 109.5 . . ?
 O4 C39 H12 109.7 . . ?
 O4 C39 H13 109.7 . . ?
 O4 C39 C40 110.04(7) . . ?
 H12 C39 H13 108.2 . . ?
 C40 C39 H12 109.7 . . ?
 C40 C39 H13 109.7 . . ?
 C42 C39 O4 121.5(6) . . ?
 C42 C39 H12 50.3 . . ?
 C42 C39 H13 128.4 . . ?
 C42 C39 C40 59.6(6) . . ?
 C39 C40 H14 109.5 . . ?
 C39 C40 H15 109.5 . . ?
 C39 C40 H16 109.5 . . ?
 H14 C40 H15 109.5 . . ?
 H14 C40 H16 109.5 . . ?
 H15 C40 H16 109.5 . . ?
 C41 C40 C39 14.4(9) . . ?
 C41 C40 H14 115.7 . . ?
 C41 C40 H15 95.1 . . ?
 C41 C40 H16 116.5 . . ?
 C41 C40 C42 65.5(10) . . ?
 C42 C40 C39 51.1(4) . . ?
 C42 C40 H14 81.6 . . ?
 C42 C40 H15 160.6 . . ?
 C42 C40 H16 80.3 . . ?
 O4 C41 H17 110.4 . . ?
 O4 C41 H18 110.4 . . ?
 C40 C41 O4 127.7(11) . . ?
 C40 C41 H17 44.3 . . ?
 C40 C41 H18 120.7 . . ?
 C40 C41 C42 66.4(11) . . ?
 H17 C41 H18 108.6 . . ?
 C42 C41 O4 106.5(10) . . ?
 C42 C41 H17 110.4 . . ?
 C42 C41 H18 110.4 . . ?
 C39 C42 C40 69.2(6) . . ?
 C39 C42 C41 21.1(7) . . ?
 C39 C42 H19 88.5 . . ?
 C39 C42 H20 116.8 . . ?
 C39 C42 H21 120.6 . . ?
 C40 C42 H19 157.0 . . ?
 C40 C42 H20 86.4 . . ?
 C40 C42 H21 79.0 . . ?
 C41 C42 C40 48.1(8) . . ?
 C41 C42 H19 109.5 . . ?
 C41 C42 H20 109.5 . . ?
 C41 C42 H21 109.5 . . ?
 H19 C42 H20 109.5 . . ?
 H19 C42 H21 109.5 . . ?
 H20 C42 H21 109.5 . . ?
 O3 Li2 O4 117.08(6) . . ?
 O3 Li2 C25 111.97(5) . . ?
 O3 Li2 C26 106.96(5) . . ?
 O3 Li2 C27 123.13(6) . . ?
 O3 Li2 HE 147.9(2) . . ?
 O4 Li2 C25 109.61(5) . . ?
 O4 Li2 C26 133.53(6) . . ?
 O4 Li2 C27 116.76(6) . . ?
 O4 Li2 HE 91.6(3) . . ?
 C25 Li2 HE 67.1(2) . . ?
 C26 Li2 C25 35.10(3) . . ?
 C26 Li2 HE 52.5(3) . . ?
 C27 Li2 C25 64.09(4) . . ?
 C27 Li2 C26 35.87(3) . . ?
 C27 Li2 HE 25.5(2) . . ?

loop_
  _geom_torsion_atom_site_label_1
  _geom_torsion_atom_site_label_2
  _geom_torsion_atom_site_label_3
  _geom_torsion_atom_site_label_4
  _geom_torsion
  _geom_torsion_site_symmetry_1
  _geom_torsion_site_symmetry_2
  _geom_torsion_site_symmetry_3
  _geom_torsion_site_symmetry_4
  _geom_torsion_publ_flag
 C1 C2 C3 C4 -1.58(9) . . . . ?
 C1 C6 C7 C8 173.99(5) . . . . ?
 C1 C6 C7 Li1 56.01(5) . . . . ?
 C2 C1 C6 C5 2.77(7) . . . . ?
 C2 C1 C6 C7 -173.57(5) . . . . ?
 C2 C1 C6 Li1 -121.73(6) . . . . ?
 C2 C3 C4 C5 1.96(9) . . . . ?
 C3 C4 C5 C6 0.11(9) . . . . ?
 C4 C5 C6 C1 -2.38(8) . . . . ?
 C4 C5 C6 C7 173.78(5) . . . . ?
 C4 C5 C6 Li1 87.84(7) . . . . ?
 C5 C6 C7 C8 -1.92(9) . . . . ?
 C5 C6 C7 Li1 -119.89(6) . . . . ?
 C6 C1 C2 C3 -0.86(9) . . . . ?
 C6 C7 C8 C9 99.96(7) . . . . ?
 C7 C8 C9 C10 -65.45(7) . . . . ?
 C7 C8 C9 C11 174.52(5) . . . . ?
 C7 C8 C9 C12 55.09(7) . . . . ?
 C13 O2 C15 C16 85.48(8) . . . . ?
 C15 O2 C13 C14 -176.75(6) . . . . ?
 C17 O1 C19 C20 -174.27(5) . . . . ?
 C19 O1 C17 C18 -72.57(7) . . . . ?
 Li1 O1 C17 C18 122.17(6) . . . . ?
 Li1 O1 C19 C20 -12.89(9) . . . . ?
 Li1 O2 C13 C14 3.70(9) . . . . ?
 Li1 O2 C15 C16 -94.94(8) . . . . ?
 Li1 C1 C2 C3 -87.50(7) . . . . ?
 Li1 C1 C6 C5 124.49(5) . . . . ?
 Li1 C1 C6 C7 -51.84(5) . . . . ?
 Li1 C6 C7 C8 117.98(6) . . . . ?
 Li1 C7 C8 C9 -164.38(5) . . . . ?
 O4 C39 C40 C41 65(3) . . . . ?
 O4 C39 C40 C42 -115.6(6) . . . . ?
 O4 C39 C42 C40 96.1(5) . . . . ?
 O4 C39 C42 C41 96.5(16) . . . . ?
 O4 C41 C42 C39 -55.0(13) . . . . ?
 O4 C41 C42 C40 124.5(12) . . . . ?
 C21 C22 C23 C24 -0.97(9) . . . . ?
 C21 C26 C27 C28 -0.84(9) . . . . ?
 C21 C26 C27 Li2 118.66(6) . . . . ?
 C22 C21 C26 C25 1.70(8) . . . . ?
 C22 C21 C26 C27 -174.28(6) . . . . ?
 C22 C21 C26 Li2 -88.44(7) . . . . ?
 C22 C23 C24 C25 1.29(9) . . . . ?
 C23 C24 C25 C26 -0.08(9) . . . . ?
 C23 C24 C25 Li2 86.82(8) . . . . ?
 C24 C25 C26 C21 -1.39(8) . . . . ?
 C24 C25 C26 C27 174.80(5) . . . . ?
 C24 C25 C26 Li2 122.05(6) . . . . ?
 C25 C26 C27 C28 -176.56(5) . . . . ?
 C25 C26 C27 Li2 -57.06(6) . . . . ?
 C26 C21 C22 C23 -0.58(9) . . . . ?
 C26 C27 C28 C29 -99.19(7) . . . . ?
 C27 C28 C29 C30 -173.94(6) . . . . ?
 C27 C28 C29 C31 -54.41(7) . . . . ?
 C27 C28 C29 C32 65.57(7) . . . . ?
 C33 O3 C35 C36 -73.15(7) . . . . ?
 C35 O3 C33 C34 -175.82(5) . . . . ?
 C37 O4 C39 C40 168.62(7) . . . . ?
 C37 O4 C39 C42 102.7(8) . . . . ?
 C37 O4 C41 C40 148.8(12) . . . . ?
 C37 O4 C41 C42 76.2(13) . . . . ?
 C39 O4 C37 C38 -178.77(7) . . . . ?
 C39 O4 C41 C40 126(3) . . . . ?
 C39 O4 C41 C42 53.3(18) . . . . ?
 C39 C40 C41 O4 -93(3) . . . . ?
 C39 C40 C41 C42 1(2) . . . . ?
 C39 C40 C42 C41 -0.2(8) . . . . ?
 C40 C39 C42 C41 0.3(16) . . . . ?
 C40 C41 C42 C39 -180(2) . . . . ?
 C41 O4 C37 C38 173.7(8) . . . . ?
 C41 O4 C39 C40 -31(2) . . . . ?
 C41 O4 C39 C42 -97(2) . . . . ?
 C41 C40 C42 C39 0.2(8) . . . . ?
 C42 C39 C40 C41 -179(100) . . . . ?
 C42 C40 C41 O4 -93.1(16) . . . . ?
 Li2 O3 C33 C34 -6.42(8) . . . . ?
 Li2 O3 C35 C36 117.39(6) . . . . ?
 Li2 O4 C37 C38 31.05(8) . . . . ?
 Li2 O4 C39 C40 -37.65(10) . . . . ?
 Li2 O4 C39 C42 -103.6(8) . . . . ?
 Li2 O4 C41 C40 -60.3(17) . . . . ?
 Li2 O4 C41 C42 -132.9(10) . . . . ?
 Li2 C25 C26 C21 -123.44(5) . . . . ?
 Li2 C25 C26 C27 52.75(5) . . . . ?
 Li2 C26 C27 C28 -119.50(6) . . . . ?
 Li2 C27 C28 C29 164.20(5) . . . . ?

_shelx_res_file
;
    mo_b2881_0m.res created by SHELXL-2014/7

TITL mo_b2881_0m_a.res in P2(1)/c
REM Old TITL mo_B2881_0m in P2(1)/c
REM SHELXT solution in P2(1)/c: R1 0.310, Rweak 0.086, Alpha 0.091
REM <I/s> 0.599 for 497 systematic absences, Orientation as input
REM Formula found by SHELXT: C40 Li2 O4
CELL 0.71073 18.331 9.9214 24.1595 90 109.979 90
ZERR 8 0.0021 0.0011 0.0027 0 0.004 0
LATT 1
SYMM -X,0.5+Y,0.5-Z
SFAC C H Li O
UNIT 160 296 8 16

L.S. 4
PLAN  18
SIZE 0.392 0.57 0.704
TEMP -173.15
CONF
FREE Li2 C41
FREE Li1 H7
FREE He Li2
BOND
list 4
MORE -1
BOND $H
fmap 2
acta
OMIT -6 6 6
OMIT 0 5 10
OMIT 0 7 7
REM <olex2.extras>
REM <HklSrc "%.\\mo_B2881_0m.hkl">
REM </olex2.extras>

WGHT    0.070900    0.393400
FVAR       0.29415   0.92657
O1    4    0.396586    0.250046    0.445786    11.00000    0.02620    0.02131 =
         0.02237    0.00374    0.01289    0.00452
O2    4    0.267609    0.412509    0.339482    11.00000    0.01886    0.02157 =
         0.02533   -0.00396    0.00481    0.00015
C1    1    0.416772    0.603163    0.446730    11.00000    0.01927    0.02061 =
         0.01809   -0.00085    0.00623   -0.00001
AFIX  43
H1    2    0.435888    0.532414    0.474408    11.00000   -1.20000
AFIX   0
C2    1    0.370475    0.701927    0.458669    11.00000    0.02143    0.02361 =
         0.02416   -0.00547    0.00816   -0.00109
AFIX  43
H2    2    0.358351    0.696044    0.493809    11.00000   -1.20000
AFIX   0
C3    1    0.341343    0.809636    0.420234    11.00000    0.02356    0.01986 =
         0.03333   -0.00526    0.00868    0.00062
AFIX  43
H3    2    0.308656    0.875792    0.428034    11.00000   -1.20000
AFIX   0
C4    1    0.362364    0.816125    0.369566    11.00000    0.02582    0.01695 =
         0.03003    0.00131    0.00544    0.00010
AFIX  43
H4    2    0.344614    0.889992    0.343380    11.00000   -1.20000
AFIX   0
C5    1    0.407957    0.718864    0.356445    11.00000    0.02505    0.01920 =
         0.02134    0.00208    0.00674   -0.00111
AFIX  43
H5    2    0.420522    0.728274    0.321611    11.00000   -1.20000
AFIX   0
C6    1    0.437075    0.603657    0.393832    11.00000    0.01788    0.01713 =
         0.01772   -0.00054    0.00536   -0.00208
C7    1    0.477485    0.495199    0.380343    11.00000    0.02086    0.01921 =
         0.02007    0.00046    0.00937   -0.00033
H7    2    0.503470    0.433688    0.412828    11.00000    0.03106
C8    1    0.495509    0.477495    0.324400    11.00000    0.02223    0.02213 =
         0.02048   -0.00350    0.00917   -0.00371
AFIX  23
H8A   2    0.457712    0.531998    0.293347    11.00000   -1.20000
H8B   2    0.486071    0.381865    0.312381    11.00000   -1.20000
AFIX   0
C9    1    0.578108    0.514990    0.325121    11.00000    0.02308    0.02024 =
         0.02050   -0.00119    0.01065   -0.00186
C10   1    0.592345    0.666370    0.335027    11.00000    0.03125    0.02079 =
         0.03130   -0.00095    0.01557   -0.00536
AFIX 137
H10A  2    0.556924    0.715873    0.301468    11.00000   -1.50000
H10B  2    0.646117    0.687111    0.338839    11.00000   -1.50000
H10C  2    0.583117    0.693140    0.371122    11.00000   -1.50000
AFIX   0
C11   1    0.584836    0.475627    0.265696    11.00000    0.03287    0.03622 =
         0.02637   -0.00539    0.01711   -0.00182
AFIX 137
H11A  2    0.547098    0.527217    0.234178    11.00000   -1.50000
H11B  2    0.574326    0.379075    0.258836    11.00000   -1.50000
H11C  2    0.637385    0.495425    0.266084    11.00000   -1.50000
AFIX   0
C12   1    0.639311    0.438069    0.374378    11.00000    0.02457    0.02863 =
         0.03054    0.00307    0.01028    0.00157
AFIX 137
H12A  2    0.691035    0.458206    0.373069    11.00000   -1.50000
H12B  2    0.629415    0.341039    0.369006    11.00000   -1.50000
H12C  2    0.636650    0.465734    0.412583    11.00000   -1.50000
AFIX   0
C13   1    0.227887    0.322897    0.292384    11.00000    0.02261    0.02664 =
         0.02871   -0.00712    0.00528   -0.00217
AFIX  23
H13A  2    0.211429    0.372114    0.254458    11.00000   -1.20000
H13B  2    0.181002    0.286250    0.298530    11.00000   -1.20000
AFIX   0
C14   1    0.281875    0.209598    0.290882    11.00000    0.03696    0.03352 =
         0.03813   -0.01187    0.00685    0.00714
AFIX 137
H14A  2    0.256002    0.149791    0.257683    11.00000   -1.50000
H14B  2    0.295780    0.158476    0.327749    11.00000   -1.50000
H14C  2    0.328970    0.246814    0.286237    11.00000   -1.50000
AFIX   0
C15   1    0.218773    0.520634    0.346408    11.00000    0.02245    0.01947 =
         0.02991   -0.00074    0.00837    0.00124
AFIX  23
H15A  2    0.182938    0.548210    0.307152    11.00000   -1.20000
H15B  2    0.251552    0.599258    0.364409    11.00000   -1.20000
AFIX   0
C16   1    0.172293    0.479913    0.384328    11.00000    0.06465    0.03448 =
         0.07139    0.01364    0.05099    0.01673
AFIX 137
H16A  2    0.138786    0.403519    0.366139    11.00000   -1.50000
H16B  2    0.140218    0.555960    0.388137    11.00000   -1.50000
H16C  2    0.207587    0.453727    0.423417    11.00000   -1.50000
AFIX   0
C17   1    0.368895    0.273968    0.493982    11.00000    0.02876    0.02758 =
         0.02444   -0.00219    0.01464   -0.00268
AFIX  23
H17A  2    0.343110    0.363092    0.488550    11.00000   -1.20000
H17B  2    0.413834    0.276998    0.531141    11.00000   -1.20000
AFIX   0
C18   1    0.312762    0.168236    0.499364    11.00000    0.03172    0.03824 =
         0.03775   -0.00287    0.02033   -0.00811
AFIX 137
H18A  2    0.269827    0.160181    0.461829    11.00000   -1.50000
H18B  2    0.292340    0.194266    0.530388    11.00000   -1.50000
H18C  2    0.339586    0.081451    0.509376    11.00000   -1.50000
AFIX   0
C19   1    0.450356    0.139091    0.457474    11.00000    0.02252    0.01832 =
         0.02872    0.00342    0.00982    0.00149
AFIX  23
H19A  2    0.423257    0.054569    0.460498    11.00000   -1.20000
H19B  2    0.492647    0.153914    0.495505    11.00000   -1.20000
AFIX   0
C20   1    0.484127    0.126110    0.408987    11.00000    0.03240    0.02499 =
         0.03978    0.00086    0.02070    0.00486
AFIX 137
H20A  2    0.442061    0.114875    0.371168    11.00000   -1.50000
H20B  2    0.518500    0.047480    0.416494    11.00000   -1.50000
H20C  2    0.513799    0.207528    0.407744    11.00000   -1.50000
AFIX   0
LI1   3    0.374967    0.398609    0.390070    11.00000    0.02133    0.02266 =
         0.02443    0.00230    0.00764   -0.00097

O3    4    0.239787    0.583036    0.162194    11.00000    0.01916    0.02204 =
         0.02388   -0.00366    0.00500   -0.00009
O4    4    0.110820    0.765685    0.056532    11.00000    0.02343    0.02702 =
         0.02321    0.00446    0.00975    0.00222
C21   1    0.105970    0.278247    0.138950    11.00000    0.02499    0.02196 =
         0.02315    0.00172    0.00586   -0.00292
AFIX  43
H     2    0.097559    0.265451    0.175275    11.00000   -1.20000
AFIX   0
C22   1    0.149566    0.184258    0.121634    11.00000    0.02612    0.02014 =
         0.03158    0.00130    0.00505   -0.00146
AFIX  43
HA    2    0.170442    0.109634    0.146680    11.00000   -1.20000
AFIX   0
C23   1    0.164145    0.195060    0.068303    11.00000    0.02370    0.02265 =
         0.03395   -0.00487    0.00806   -0.00034
AFIX  43
HB    2    0.194872    0.130428    0.057252    11.00000   -1.20000
AFIX   0
C24   1    0.131436    0.305010    0.032346    11.00000    0.02006    0.02687 =
         0.02491   -0.00415    0.00771   -0.00180
AFIX  43
HC    2    0.139272    0.314260   -0.004360    11.00000   -1.20000
AFIX   0
C25   1    0.087691    0.401362    0.048816    11.00000    0.01830    0.02335 =
         0.02029   -0.00022    0.00582   -0.00062
AFIX  43
HD    2    0.066689    0.474440    0.022845    11.00000   -1.20000
AFIX   0
C26   1    0.072815    0.395027    0.103810    11.00000    0.01756    0.02089 =
         0.01973   -0.00054    0.00495   -0.00331
C27   1    0.033607    0.500332    0.120835    11.00000    0.02085    0.02296 =
         0.02214   -0.00030    0.00894   -0.00161
HE    2    0.004651    0.563664    0.088945    11.00000    0.02835
C28   1    0.018252    0.509550    0.178112    11.00000    0.02211    0.02789 =
         0.02094   -0.00380    0.00795   -0.00554
AFIX  23
HF    2    0.027589    0.603942    0.192033    11.00000   -1.20000
HG    2    0.057302    0.453054    0.207353    11.00000   -1.20000
AFIX   0
C29   1   -0.063273    0.467650    0.178708    11.00000    0.02357    0.02340 =
         0.02175   -0.00111    0.00996   -0.00425
C30   1   -0.067994    0.499763    0.239328    11.00000    0.03741    0.04849 =
         0.02718   -0.00791    0.01846   -0.01005
AFIX 137
HH    2   -0.027263    0.450356    0.269640    11.00000   -1.50000
HI    2   -0.118933    0.472716    0.240358    11.00000   -1.50000
HJ    2   -0.060811    0.596785    0.246818    11.00000   -1.50000
AFIX   0
C31   1   -0.126307    0.546777    0.131546    11.00000    0.02560    0.03203 =
         0.03556    0.00486    0.01262    0.00302
AFIX 137
HK    2   -0.116749    0.643622    0.138177    11.00000   -1.50000
HL    2   -0.177279    0.524424    0.133825    11.00000   -1.50000
HM    2   -0.125191    0.522869    0.092486    11.00000   -1.50000
AFIX   0
C32   1   -0.077043    0.317196    0.166021    11.00000    0.03440    0.02333 =
         0.03386    0.00104    0.01517   -0.00591
AFIX 137
HN    2   -0.068465    0.295175    0.129178    11.00000   -1.50000
HO    2   -0.130534    0.294596    0.162368    11.00000   -1.50000
HP    2   -0.040966    0.265283    0.198376    11.00000   -1.50000
AFIX   0
C33   1    0.271055    0.658745    0.215590    11.00000    0.02310    0.02759 =
         0.02344   -0.00423    0.00555   -0.00096
AFIX  23
HQ    2    0.319843    0.703510    0.216800    11.00000   -1.20000
HR    2    0.282752    0.597843    0.249993    11.00000   -1.20000
AFIX   0
C34   1    0.212268    0.762820    0.217773    11.00000    0.03223    0.03367 =
         0.03342   -0.00881    0.00912    0.00447
AFIX 137
HS    2    0.203493    0.826170    0.185011    11.00000   -1.50000
HT    2    0.231742    0.811912    0.255166    11.00000   -1.50000
HU    2    0.163323    0.718086    0.214562    11.00000   -1.50000
AFIX   0
C35   1    0.289458    0.474190    0.157851    11.00000    0.02268    0.01920 =
         0.03099   -0.00059    0.00982   -0.00046
AFIX  23
HV    2    0.259604    0.412465    0.125957    11.00000   -1.20000
HW    2    0.306009    0.422655    0.195187    11.00000   -1.20000
AFIX   0
C36   1    0.360922    0.522211    0.145454    11.00000    0.02469    0.02522 =
         0.03766    0.00074    0.01428    0.00062
AFIX 137
HX    2    0.345009    0.576397    0.109367    11.00000   -1.50000
HY    2    0.390845    0.444140    0.140475    11.00000   -1.50000
HZ    2    0.393081    0.577122    0.178510    11.00000   -1.50000
AFIX   0
C37   1    0.048147    0.860384    0.047100    11.00000    0.02282    0.02276 =
         0.03367    0.00436    0.00528    0.00037
AFIX  23
H6    2    0.002591    0.829593    0.013749    11.00000   -1.20000
H8    2    0.064148    0.949441    0.036707    11.00000   -1.20000
AFIX   0
C38   1    0.026013    0.873901    0.101311    11.00000    0.03646    0.02603 =
         0.05448    0.00371    0.02557    0.00616
AFIX 137
H9    2   -0.016310    0.939313    0.093943    11.00000   -1.50000
H10   2    0.070995    0.904976    0.134273    11.00000   -1.50000
H11   2    0.008930    0.786225    0.111047    11.00000   -1.50000
AFIX   0
PART 1
C39   1    0.130217    0.759625    0.003768    21.00000    0.03025    0.04260 =
         0.02293    0.00730    0.01145    0.00184
AFIX  23
H12   2    0.135475    0.852110   -0.009790    21.00000   -1.20000
H13   2    0.088145    0.713624   -0.027688    21.00000   -1.20000
AFIX   0
C40   1    0.205333    0.684112    0.015389    21.00000    0.02958    0.03924 =
         0.03014   -0.00133    0.01655   -0.00397
AFIX 137
H14   2    0.219738    0.685270   -0.020115    21.00000   -1.50000
H15   2    0.198791    0.590668    0.025985    21.00000   -1.50000
H16   2    0.246309    0.727302    0.047854    21.00000   -1.50000
AFIX   0
PART -1
C41   1    0.143688    0.715365    0.009067   -21.00000    0.06385    0.04350 =
         0.01508   -0.00683    0.01104    0.01322
AFIX  23
H17   2    0.175378    0.633224    0.022819   -21.00000   -1.20000
H18   2    0.100900    0.693954   -0.027927   -21.00000   -1.20000
AFIX   0
C42   1    0.188892    0.818671   -0.000014   -21.00000    0.03865    0.05145 =
         0.04159    0.00180    0.02579   -0.01520
AFIX 137
H19   2    0.159620    0.903301   -0.006248   -21.00000   -1.50000
H20   2    0.202988    0.798591   -0.034784   -21.00000   -1.50000
H21   2    0.236128    0.827385    0.034549   -21.00000   -1.50000
AFIX   0
PART 0
LI2   3    0.133990    0.603606    0.108374    11.00000    0.02239    0.02472 =
         0.02621    0.00152    0.00791   -0.00117
HKLF 4

REM  mo_b2881_0m_a.res in P2(1)/c
REM R1 =  0.0417 for   15758 Fo > 4sig(Fo)  and  0.0556 for all   20085 data
REM    457 parameters refined using      0 restraints

END

WGHT      0.0709      0.3934

REM Highest difference peak  0.494,  deepest hole -0.250,  1-sigma level  0.040
Q1    1   0.3813  0.7625  0.3628  11.00000  0.05    0.49
Q2    1   0.3406  0.8168  0.3893  11.00000  0.05    0.48
Q3    1   0.3922  0.6528  0.4514  11.00000  0.05    0.48
Q4    1   0.1539  0.1826  0.0882  11.00000  0.05    0.44
Q5    1   0.0788  0.3948  0.0764  11.00000  0.05    0.43
Q6    1   0.4678  0.5601  0.3871  11.00000  0.05    0.43
Q7    1   0.0471  0.4483  0.1142  11.00000  0.05    0.42
Q8    1   0.1097  0.3551  0.0414  11.00000  0.05    0.41
Q9    1   0.1268  0.2360  0.1345  11.00000  0.05    0.41
Q10   1   0.5389  0.4989  0.3253  11.00000  0.05    0.40
Q11   1   0.4626  0.1356  0.4297  11.00000  0.05    0.40
Q12   1   0.4288  0.6075  0.4232  11.00000  0.05    0.40
Q13   1  -0.0212  0.4936  0.1786  11.00000  0.05    0.39
Q14   1   0.2005  0.4996  0.3674  11.00000  0.05    0.38
Q15   1   0.0388  0.8649  0.0742  11.00000  0.05    0.38
Q16   1   0.1482  0.2554  0.0548  11.00000  0.05    0.37
Q17   1   0.5838  0.4991  0.2960  11.00000  0.05    0.37
Q18   1   0.3249  0.5079  0.1497  11.00000  0.05    0.35
;
_shelx_res_checksum                82720
_shelx_hkl_file
;
  -2   0   0 206.847 8.73856  18
  -2   0   0 207.059 9.35618  21
  -2   0   0 205.050 8.36481  22
   2   0   0 203.496 9.07538  11
  -2   0   0 176.584 4.98780  40
  -2   0   0 171.912 4.98973  44
  -2   0   0 194.737 4.99313  46
  -2   0   0 197.203 5.22839  30
   2   0   0 186.586 5.26483  25
   2   0   0 195.918 5.24916  28
   2   0   0 199.700 5.04424  29
   2   0   0 191.056 4.99297  44
   2   0   0 191.952 4.99370  47
   2   0   0 195.932 4.99219  49
   2   0   0 198.063 9.48212  12
   2   0   0 202.000 8.34830  13
  -2   0   0 211.741 7.49646  13
  -2   0   0 174.669 7.90824  14
  -2   0   0 189.118 5.60337   2
  -2   0   0 195.144 5.51386   8
   2   0   0 183.347 5.34699   4
   2   0   0 189.978 5.64396   6
   2   0   0 197.125 5.77665   7
   2   0   0 198.793 5.62636   9
   2   0   0 203.523 7.71026  15
   2   0   0 209.182 7.46006  15
   2   0   0 198.438 6.20846  16
   2   0   0 199.455 9.25111  17
   2   0   0 190.469 6.86008  23
   2   0   0 189.139 5.75009  32
   2   0   0 194.306 5.81907  33
   2   0   0 206.622 5.62054  34
  -2   0   0 191.973 5.14833  36
  -2   0   0 202.525 5.20701  37
   2   0   0 187.322 5.14667  36
   2   0   0 197.496 8.13013  14
  -2   0   0 175.919 4.98867  49
   2   0   0 209.022 5.21679  37
   2   0   0 181.314 4.98637  50
   2   0   0 214.298 7.80816  13
   2   0   0 208.839 8.28812  14
  -3   0   0 4.77182 0.89589  32
  -3   0   0 4.70709 0.71063  34
  -3   0   0 4.79612 0.25600  29
  -3   0   0 5.17497 0.45683  30
  -3   0   0 5.42554 0.60933  25
   3   0   0 4.74908 0.25440  29
   3   0   0 5.32620 0.46328  30
  -3   0   0 4.43261 0.19882  44
  -3   0   0 5.10754 0.74755   2
  -3   0   0 4.05305 0.59059   4
  -3   0   0 4.13882 0.75904   6
   3   0   0 5.22415 0.93021  32
   3   0   0 5.04723 0.89818  33
  -3   0   0 6.78425 0.95674  33
  -3   0   0 5.68428 0.81917   9
   3   0   0 5.54459 0.54735  28
   3   0   0 4.20872 0.59404   4
  -3   0   0 5.97987 1.00441  16
  -3   0   0 4.25386 1.77625  18
  -3   0   0 3.97685 1.34006  22
   3   0   0 3.21073 2.06407  11
   3   0   0 2.48328 2.27106  12
   3   0   0 3.42364 1.94141  13
   3   0   0 7.54252 1.80212  14
   3   0   0 6.17817 1.50616  15
   3   0   0 5.84709 1.53526  15
   3   0   0 7.80414 2.36886  17
  -3   0   0 4.68548 0.16161  45
  -3   0   0 5.07657 0.20193  46
  -3   0   0 4.77299 0.18987  48
  -3   0   0 4.57901 0.19749  49
   3   0   0 4.83154 0.19541  47
   3   0   0 5.03327 0.18911  48
   3   0   0 4.60931 0.18856  49
   3   0   0 4.39856 0.22084  50
  -3   0   0 4.44857 0.41700  37
  -3   0   0 4.67474 0.80936   7
  -3   0   0 4.58821 0.63028   8
   3   0   0 5.07272 0.82525   6
   3   0   0 5.59940 0.89785   7
   3   0   0 4.94521 0.64389   8
   3   0   0 6.03832 0.86052   9
   3   0   0 5.18540 1.30028  23
   3   0   0 4.98688 0.19294  46
   3   0   0 5.19125 0.75881  34
   3   0   0 3.82303 0.60978   2
  -3   0   0 4.80541 0.19594  40
  -3   0   0 8.11353 2.03921  14
  -3   0   0 5.08736 0.39569  36
  -3   0   0 5.41316 1.40125  13
   3   0   0 4.53991 0.37884  36
   3   0   0 4.66451 0.41024  37
   3   0   0 4.97161 0.19618  44
   3   0   0 4.74067 0.16302  45
   4   0   0 1013.09 29.8975  23
  -4   0   0 974.036 26.8055   2
  -4   0   0 1023.78 30.5027  13
  -4   0   0 1017.39 33.1535  14
   4   0   0 984.094 26.0416  28
   4   0   0 1055.93 26.0327  30
  -4   0   0 998.757 26.8733   9
   4   0   0 979.445 26.8277   2
   4   0   0 993.951 26.3091   4
   4   0   0 964.759 26.9004   6
   4   0   0 981.194 27.1035   7
   4   0   0 1003.50 26.6126   8
   4   0   0 1007.62 25.9627  37
   4   0   0 1037.52 36.6650  12
  -4   0   0 1014.45 25.8682  36
  -4   0   0 1021.80 25.9616  37
  -4   0   0 954.412 26.9231   6
   4   0   0 1017.70 33.1904  13
   4   0   0 1020.23 32.6586  14
   4   0   0 993.126 26.1180  25
   4   0   0 1008.35 27.2978  33
   4   0   0 1018.85 28.2557  16
  -4   0   0 1014.16 32.9706  22
   4   0   0 1023.99 35.1815  11
   4   0   0 1021.15 31.4704  15
   4   0   0 1023.32 30.3899  15
  -4   0   0 982.896 26.8163  34
   4   0   0 989.881 27.1803  32
  -4   0   0 1066.03 28.3258  16
  -4   0   0 1008.25 34.2188  18
  -4   0   0 1026.63 35.8092  21
  -4   0   0 993.990 26.6092   8
  -4   0   0 943.979 26.0734  25
  -4   0   0 983.234 26.3258   4
   4   0   0 993.663 26.8474   9
   4   0   0 997.279 35.5790  17
  -4   0   0 951.114 27.1428  32
  -4   0   0 985.643 32.1073  15
  -4   0   0 1005.72 27.3195  33
   4   0   0 978.353 25.8660  36
   4   0   0 1015.22 26.7688  34
  -5   0   0 36.0723 5.56465  14
   5   0   0 34.1179 1.91452   8
   5   0   0 34.6670 2.10256  34
  -5   0   0 34.5499 1.49120  30
   5   0   0 32.1689 1.61727  25
  -5   0   0 33.9148 4.10910  19
   5   0   0 36.3875 2.48624  33
   5   0   0 33.1671 2.34099   7
  -5   0   0 35.0105 0.92068  45
  -5   0   0 34.7946 0.97791  44
   5   0   0 34.5582 1.46839  30
  -5   0   0 32.4171 2.04149   2
  -5   0   0 30.3211 1.74127   4
  -5   0   0 37.4558 2.35321   6
  -5   0   0 36.9733 2.00883   8
  -5   0   0 33.6203 2.13470   9
  -5   0   0 34.1800 4.60363  22
   5   0   0 36.3558 4.76486  14
   5   0   0 34.0288 2.29284   6
   5   0   0 32.5669 3.59704  15
   5   0   0 42.9225 5.99796  17
   5   0   0 35.3619 3.45082  23
   5   0   0 36.1565 0.96881  48
   5   0   0 33.6562 0.96805  49
   5   0   0 33.7420 0.97006  50
   5   0   0 33.2063 1.76342   4
  -5   0   0 37.0155 1.36075  36
  -5   0   0 33.7570 2.43594  32
  -5   0   0 34.2549 2.44349  33
   5   0   0 35.6902 2.10190   2
  -5   0   0 29.3759 5.25086  21
   5   0   0 43.8954 5.95856  11
   5   0   0 30.5908 6.31583  12
   5   0   0 32.0750 5.12550  13
  -5   0   0 34.8942 1.11797  29
   5   0   0 33.5742 0.97278  44
   5   0   0 35.4596 2.47871  32
  -5   0   0 34.0306 0.97233  49
   5   0   0 35.0520 2.16510   9
  -5   0   0 40.1070 5.88438  18
  -5   0   0 36.0213 1.63043  25
  -5   0   0 36.5609 2.16704  34
   5   0   0 35.0327 1.42361  37
   5   0   0 34.9771 1.55494  28
   5   0   0 36.1191 4.56643  15
   5   0   0 34.1263 1.33549  36
  -5   0   0 34.8201 0.97288  40
  -5   0   0 33.7383 1.41704  37
   5   0   0 34.2555 1.08824  29
  -5   0   0 34.3603 0.97635  46
  -5   0   0 36.9234 0.96964  48
   5   0   0 34.6979 0.97752  47
  -5   0   0 33.1904 2.83148  16
   5   0   0 33.7001 0.92636  45
   5   0   0 33.1028 0.96873  46
   6   0   0 738.768 21.1763   7
  -6   0   0 711.652 28.4473  22
   6   0   0 731.953 31.2175  11
   6   0   0 750.168 18.8079  48
  -6   0   0 707.906 20.6455   2
  -6   0   0 725.848 21.3769  33
  -6   0   0 737.352 19.4257  37
  -6   0   0 736.864 20.8824   6
  -6   0   0 734.420 20.4101   8
   6   0   0 736.272 29.2399  13
   6   0   0 704.899 18.7887  50
   6   0   0 733.854 19.9073   4
   6   0   0 730.719 20.8417   6
  -6   0   0 707.482 19.6069  25
  -6   0   0 801.703 19.0258  29
   6   0   0 738.179 19.6867  25
   6   0   0 745.981 26.0446  15
   6   0   0 753.424 18.9658  29
  -6   0   0 733.655 19.2886  36
   6   0   0 745.405 21.3584  33
  -6   0   0 751.139 31.9259  21
   6   0   0 726.840 20.7366   2
  -6   0   0 746.423 29.3914  14
   6   0   0 741.446 24.9198  15
   6   0   0 719.014 31.7696  17
   6   0   0 755.303 33.7098  12
   6   0   0 738.026 20.7230   9
   6   0   0 754.135 20.6239  34
  -6   0   0 743.774 27.1967  19
  -6   0   0 721.519 21.2350  32
  -6   0   0 741.182 25.4381  13
  -6   0   0 739.876 20.7512  34
   6   0   0 716.025 21.1358  32
   6   0   0 704.849 18.7541  45
   6   0   0 734.998 20.3712   8
  -6   0   0 730.743 20.7764   9
   6   0   0 740.316 19.5801  28
   6   0   0 722.127 27.9829  14
  -6   0   0 735.392 19.9757   4
  -6   0   0 737.567 30.4089  18
   6   0   0 735.045 19.3116  36
  -6   0   0 733.863 22.8177  16
   6   0   0 738.684 19.4458  37
  -6   0   0 733.249 27.9862  15
  -6   0   0 720.559 19.5104  30
   6   0   0 741.672 19.4899  30
   6   0   0 747.445 24.8756  23
  -7   0   0 37.4827 1.01273  45
   7   0   0 39.8539 2.63965  34
   7   0   0 39.0834 2.13864  25
  -7   0   0 37.9739 3.08665  33
   7   0   0 37.4546 1.68581  37
  -7   0   0 41.6333 2.78649   9
   7   0   0 40.5994 3.19346  33
  -7   0   0 38.3390 5.64455  19
  -7   0   0 37.9282 1.61314  36
  -7   0   0 37.2799 1.09382  40
  -7   0   0 38.6347 2.19837   4
  -7   0   0 36.4009 2.85813   6
  -7   0   0 35.5488 1.94386  25
   7   0   0 32.7583 4.37517  15
  -7   0   0 37.6815 1.10161  44
  -7   0   0 35.3233 3.10142  32
   7   0   0 34.8169 7.44005  17
  -7   0   0 37.9715 2.65584  34
  -7   0   0 39.0343 4.79317  13
  -7   0   0 31.2062 7.04080  21
  -7   0   0 38.9960 5.85478  22
   7   0   0 37.2168 2.68655   9
   7   0   0 37.1438 1.91195  28
   7   0   0 37.0250 1.26194  29
  -7   0   0 39.9513 1.07277  39
  -7   0   0 37.6029 2.57337   2
   7   0   0 36.9152 1.02454  45
   7   0   0 36.7932 1.10078  50
   7   0   0 40.7773 3.21891  32
  -7   0   0 34.7551 2.38085   8
   7   0   0 32.9919 5.67374  15
   7   0   0 40.4816 2.24093   4
   7   0   0 36.0108 2.89474   6
   7   0   0 35.1886 5.72082  14
   7   0   0 37.8100 4.37413  23
  -7   0   0 35.8934 1.28525  29
  -7   0   0 37.0809 1.78009  30
   7   0   0 36.8822 2.51927   2
   7   0   0 36.3500 1.72825  30
   7   0   0 37.9495 3.01601   7
   7   0   0 40.9459 9.36373  12
  -7   0   0 39.3762 1.08481  48
   7   0   0 39.1439 1.60471  36
  -7   0   0 26.5936 5.70921  14
   7   0   0 38.1459 2.37969   8
   7   0   0 32.3531 6.29701  13
  -7   0   0 37.4763 1.70168  37
   7   0   0 40.5666 8.23759  11
  -7   0   0 38.2518 1.10254  46
  -7   0   0 38.2028 1.09508  49
  -8   0   0 299.181 16.9381  19
  -8   0   0 300.479 7.63447  45
   8   0   0 286.698 19.9848  11
   8   0   0 287.000 7.64830  45
  -8   0   0 309.393 7.69824  39
  -8   0   0 295.635 8.86903  10
   8   0   0 307.002 8.96241  25
  -8   0   0 309.938 7.70828  48
   8   0   0 296.650 10.7325  32
  -8   0   0 298.346 8.84240  25
  -8   0   0 295.771 7.72456  46
   8   0   0 289.899 14.9548  15
  -8   0   0 302.876 8.35737  36
  -8   0   0 295.063 10.2873   6
   8   0   0 278.107 21.5953  12
   8   0   0 297.057 8.54865  37
   8   0   0 305.448 10.8396  33
   8   0   0 295.535 9.69659   8
   8   0   0 300.645 8.73470  28
  -8   0   0 289.823 10.8413  33
  -8   0   0 291.114 12.4637  16
  -8   0   0 299.104 9.18716   4
  -8   0   0 322.004 14.7177  13
  -8   0   0 285.972 18.2207  14
  -8   0   0 296.815 8.53711  37
  -8   0   0 296.257 10.1340  34
   8   0   0 315.977 10.2865   2
   8   0   0 298.628 7.93657  29
   8   0   0 298.300 8.39450  36
   8   0   0 298.558 10.3025   6
   8   0   0 295.215 7.69993  50
   8   0   0 291.327 14.2774  23
   8   0   0 295.850 8.55561  26
   8   0   0 308.298 9.15034   4
   8   0   0 300.629 9.93590  34
  -8   0   0 291.771 10.1516   9
   8   0   0 287.448 16.9231  14
  -8   0   0 288.619 17.7903  15
   8   0   0 294.966 10.0580   9
  -8   0   0 307.926 7.72050  49
  -8   0   0 292.160 7.71595  40
   8   0   0 303.641 21.2903  17
  -8   0   0 277.538 7.71491  44
  -8   0   0 286.777 10.6651  32
   8   0   0 280.488 13.5656  15
   8   0   0 319.839 18.6661  13
  -8   0   0 302.927 9.79935   8
  -8   0   0 307.910 18.0331  22
   8   0   0 312.526 10.7527   7
   8   0   0 302.922 8.63334  30
  -8   0   0 285.192 8.63998  30
  -8   0   0 269.584 20.4473  21
  -8   0   0 291.588 10.0243   2
  -8   0   0 323.325 8.00953  29
   9   0   0 71.7194 3.96496  34
   9   0   0 53.2627 5.87257  15
  -9   0   0 67.4996 2.53868  36
   9   0   0 67.2163 2.76870  30
   9   0   0 63.9162 1.80578  45
  -9   0   0 65.6733 4.00357   9
  -9   0   0 76.3977 10.2208  14
  -9   0   0 65.0457 7.22650  13
  -9   0   0 64.9361 3.17654   4
   9   0   0 66.2294 2.95922  28
  -9   0   0 67.2138 1.89767  40
  -9   0   0 71.0093 1.87153  39
  -9   0   0 67.8860 2.71566  37
   9   0   0 68.8472 4.27397   6
   9   0   0 77.6538 11.2294  13
   9   0   0 66.3587 2.12577  29
   9   0   0 67.0251 3.92996   2
  -9   0   0 69.2650 4.27727   6
  -9   0   0 66.8337 1.78951  45
  -9   0   0 65.1722 4.57276  33
   9   0   0 73.4499 3.30087   4
  -9   0   0 67.8737 1.89438  49
   9   0   0 57.4376 11.8579  17
   9   0   0 72.0444 4.68379  33
  -9   0   0 64.4359 2.94380  25
  -9   0   0 60.8163 7.94009  19
   9   0   0 66.9263 6.70922  23
   9   0   0 64.7661 2.53559  36
   9   0   0 71.8838 2.76563  37
   9   0   0 65.0426 4.32609   7
   9   0   0 75.9818 4.73084  32
  -9   0   0 68.3295 2.85107  30
   9   0   0 69.9440 3.18931  25
   9   0   0 67.5756 2.73587  26
  -9   0   0 61.1890 10.1779  15
   9   0   0 81.9802 8.08279  15
  -9   0   0 68.3951 1.90163  44
  -9   0   0 67.9863 1.90474  46
   9   0   0 66.1825 1.88668  50
  -9   0   0 69.6191 2.17801  29
  -9   0   0 62.4752 12.1609  21
  -9   0   0 88.9475 9.76584  22
   9   0   0 67.6100 10.6723  11
  -9   0   0 68.7719 3.75589   8
  -9   0   0 69.6656 1.87880  48
   9   0   0 71.4198 4.07835   9
   9   0   0 63.1242 3.52903   8
  -9   0   0 65.6815 3.87577   2
   9   0   0 59.8544 8.97329  14
  -9   0   0 66.6803 4.57262  32
  -9   0   0 64.6618 3.98203  34
  -9   0   0 71.8871 3.06295  10
 -10   0   0 1.28281 1.42764  32
 -10   0   0 2.23322 0.73425  30
  10   0   0 -4.1641 4.67678  13
  10   0   0 2.83574 1.58703  33
 -10   0   0 3.35986 1.48434   6
 -10   0   0 2.24581 1.12345   8
 -10   0   0 1.45278 0.58525  36
 -10   0   0 2.21487 0.23706  48
  10   0   0 3.14012 1.14727  25
  10   0   0 0.95429 1.48599  32
 -10   0   0 4.71801 3.34998  19
  10   0   0 8.43608 5.94458  17
 -10   0   0 1.29029 0.80360   4
 -10   0   0 2.32540 0.67290  37
 -10   0   0 1.92968 0.75940  25
  10   0   0 1.38965 0.67736  26
  10   0   0 1.99317 0.91122   8
 -10   0   0 2.97698 0.19483  45
 -10   0   0 2.60194 0.28998  46
 -10   0   0 2.84440 0.30573  40
  10   0   0 -4.3214 4.22965  11
  10   0   0 0.56405 1.07228   9
 -10   0   0 4.03426 1.35875   2
  10   0   0 2.76654 0.94725  28
  10   0   0 1.68545 0.38038  29
 -10   0   0 13.2552 5.93788  21
 -10   0   0 0.02026 2.28196  16
  10   0   0 2.48910 1.42073   6
 -10   0   0 3.33563 1.49962  33
  10   0   0 2.16714 0.29695  50
 -10   0   0 -4.3432 4.06587  22
 -10   0   0 3.37872 0.35495  49
  10   0   0 3.07656 1.13216   2
  10   0   0 3.03758 1.02823   4
  10   0   0 3.29279 0.77041  30
  10   0   0 0.11724 3.55034  15
 -10   0   0 1.48979 0.75703  10
  10   0   0 1.90557 1.07949  34
 -10   0   0 1.43388 1.21029  34
  10   0   0 -0.8203 2.24942  15
 -10   0   0 2.65868 2.85967  13
 -10   0   0 3.75971 5.11474  14
 -10   0   0 1.61418 0.95027   5
 -10   0   0 1.72203 0.37152  29
  10   0   0 3.45630 1.52636   7
 -10   0   0 2.56425 0.29166  39
  10   0   0 -2.1881 5.64633  12
  10   0   0 1.96463 0.63881  37
  10   0   0 6.39562 4.17067  14
 -10   0   0 3.27193 0.37301  44
 -10   0   0 7.95493 5.45536  15
 -10   0   0 1.07739 1.05580   9
  10   0   0 2.30732 0.59570  36
 -11   0   0 49.7265 1.40448  48
  11   0   0 44.2484 2.74585  25
  11   0   0 46.7614 1.40951  50
 -11   0   0 44.6676 2.91696   5
  11   0   0 46.2112 3.20372   8
 -11   0   0 48.2727 1.43816  40
  11   0   0 51.0318 4.20169   7
 -11   0   0 45.1365 3.62455  34
  11   0   0 51.9651 4.34723  32
 -11   0   0 48.3997 1.43398  44
 -11   0   0 48.0775 3.56442   2
 -11   0   0 48.9651 1.39982  39
  11   0   0 45.9197 2.31135  37
  11   0   0 49.9218 4.32581  33
 -11   0   0 48.9041 2.61462  10
  11   0   0 53.4444 2.72272  28
 -11   0   0 50.1852 2.36379  37
  11   0   0 44.1170 2.11958  36
 -11   0   0 42.3020 2.48267  25
 -11   0   0 44.1367 2.42170  30
  11   0   0 46.2746 3.87773   6
 -11   0   0 47.0620 4.16533  33
 -11   0   0 47.9977 1.42758  49
  11   0   0 48.5410 3.59061   2
 -11   0   0 45.3806 4.11900  32
 -11   0   0 49.4706 1.77097  29
 -11   0   0 45.4178 2.71633   4
  11   0   0 45.0391 2.82901   4
 -11   0   0 49.5278 1.44464  46
 -11   0   0 45.9041 3.36615   8
 -11   0   0 54.3793 3.81769   9
  11   0   0 46.7248 3.61860   9
 -11   0   0 47.0716 2.15753  36
  11   0   0 47.4864 2.39468  30
  11   0   0 50.6030 3.54279  34
 -11   0   0 46.8740 1.28818  45
 -11   0   0 46.4697 3.79689   6
  11   0   0 46.6950 1.70981  29
  11   0   0 47.2545 3.00100  26
 -12   0   0 10.4847 1.59118   4
  12   0   0 9.72556 2.61033  32
  12   0   0 10.2516 2.66809  33
 -12   0   0 13.4835 0.63724  46
  12   0   0 8.13869 2.39441   7
 -12   0   0 13.9891 1.42944  37
  12   0   0 8.32287 2.00129  34
 -12   0   0 9.64044 1.49392  10
  12   0   0 8.35592 1.59665  25
 -12   0   0 12.8791 0.63142  49
 -12   0   0 8.56623 1.93753   8
  12   0   0 13.9127 1.98949   4
 -12   0   0 12.3960 1.53813   1
  12   0   0 9.17557 2.19773   9
  12   0   0 10.7474 2.16781   2
  12   0   0 10.3822 0.84284  29
 -12   0   0 11.9235 1.27546  36
 -12   0   0 8.89662 2.27229   6
  12   0   0 10.3152 2.00217   8
 -12   0   0 12.6856 2.37356   2
 -12   0   0 6.33955 1.94852  34
 -12   0   0 8.36730 2.54362  33
  12   0   0 14.5750 1.87226  28
 -12   0   0 11.1250 0.87219  29
 -12   0   0 10.8756 0.61730  44
 -12   0   0 10.6943 0.42593  45
 -12   0   0 11.0839 0.56177  48
 -12   0   0 11.2883 2.67771  32
 -12   0   0 12.3844 0.62275  40
  12   0   0 10.6554 0.62737  50
  12   0   0 9.14750 2.33404   6
 -12   0   0 12.7521 0.57396  39
  13   0   0 68.8875 5.27565   7
 -13   0   0 62.2397 3.77353   5
 -13   0   0 63.7131 3.52280   4
 -13   0   0 68.9367 2.89350  36
 -13   0   0 70.4878 2.00371  49
 -13   0   0 68.8958 2.01012  46
 -13   0   0 62.5571 4.67555   9
  13   0   0 65.7363 5.35736  32
  13   0   0 64.1638 4.87988   6
  13   0   0 71.6824 4.54422  34
  13   0   0 69.0228 3.47993  28
 -13   0   0 68.9933 2.00443  44
  13   0   0 69.7274 1.96373  50
 -13   0   0 73.1247 4.83499   2
  13   0   0 75.0098 3.79379  25
  13   0   0 68.7588 4.27453   8
 -13   0   0 68.0316 3.28589  10
 -13   0   0 60.8193 4.25348   8
  13   0   0 78.9987 5.74155  33
 -13   0   0 70.2633 1.97040  39
 -13   0   0 69.5271 2.01271  40
 -13   0   0 67.8531 1.82469  45
 -13   0   0 68.2992 1.95170  48
 -13   0   0 69.1814 3.12811  37
  13   0   0 68.9850 3.64023   4
  13   0   0 73.4444 4.78808   2
 -13   0   0 62.9591 5.07960  32
 -13   0   0 67.0132 3.43754   1
 -13   0   0 67.2903 2.39070  29
 -13   0   0 66.3682 4.70156  34
  13   0   0 64.3155 2.32645  29
 -13   0   0 63.0732 4.70813   6
  13   0   0 72.9556 4.85716   9
  14   0   0 227.902 9.42402   8
 -14   0   0 239.236 6.21390  48
  14   0   0 240.281 11.0943  32
  14   0   0 245.963 10.4192   6
  14   0   0 246.571 6.20640  50
  14   0   0 230.850 10.1492   2
 -14   0   0 244.630 6.08205  45
 -14   0   0 217.301 9.96557  34
 -14   0   0 229.650 10.8560  32
  14   0   0 237.936 9.99622   9
  14   0   0 230.257 6.67621  29
 -14   0   0 240.042 6.26333  44
  14   0   0 246.578 8.24287   4
  14   0   0 247.358 10.9636   7
 -14   0   0 233.575 6.22096  39
 -14   0   0 245.633 8.22880   1
 -14   0   0 233.319 10.0183   2
  14   0   0 252.821 8.40658  25
 -14   0   0 223.618 10.0605   6
 -14   0   0 233.453 6.73937  29
 -14   0   0 236.533 6.26693  46
 -14   0   0 233.474 7.31323  36
 -14   0   0 233.088 6.24556  49
 -14   0   0 213.616 9.92769   9
  14   0   0 228.417 9.50875  34
 -14   0   0 238.827 7.81219  10
 -14   0   0 233.685 7.61906  37
  14   0   0 226.087 10.8937  33
 -14   0   0 233.884 9.64192   8
 -14   0   0 226.816 8.69652   5
 -14   0   0 234.455 6.26336  40
  14   0   0 237.270 8.04229  28
  15   0   0 7.54699 1.67690  28
 -15   0   0 10.7254 2.52013  34
 -15   0   0 7.07097 0.52165  48
  15   0   0 6.50901 1.47006   4
  15   0   0 6.28172 2.12598   9
 -15   0   0 8.46429 1.35104  37
  15   0   0 6.47899 0.76166  29
 -15   0   0 4.94845 2.38045  32
  15   0   0 7.79377 2.56477   7
  15   0   0 5.90000 2.68532  33
  15   0   0 6.25940 1.94466  34
 -15   0   0 4.40294 1.41308   5
 -15   0   0 8.43410 0.61406  49
 -15   0   0 8.57196 2.18877   2
 -15   0   0 8.10256 0.64449  46
  15   0   0 8.58449 2.69659  32
  15   0   0 5.94232 1.99735   2
 -15   0   0 7.93329 0.52830  39
 -15   0   0 8.03990 1.36897   1
 -15   0   0 3.00246 1.90196   9
 -15   0   0 7.80705 1.31208  10
 -15   0   0 8.54277 1.30039  36
  15   0   0 6.66616 0.61895  50
 -15   0   0 8.07008 0.88482  29
 -15   0   0 7.45283 0.61601  44
 -15   0   0 8.20598 0.63930  40
 -15   0   0 5.21428 1.82549   8
  15   0   0 7.35360 1.98289   8
  15   0   0 4.19315 1.86894   6
 -15   0   0 7.68719 0.34637  45
 -15   0   0 7.04431 2.14311   6
  16   0   0 5.48135 2.22630   6
 -16   0   0 5.89462 1.66948   5
 -16   0   0 3.74675 2.26152  32
 -16   0   0 6.71314 1.15485  36
 -16   0   0 5.42413 0.59812  49
 -16   0   0 5.80878 0.51048  48
 -16   0   0 6.62405 1.22180  10
 -16   0   0 2.82238 1.53144   2
  16   0   0 5.35406 2.07641   9
  16   0   0 3.77938 1.78861  34
  16   0   0 1.73390 1.76361   7
 -16   0   0 6.36025 0.52735  39
 -16   0   0 6.27278 0.62439  40
  16   0   0 5.33791 0.72980  29
 -16   0   0 5.60694 0.31722  45
  16   0   0 3.42993 1.45110  28
  16   0   0 10.3838 2.69672  32
 -16   0   0 6.24316 1.26076  37
  16   0   0 4.92401 0.59901  50
 -16   0   0 5.93728 0.61061  44
  16   0   0 7.35276 1.97776   8
  16   0   0 3.18376 1.56487  25
 -16   0   0 5.71840 1.32527   1
  16   0   0 6.92547 1.45480   4
 -16   0   0 6.09842 1.90690   8
 -16   0   0 6.29492 0.63788  46
 -16   0   0 3.85850 2.17377   6
 -17   0   0 11.6019 2.56267   8
 -17   0   0 15.0840 0.73471  39
  17   0   0 14.2258 2.12364   4
  17   0   0 7.89786 2.39345   9
  17   0   0 12.8439 2.05175  28
 -17   0   0 14.5856 0.80843  44
  17   0   0 12.9755 3.28392  32
 -17   0   0 12.9755 1.59824  36
  17   0   0 14.8080 2.29960  25
 -17   0   0 14.3382 3.01647   6
  17   0   0 13.1537 3.29845  33
 -17   0   0 14.7531 1.79582  37
 -17   0   0 13.7543 0.50316  45
 -17   0   0 13.7002 0.82240  46
 -17   0   0 11.6585 2.47055   2
  17   0   0 13.6866 0.77029  50
  17   0   0 8.55747 2.67027   7
 -17   0   0 11.9488 2.15913   5
 -17   0   0 12.9808 1.90934   1
  17   0   0 16.5964 3.08287   6
 -17   0   0 13.5739 0.81123  40
  17   0   0 14.2414 1.07874  29
 -17   0   0 14.3287 0.70699  48
 -17   0   0 10.2490 3.12765  32
 -17   0   0 14.6402 1.66229  10
 -17   0   0 13.6117 0.79666  49
 -18   0   0 18.8415 0.98588  40
 -18   0   0 16.5809 0.85514  39
  18   0   0 14.1869 2.42860  25
 -18   0   0 18.9269 0.97082  44
 -18   0   0 18.1868 2.07664  37
  18   0   0 19.0484 0.89116  50
 -18   0   0 18.2402 0.84554  48
  18   0   0 12.6390 3.24639   7
 -18   0   0 17.3623 2.09970   1
  18   0   0 16.4512 2.35004  28
 -18   0   0 12.6313 3.37708   6
 -18   0   0 23.5791 3.38387   8
 -18   0   0 17.9117 2.59981   5
  18   0   0 18.2150 3.29413   9
 -18   0   0 20.7810 1.95102  36
 -18   0   0 18.2681 0.94925  49
 -18   0   0 24.2154 3.66826   2
 -18   0   0 19.0674 0.97715  46
  18   0   0 13.5919 3.48564  33
  18   0   0 11.6827 2.64968  34
  18   0   0 17.3315 1.28368  29
  18   0   0 12.7732 3.61964  32
 -18   0   0 13.7400 1.71366  10
 -18   0   0 18.5651 0.63456  45
  19   0   0 4.12115 1.77223  25
 -19   0   0 4.41175 0.57544  40
  19   0   0 3.03835 1.85998   9
  19   0   0 6.17004 2.71132  32
  19   0   0 8.35400 2.79630  33
 -19   0   0 4.83092 1.31756  37
 -19   0   0 2.96340 2.25114   6
 -19   0   0 3.45104 1.23345   5
 -19   0   0 2.85659 0.50656  49
 -19   0   0 3.58496 1.76426   8
 -19   0   0 4.42932 0.31869  45
  19   0   0 5.34031 0.73510  29
 -19   0   0 3.41974 1.64642   5
 -19   0   0 2.94017 0.40092  48
  19   0   0 4.23523 2.02470  34
 -19   0   0 3.86347 1.02247  10
 -19   0   0 1.65817 1.02730  36
  19   0   0 3.37606 1.62011  28
 -19   0   0 2.73843 1.01885   1
  19   0   0 1.48800 2.17252   7
  19   0   0 3.23285 0.69327  42
 -19   0   0 2.68454 1.91805   2
  19   0   0 3.06591 0.47215  50
 -19   0   0 3.63939 0.43123  39
 -19   0   0 4.12824 0.53659  44
 -19   0   0 3.73945 0.53678  46
  20   0   0 51.7113 5.92847   7
 -20   0   0 59.1355 1.81512  39
 -20   0   0 49.5307 2.87390  10
  20   0   0 52.3202 4.84116  34
 -20   0   0 58.1183 1.89268  49
  20   0   0 60.1348 4.07061  28
  20   0   0 59.1842 2.12006  42
 -20   0   0 51.4203 3.61341   1
 -20   0   0 51.4098 4.94355   8
  20   0   0 47.9627 6.34362  33
 -20   0   0 58.0562 1.90472  44
 -20   0   0 52.3545 5.39635   2
  20   0   0 51.1248 2.68017  29
 -20   0   0 56.5158 1.92487  46
  20   0   0 56.7606 1.78343  50
 -20   0   0 62.1087 3.22240  36
 -20   0   0 62.3558 4.37180   5
 -20   0   0 55.8697 1.56818  45
 -20   0   0 51.0652 3.50615   5
 -20   0   0 59.2519 1.96620  40
 -20   0   0 56.7267 1.80069  48
  20   0   0 55.4926 5.34562   9
  20   0   0 54.6048 4.20600  25
 -21   0   0 54.6944 1.83705  48
 -21   0   0 59.5579 1.99515  46
  21   0   0 58.6591 2.18329  42
 -21   0   0 60.4923 1.96977  44
 -21   0   0 57.5515 1.94089  49
 -21   0   0 55.0560 1.83198  39
 -21   0   0 56.1836 1.59860  45
 -21   0   0 54.8101 1.99022  40
  21   0   0 56.2246 4.27897  28
 -21   0   0 59.9589 3.27594  36
  21   0   0 54.1675 1.81227  50
  21   0   0 58.0012 4.57478  25
  21   0   0 61.3672 4.31733  35
  22   0   0 9.05942 2.34108  28
 -22   0   0 13.3254 0.95416  49
 -22   0   0 10.7315 1.77423  36
 -22   0   0 13.3742 0.99418  46
  22   0   0 12.0446 1.24170  42
  22   0   0 11.3552 0.79231  50
  22   0   0 12.6023 2.52803  25
 -22   0   0 13.0909 0.51589  45
 -22   0   0 12.4015 0.94912  44
 -22   0   0 13.5993 1.02652  40
  22   0   0 10.8889 2.33581  35
 -22   0   0 10.7284 0.77063  48
 -22   0   0 10.6670 0.77778  39
 -23   0   0 12.8976 0.98028  49
  23   0   0 12.1668 0.81150  50
 -23   0   0 13.5942 1.07772  40
 -23   0   0 11.5148 1.00068  46
  23   0   0 8.01598 2.58962  25
  23   0   0 7.68468 2.43076  28
 -23   0   0 13.2054 1.87015  36
 -23   0   0 12.9262 0.53412  45
 -23   0   0 12.2167 0.80848  48
  23   0   0 14.0744 1.29251  42
 -23   0   0 14.3482 1.02087  44
 -23   0   0 12.2894 0.81434  39
  23   0   0 14.8928 2.49914  35
 -24   0   0 -0.4918 0.50393  44
 -24   0   0 -0.2262 0.38610  48
 -24   0   0 0.21487 0.38371  39
  24   0   0 -0.3241 0.81160  42
 -24   0   0 0.35114 0.56652  46
 -24   0   0 0.81853 1.14567  36
  24   0   0 -2.4592 1.80986  25
  24   0   0 2.12570 1.98772  28
 -24   0   0 -0.7034 0.49397  49
  24   0   0 2.21215 1.90755  35
 -24   0   0 0.10700 0.61623  40
 -25   0   0 4.53833 0.56353  48
 -25   0   0 4.37399 0.67822  49
 -25   0   0 3.62645 0.70000  46
 -25   0   0 4.72139 0.69191  44
  25   0   0 4.77956 0.97662  42
 -25   0   0 5.66469 0.81675  40
 -26   0   0 5.69504 0.77569  46
 -26   0   0 5.25557 0.73661  44
 -26   0   0 6.12164 0.87483  40
 -26   0   0 5.09115 0.74036  49
 -26   0   0 4.53908 0.56386  48
 -27   0   0 0.39263 0.60655  44
 -27   0   0 1.33386 0.66406  46
 -27   0   0 1.06629 0.47007  48
 -27   0   0 2.92379 0.69512  49
 -27   0   0 1.68211 0.74566  40
  27   0   0 2.05046 1.03053  42
 -28   0   0 3.99484 0.77039  46
 -28   0   0 4.62936 0.89569  40
 -28   0   0 2.41627 0.50548  48
  28   0   0 1.49584 0.99800  42
 -28   0   0 3.30516 0.73271  49
 -28   0   0 2.48038 0.69664  44
   0  -1   0 -0.0500 0.16983   4
   0  -1   0 -0.3693 0.55779  14
   0  -1   0 0.10249 0.03472  25
   0  -1   0 0.24463 0.75865  13
   0  -1   0 0.02027 0.15224   1
   0  -1   0 -0.0603 0.06482   3
   0  -1   0 0.00948 0.01281  47
   0  -1   0 -0.2096 0.69000  12
   0  -1   0 -0.0132 0.13194  27
   0  -1   0 0.14132 0.69000  13
   0  -1   0 0.70353 0.76013  14
   0  -1   0 0.03166 0.03190  39
   0  -1   0 0.12801 0.11862   6
   0  -1   0 0.12830 0.09899   9
   0  -1   0 -0.0600 0.13600  32
   0  -1   0 -0.0270 0.03408  50
   0  -1   0 -0.7827 0.69666  19
   0  -1   0 1.11204 0.63239  11
   0  -1   0 0.32570 0.48121  17
   0   1   0 0.60004 0.68446  14
   0   1   0 -0.9809 0.52065  17
   0   1   0 0.07127 0.11882   3
   0   1   0 -0.0845 0.14040   6
   0   1   0 -0.0218 0.62908  13
   0   1   0 -1.1297 0.73231  16
   0   1   0 0.26852 0.61876  11
   0   1   0 0.04844 0.07531  37
   0   1   0 0.02844 0.01954  47
   0   1   0 -0.1740 0.11759  32
   0   1   0 1.15609 0.79664  13
   0   1   0 0.16692 0.15008  34
   0   1   0 -0.2164 0.10471   4
   0   1   0 0.00914 0.06386  25
   0   1   0 0.09170 0.02849  43
   0   1   0 0.17190 0.15698   1
   0   1   0 0.08316 0.04482  28
   0   1   0 0.44195 0.51003  15
   0   1   0 -0.0387 0.05836  31
  -1  -1   0 0.64159 0.05152  48
  -1  -1   0 -0.2676 0.78451  21
   1  -1   0 -0.3232 1.12818  12
  -1  -1   0 0.53956 0.13103  30
   1  -1   0 0.44826 0.07129  50
   1  -1   0 0.26054 0.22627   4
  -1  -1   0 0.50582 0.04907  40
   1  -1   0 0.61957 0.26598   9
  -1  -1   0 1.07140 0.82750  19
  -1  -1   0 0.62829 0.06998  39
   1  -1   0 0.43728 0.12768  25
  -1  -1   0 0.08838 0.49520  18
   1  -1   0 -0.5405 1.00642  13
   1  -1   0 0.59596 0.13964  29
   1  -1   0 0.76278 0.32431   6
  -1  -1   0 0.41235 0.18978   1
   1  -1   0 0.62735 0.06838  39
   1  -1   0 0.47416 0.24077  34
   1  -1   0 0.45994 0.79815  14
  -1  -1   0 0.44882 0.10009  26
   1  -1   0 0.57294 0.18852  27
   1  -1   0 0.42039 0.98151  19
  -1  -1   0 0.55769 0.21644  27
   1  -1   0 0.85752 0.32079  32
   1  -1   0 0.87530 0.77932  15
   1  -1   0 1.50599 0.79384  17
  -1   1   0 0.26500 0.17103   2
  -1   1   0 0.83445 0.70303  15
  -1   1   0 1.40229 0.92825  11
  -1   1   0 0.59069 0.13143  36
  -1   1   0 0.58506 0.28155  32
  -1   1   0 0.57476 0.29570  34
   1   1   0 0.61707 0.81941  21
  -1   1   0 0.66962 0.06404  43
   1   1   0 0.52056 0.21867   4
  -1   1   0 0.49033 0.14985  25
   1   1   0 0.40729 0.46459  12
   1   1   0 0.90709 0.74796  20
  -1   1   0 0.42532 0.20766   3
   1   1   0 0.78166 0.21911   1
   1   1   0 0.65938 0.19225   3
  -1   1   0 0.50165 0.99870  17
   1   1   0 0.41618 0.10417  26
   1   1   0 0.53360 0.04651  48
   1   1   0 0.53094 0.18592  27
  -1   1   0 0.27068 0.81112  15
  -1   1   0 -0.5395 0.85263  22
  -1   1   0 0.40053 0.12106  31
  -1   1   0 0.03385 0.21370   6
  -1   1   0 0.84527 0.52251  21
  -1   1   0 0.78035 0.99155  14
  -1   1   0 1.78225 0.98679  13
   1   1   0 0.77747 0.14839  30
  -1   1   0 0.50817 0.05529  40
   1   1   0 0.69253 0.18275   9
  -1   1   0 0.92427 0.15808  29
   1   1   0 0.31993 0.75129  11
   1   1   0 -0.1013 0.57224  18
   1   1   0 0.81956 0.76728  17
   1   1   0 0.51913 0.09722  25
  -1   1   0 0.59806 0.28104   9
   1   1   0 0.60636 0.12814  28
  -1   1   0 0.16527 0.92705  16
   2  -1   0 1.78439 0.09255  46
  -2  -1   0 1.78067 0.10864  40
  -2  -1   0 1.26200 0.32256   3
   2  -1   0 1.46924 0.10520  44
   2  -1   0 -0.2956 1.65680  12
   2  -1   0 1.39486 0.20004  31
   2  -1   0 1.90162 0.23324  29
   2  -1   0 1.57969 0.52180  34
  -2  -1   0 1.57732 0.07977  48
   2  -1   0 1.81891 0.63467  32
   2  -1   0 3.96889 1.67382  14
  -2  -1   0 1.91875 0.92932  18
   2  -1   0 1.80190 1.16345  15
   2  -1   0 0.84466 0.28842  25
   2  -1   0 1.53641 0.10181  47
  -2  -1   0 1.18022 0.79098  20
   2  -1   0 1.55156 0.22288  36
   2  -1   0 1.47101 0.33217   3
  -2  -1   0 1.68870 0.22541  34
   2  -1   0 1.41424 0.09692  43
  -2  -1   0 1.52858 0.18365  36
  -2  -1   0 2.01573 0.29424  30
   2  -1   0 0.82109 1.16393  17
  -2  -1   0 0.36257 0.88398  12
   2  -1   0 1.21168 1.32102  21
  -2  -1   0 1.38502 0.08252  49
  -2  -1   0 1.24420 0.36105   8
  -2  -1   0 2.00687 1.26165  19
  -2  -1   0 1.65815 0.12336  39
   2  -1   0 1.06300 0.48290  33
   2  -1   0 0.85898 0.51686   6
   2  -1   0 1.70500 0.53292   9
   2  -1   0 1.53513 0.16938  50
  -2  -1   0 1.54004 0.09004  46
  -2  -1   0 1.04820 0.26824   1
   2  -1   0 1.98035 0.11193  39
   2  -1   0 1.60979 1.79078  13
   2  -1   0 1.70434 0.29590  27
  -2  -1   0 1.44775 1.53686  21
  -2  -1   0 1.95039 0.08843  44
   2   1   0 1.66676 0.07734  48
  -2   1   0 1.57188 0.49278  34
   2   1   0 1.44086 0.28034   1
  -2   1   0 1.82295 0.09426  40
  -2   1   0 2.13598 1.26741  16
  -2   1   0 1.72508 0.10400  43
  -2   1   0 1.72816 0.11276  44
   2   1   0 0.72791 1.26765  18
  -2   1   0 0.75129 0.41420   9
   2   1   0 3.61666 1.22137  12
   2   1   0 1.67405 0.08429  44
   2   1   0 1.60512 0.27226  25
  -2   1   0 0.67434 0.40854   4
  -2   1   0 1.29110 0.52986   6
  -2   1   0 0.88657 0.52894  32
  -2   1   0 1.51591 0.21493  29
   2   1   0 3.09948 1.39717  16
  -2   1   0 1.65899 0.21268  30
  -2   1   0 1.84605 0.23718  31
   2   1   0 1.71701 0.24284  34
  -2   1   0 1.82214 0.26439  37
  -2   1   0 1.85584 0.10533  46
  -2   1   0 0.94396 0.28159  25
  -2   1   0 0.83695 1.29137  11
   2   1   0 1.10830 0.25377  28
  -2   1   0 0.99759 1.02538  21
  -2   1   0 0.31711 1.20754  13
   2   1   0 1.80947 0.40912   7
   2   1   0 1.33478 0.35492   8
   2   1   0 1.24404 0.31129   2
   2   1   0 2.85560 1.03993  20
   2   1   0 1.62072 0.08668  49
   2   1   0 1.43004 0.18346  37
   2   1   0 1.55043 0.18345  36
  -2   1   0 1.66479 0.10298  45
   2   1   0 2.57244 1.35273  17
   2   1   0 1.46697 0.26592  30
  -2   1   0 2.97405 1.45312  22
   2   1   0 1.53092 0.09136  46
   2   1   0 1.71988 0.41630  33
   2   1   0 -0.1807 1.12094  11
  -2   1   0 2.01581 0.26335  36
  -2   1   0 0.34885 1.35603  14
   2   1   0 2.44962 0.41603   3
  -2   1   0 1.00117 1.41235  15
   2   1   0 2.02893 0.26587  26
   2   1   0 1.46708 0.25819   9
  -3  -1   0 18.1225 0.53539  46
  -3  -1   0 19.8625 1.01935  34
  -3  -1   0 19.7644 0.98291  27
  -3  -1   0 18.9374 0.51684  48
  -3  -1   0 18.9553 0.56639  39
   3  -1   0 19.2093 1.29203   2
   3  -1   0 18.4732 0.80541  31
   3  -1   0 18.0278 0.78181  30
   3  -1   0 18.2060 0.54995  47
  -3  -1   0 18.1255 0.54617  40
  -3  -1   0 17.6900 3.49359  21
   3  -1   0 20.8032 1.14197  25
  -3  -1   0 18.7201 1.36326   7
   3  -1   0 12.2998 3.52580  12
   3  -1   0 18.5127 1.56521   4
  -3  -1   0 18.1406 0.72738  36
   3  -1   0 19.4760 0.82965  36
  -3  -1   0 17.9358 0.92157  30
  -3  -1   0 21.6640 1.35411  32
   3  -1   0 17.7625 3.95081  14
   3  -1   0 17.6983 0.54162  49
   3  -1   0 16.3253 2.06266  23
  -3  -1   0 17.8004 3.16830  19
   3  -1   0 22.3915 1.98108  32
   3  -1   0 14.8179 3.25547  11
  -3  -1   0 18.1042 0.90641  25
   3  -1   0 20.9003 1.83095   6
   3  -1   0 17.5188 0.53876  46
   3  -1   0 18.7478 0.75925  29
   3  -1   0 21.0505 3.43124  15
  -3  -1   0 17.2274 1.20640   2
  -3  -1   0 18.0480 0.52539  44
  -3  -1   0 18.6896 0.93726  28
  -3  -1   0 18.7261 1.05956   9
   3  -1   0 21.4152 1.73759  33
   3  -1   0 17.1773 0.54594  44
   3  -1   0 17.2435 0.52866  45
  -3  -1   0 19.8033 1.09871   6
   3  -1   0 18.3046 0.87836  37
   3  -1   0 18.7247 3.78138  13
  -3  -1   0 18.2771 0.52587  49
   3  -1   0 19.6932 0.92359  27
   3  -1   0 18.1421 0.54827  43
  -3  -1   0 18.4564 0.93803   1
  -3  -1   0 18.4616 1.41551  33
  -3  -1   0 18.4964 0.77074  37
  -3  -1   0 15.8961 2.77007  18
   3  -1   0 15.1084 3.25454  17
   3  -1   0 19.5719 1.65060   9
   3  -1   0 17.8145 0.60275  50
  -3  -1   0 18.9995 1.28660   8
   3  -1   0 19.5962 1.66885  34
   3   1   0 19.1158 1.03333   9
   3   1   0 19.8796 0.98728  27
  -3   1   0 18.4934 1.27148   2
   3   1   0 18.3240 3.46319  11
   3   1   0 20.6405 1.00233  25
  -3   1   0 20.8289 1.73129  34
  -3   1   0 17.3604 1.10132   8
  -3   1   0 18.1228 1.09878  25
  -3   1   0 20.3349 1.59985   4
  -3   1   0 19.1965 1.70892  33
  -3   1   0 17.6963 3.37167  22
   3   1   0 18.8150 0.92007  34
  -3   1   0 18.3107 0.55051  48
   3   1   0 17.9990 1.65846  13
   3   1   0 18.4374 3.40263  12
   3   1   0 18.1096 0.49365  45
   3   1   0 18.3042 0.53587  46
  -3   1   0 19.4428 3.27311  21
   3   1   0 19.8687 1.30698   8
  -3   1   0 17.8898 0.52817  40
   3   1   0 18.4785 0.88780  26
   3   1   0 20.6526 1.30725  32
   3   1   0 18.9665 0.78250  37
   3   1   0 20.0018 3.88500  17
   3   1   0 18.1418 0.52831  44
  -3   1   0 19.4840 3.28724  13
   3   1   0 16.8249 2.29197  13
   3   1   0 18.7312 1.35318   7
   3   1   0 18.2739 0.88066   1
  -3   1   0 17.8293 2.86651  16
   3   1   0 18.6058 0.52865  49
  -3   1   0 15.8449 3.36474  14
  -3   1   0 17.3658 0.52818  45
  -3   1   0 17.9318 0.54374  49
   3   1   0 16.4429 1.94499  20
  -3   1   0 17.6485 0.54079  46
   3   1   0 19.1803 0.74799  36
   3   1   0 18.1635 0.51486  48
  -3   1   0 19.4189 0.89202  37
  -3   1   0 19.9280 1.63515   9
   3   1   0 18.7976 1.42786  33
   3   1   0 23.7319 3.22936  16
   3   1   0 20.7008 1.29365   2
  -3   1   0 18.8193 0.73289  29
   3   1   0 19.2520 0.96793  28
  -3   1   0 20.1705 1.84092   6
  -3   1   0 18.7401 0.82560  36
   3   1   0 18.7095 0.92844  30
   3   1   0 19.8377 1.08589   6
  -3   1   0 22.3336 1.92859  32
   3   1   0 17.8846 1.23404   3
  -3   1   0 17.9348 0.54993  44
  -4  -1   0 73.8992 2.41247  25
   4  -1   0 70.6613 2.29426  36
  -4  -1   0 71.3963 1.92742  40
  -4  -1   0 70.2919 2.64621  34
  -4  -1   0 66.8374 3.06904   7
  -4  -1   0 72.2339 2.98472   2
  -4  -1   0 83.3416 6.33196  18
   4  -1   0 73.0422 4.85503  23
  -4  -1   0 72.5280 2.45374  30
   4  -1   0 70.0975 1.93315  47
   4  -1   0 72.5019 2.28187  31
   4  -1   0 77.1564 3.57533  33
  -4  -1   0 76.6118 1.87635  45
   4  -1   0 77.8589 6.31051  15
   4  -1   0 71.1351 3.07095   2
   4  -1   0 64.6923 7.00937  11
  -4  -1   0 74.1233 3.04769  32
   4  -1   0 71.2716 2.20611  27
   4  -1   0 71.5369 2.37743  37
   4  -1   0 76.8325 3.44996  34
  -4  -1   0 72.2658 7.45786  21
   4  -1   0 71.9043 3.41752   9
   4  -1   0 69.2019 1.92334  46
   4  -1   0 70.0380 3.60747  32
   4  -1   0 70.4605 3.14601   4
   4  -1   0 72.9701 2.15374  29
  -4  -1   0 70.5501 1.91786  46
  -4  -1   0 71.6295 1.91149  44
  -4  -1   0 71.7371 2.73436   9
  -4  -1   0 72.6086 1.91039  49
   4  -1   0 56.4121 6.77082  13
  -4  -1   0 72.9097 2.42744  28
  -4  -1   0 74.8699 3.25706  33
   4  -1   0 69.1315 7.98468  12
   4  -1   0 69.9406 7.21273  17
  -4  -1   0 74.1514 2.25619  37
   4  -1   0 69.7057 7.14691  14
   4  -1   0 68.6303 1.95344  50
   4  -1   0 69.9300 1.90715  45
   4  -1   0 76.9595 3.57285   6
   4  -1   0 73.1796 2.57144  25
  -4  -1   0 75.0427 4.38489  15
  -4  -1   0 73.4205 2.46054   1
  -4  -1   0 77.1169 5.32401  14
   4  -1   0 71.5367 2.42351  28
  -4  -1   0 63.5820 5.96405  19
  -4  -1   0 77.2964 2.20637  36
  -4  -1   0 81.1633 2.28196  27
   4  -1   0 73.5002 2.84733   8
  -4  -1   0 77.6583 1.94802  39
  -4  -1   0 72.1686 3.00475   8
  -4  -1   0 76.5252 1.90249  48
   4  -1   0 68.3037 1.92501  49
   4  -1   0 69.3812 1.93227  44
  -4  -1   0 72.9522 2.73716   6
   4   1   0 88.6736 7.30287  12
   4   1   0 73.2809 3.02208   2
  -4   1   0 73.0022 3.44628  34
   4   1   0 70.6633 1.91482  44
   4   1   0 72.1398 1.91032  47
  -4   1   0 71.1166 3.18078   4
  -4   1   0 61.8792 6.75579  14
  -4   1   0 72.8271 3.37666   9
   4   1   0 73.0976 3.12941   7
  -4   1   0 71.5873 2.54339  25
   4   1   0 74.2653 1.87129  45
   4   1   0 79.1174 6.93752  11
   4   1   0 71.7571 2.44097  25
   4   1   0 72.7746 2.41592   1
  -4   1   0 72.9037 3.08369   2
  -4   1   0 79.1303 7.02755  21
  -4   1   0 73.5762 2.39079  37
   4   1   0 71.5855 2.69583   9
  -4   1   0 70.1007 1.92661  46
  -4   1   0 73.7959 2.30251  36
   4   1   0 78.6561 5.51637  13
  -4   1   0 75.8531 3.56478  33
  -4   1   0 72.5087 2.11666  29
   4   1   0 69.8480 1.91134  49
  -4   1   0 69.7123 1.92691  49
   4   1   0 72.5582 2.97528  32
  -4   1   0 86.2096 6.95804  15
   4   1   0 75.4395 2.44851  30
  -4   1   0 74.9315 1.93748  48
  -4   1   0 76.4430 2.85460   8
  -4   1   0 72.1974 1.90709  45
  -4   1   0 67.8102 6.16537  13
   4   1   0 73.5088 3.00490   8
  -4   1   0 69.8694 1.93363  44
   4   1   0 71.7240 2.33967  26
   4   1   0 75.8817 2.28382  37
   4   1   0 72.5815 2.42293  28
  -4   1   0 72.1016 2.28997  30
   4   1   0 76.8449 5.86306  16
   4   1   0 77.8024 2.15371  29
  -4   1   0 73.3962 3.67902  32
  -4   1   0 71.7194 5.25960  16
   4   1   0 70.8211 2.70425   6
   4   1   0 74.6794 2.28960  27
   4   1   0 74.8528 1.90412  48
   4   1   0 69.6360 7.23962  17
  -4   1   0 70.5858 3.47960   6
   4   1   0 75.5845 3.68365  20
   4   1   0 76.2355 4.07579  14
  -4   1   0 67.3981 6.59818  22
   4   1   0 62.0089 4.20615  14
  -4   1   0 71.0905 1.91372  40
   4   1   0 68.8331 3.14706  33
   4   1   0 75.3515 2.60589  34
   4   1   0 71.7514 1.92017  46
   4   1   0 72.6435 2.20829  36
   5  -1   0 45.0255 3.06916  32
   5  -1   0 46.8731 2.58352   4
   5  -1   0 51.3577 6.71221  14
   5  -1   0 44.9997 1.99314  25
   5  -1   0 44.3310 1.67690  30
  -5  -1   0 45.5336 2.56367  32
  -5  -1   0 46.6460 1.25079  46
   5  -1   0 43.5419 2.18585   8
   5  -1   0 44.5627 1.84305  28
  -5  -1   0 46.5799 1.25812  40
  -5  -1   0 47.1868 1.84534  25
   5  -1   0 43.5962 1.25082  46
   5  -1   0 42.7488 1.28170  50
   5  -1   0 43.3477 1.24934  49
   5  -1   0 48.3254 5.53544  15
   5  -1   0 45.4416 2.77502   9
   5  -1   0 43.2154 2.88808   6
  -5  -1   0 42.9597 3.18970  13
  -5  -1   0 39.1562 6.21595  21
   5  -1   0 42.7773 1.25655  44
   5  -1   0 52.2557 2.60164   2
   5  -1   0 43.3067 3.98618  23
   5  -1   0 51.8588 7.71458  12
  -5  -1   0 45.0544 1.23823  44
   5  -1   0 46.3069 1.68605  36
   5  -1   0 43.1541 2.86565  33
  -5  -1   0 46.0606 1.26630  39
  -5  -1   0 44.0291 2.37033   8
  -5  -1   0 47.4818 2.28615   6
  -5  -1   0 45.0823 1.23684  49
   5  -1   0 42.2187 1.50302  27
   5  -1   0 37.2668 6.24897  13
   5  -1   0 47.2502 6.51845  17
   5  -1   0 46.3137 1.78319  37
   5  -1   0 44.3047 1.26059  47
   5  -1   0 44.8775 1.25609  48
  -5  -1   0 47.2485 1.66083  37
  -5  -1   0 47.5567 1.22526  48
  -5  -1   0 43.5873 2.63513  33
  -5  -1   0 36.8491 4.38091  15
  -5  -1   0 50.3126 2.69838   7
  -5  -1   0 46.2409 1.81610   1
  -5  -1   0 45.1616 1.18526  45
   5  -1   0 47.4847 2.78656  34
   5  -1   0 45.3385 1.48568  29
  -5  -1   0 47.5871 2.44811   2
  -5  -1   0 42.6487 1.80707  28
  -5  -1   0 50.1490 2.22074  34
   5  -1   0 43.2557 1.22154  45
  -5  -1   0 43.6498 5.34797  18
  -5  -1   0 44.2222 1.83480  30
   5  -1   0 48.0359 2.89186   7
  -5  -1   0 46.3711 1.58050  36
   5  -1   0 53.0605 6.94196  11
  -5  -1   0 46.1905 2.23847   9
  -5  -1   0 43.4762 5.34751  19
   5   1   0 45.8622 1.60017  36
  -5   1   0 44.5643 1.68904  30
   5   1   0 46.0367 2.67537  33
  -5   1   0 44.4548 1.67946  36
   5   1   0 44.3302 1.24320  46
  -5   1   0 43.4351 2.76427  34
   5   1   0 41.6529 1.58140  27
   5   1   0 50.8472 4.12694  14
  -5   1   0 43.3144 4.36128  16
   5   1   0 45.3967 6.44090  17
   5   1   0 45.2955 1.18439  45
  -5   1   0 46.0830 1.44059  29
   5   1   0 46.6442 1.67935  37
  -5   1   0 34.0893 5.69989  21
   5   1   0 47.0874 2.61113   7
  -5   1   0 44.8889 2.51456   4
  -5   1   0 47.3411 2.50839   2
  -5   1   0 44.6088 1.22290  45
   5   1   0 46.5103 2.19257   9
   5   1   0 47.0572 2.09803  34
  -5   1   0 45.3342 2.93231   6
  -5   1   0 50.2327 6.10160  22
  -5   1   0 44.2238 2.90031  33
  -5   1   0 44.0141 1.23804  40
   5   1   0 47.4852 2.55165  32
   5   1   0 46.2148 1.89202  25
  -5   1   0 40.5027 5.90630  15
   5   1   0 45.6004 1.84200  28
   5   1   0 46.8789 2.44785   2
  -5   1   0 46.3737 1.97192  25
   5   1   0 42.2617 3.77288  14
   5   1   0 45.1852 1.23907  49
  -5   1   0 43.5500 1.25355  46
   5   1   0 47.4923 1.84667  30
   5   1   0 46.2116 2.39364   8
  -5   1   0 48.5994 1.26676  48
  -5   1   0 44.5717 1.25684  49
  -5   1   0 32.8082 5.81487  14
   5   1   0 47.5397 2.29035   6
  -5   1   0 42.7746 5.29903  13
   5   1   0 50.5495 1.48675  29
   5   1   0 43.9568 6.64716  12
  -5   1   0 44.0718 2.23516   8
  -5   1   0 45.9609 1.78172  37
  -5   1   0 45.4070 1.26379  44
   5   1   0 48.2804 6.13273  11
  -5   1   0 46.7330 2.77545   9
   5   1   0 46.8381 1.24115  47
   5   1   0 45.3094 1.24368  44
   5   1   0 47.0908 1.75556  26
   5   1   0 42.4618 4.76753  16
   5   1   0 46.4700 1.22950  48
  -5   1   0 44.0769 3.04871  32
   6  -1   0 884.376 23.2792  28
  -6  -1   0 884.232 36.6037  21
  -6  -1   0 875.985 24.8843  33
   6  -1   0 878.382 24.2922   4
   6  -1   0 866.811 25.0357   6
   6  -1   0 881.687 35.3034  14
   6  -1   0 876.373 25.3533  32
   6  -1   0 840.434 23.3825  25
  -6  -1   0 897.735 23.3180   1
   6  -1   0 849.961 24.4888   2
  -6  -1   0 866.353 24.7182   7
  -6  -1   0 919.880 33.0031  19
  -6  -1   0 882.842 23.9547  34
  -6  -1   0 873.252 22.9078  36
  -6  -1   0 864.894 23.2998  30
   6  -1   0 848.156 22.5085  50
   6  -1   0 907.375 22.7761  29
   6  -1   0 836.122 22.4548  45
   6  -1   0 906.664 32.8998  15
  -6  -1   0 892.540 26.4396  13
  -6  -1   0 881.232 24.3999   2
   6  -1   0 883.995 24.9243   9
   6  -1   0 876.097 36.4230  17
   6  -1   0 868.639 23.0779  30
   6  -1   0 870.280 23.0524  36
   6  -1   0 873.459 24.0663   8
   6  -1   0 937.680 35.8677  13
   6  -1   0 922.547 24.9475  34
  -6  -1   0 875.419 24.5267  32
  -6  -1   0 884.262 24.0546   9
   6  -1   0 873.688 38.8075  12
  -6  -1   0 891.449 24.3375   8
  -6  -1   0 864.013 23.2491  25
  -6  -1   0 860.450 23.0122  37
  -6  -1   0 844.719 22.7319  27
  -6  -1   0 877.273 33.2631  18
   6  -1   0 873.915 25.2930  33
  -6  -1   0 866.404 24.0291   6
   6  -1   0 954.522 37.5534  11
  -6  -1   0 870.762 31.0708  14
   6  -1   0 861.763 25.0135   7
   6  -1   0 862.595 28.9080  23
  -6  -1   0 896.694 31.7375  22
   6  -1   0 886.948 23.2152  37
   6   1   0 895.601 23.2647  28
  -6   1   0 879.996 22.6800  29
   6   1   0 911.876 36.1936  12
   6   1   0 834.119 22.4278  50
   6   1   0 881.128 29.4782  16
   6   1   0 941.780 22.8348  27
  -6   1   0 876.234 23.1208  30
  -6   1   0 916.609 35.0068  22
  -6   1   0 895.881 24.0822   8
  -6   1   0 868.962 35.3681  14
  -6   1   0 851.265 25.0219   6
  -6   1   0 865.118 24.3147   4
  -6   1   0 862.360 23.1857  37
   6   1   0 884.119 23.7832  34
  -6   1   0 899.866 32.4067  13
   6   1   0 906.064 23.3011  30
  -6   1   0 905.475 28.1670  16
   6   1   0 866.791 23.1230  26
   6   1   0 882.029 23.9993   6
  -6   1   0 856.417 23.3816  25
   6   1   0 892.786 22.4720  48
   6   1   0 891.731 24.2560   8
   6   1   0 890.271 36.5674  17
   6   1   0 877.427 22.9529  36
   6   1   0 882.126 24.4441   2
   6   1   0 876.074 24.4260  32
   6   1   0 862.939 34.9841  11
  -6   1   0 840.177 24.8152   9
   6   1   0 879.582 23.9567   9
   6   1   0 887.666 31.1050  13
   6   1   0 866.976 22.4798  47
  -6   1   0 893.956 25.4625  32
  -6   1   0 881.733 23.0458  36
  -6   1   0 873.997 24.9650  34
   6   1   0 901.499 22.7392  29
   6   1   0 895.840 24.8490  33
  -6   1   0 872.432 24.4984   2
  -6   1   0 893.022 35.5869  21
  -6   1   0 871.269 25.3301  33
   6   1   0 891.623 23.0837  37
   6   1   0 873.857 24.6632   7
   6   1   0 869.083 23.2792  25
   6   1   0 892.614 28.5344  14
  -6   1   0 883.075 34.0182  15
  -7  -1   0 0.29386 1.46269  13
  -7  -1   0 1.06613 0.41823  36
  -7  -1   0 0.86686 0.61520  25
  -7  -1   0 -0.8658 2.52514  19
  -7  -1   0 4.72345 3.77749  18
   7  -1   0 8.44742 4.52637  17
  -7  -1   0 1.43175 0.18796  39
   7  -1   0 0.82270 1.10403   7
   7  -1   0 0.10808 0.65090   2
   7  -1   0 1.03596 1.11373   9
   7  -1   0 1.53996 1.01520   4
   7  -1   0 1.14810 0.13699  45
  -7  -1   0 1.21196 0.11195  45
  -7  -1   0 0.49408 2.81038  14
  -7  -1   0 1.43057 0.58256  30
  -7  -1   0 0.71229 0.38960   1
  -7  -1   0 -2.3520 1.97096  22
  -7  -1   0 0.98326 0.91915   7
   7  -1   0 1.22041 1.28578  33
  -7  -1   0 1.76031 0.41544  27
   7  -1   0 2.36839 2.07401  23
   7  -1   0 1.97080 3.38605  11
  -7  -1   0 -0.1735 0.87483   6
  -7  -1   0 1.25835 0.18851  44
   7  -1   0 1.88600 3.25077  14
  -7  -1   0 0.92608 0.31377  10
   7  -1   0 0.80598 0.66092  28
   7  -1   0 0.38436 0.59064   8
  -7  -1   0 1.28889 0.14915  48
  -7  -1   0 0.01835 0.71435   9
   7  -1   0 1.21688 0.26011  50
  -7  -1   0 1.47437 0.21081  46
   7  -1   0 3.28601 1.23180  34
  -7  -1   0 1.37795 0.22269  40
  -7  -1   0 0.38559 0.72782  34
  -7  -1   0 2.38237 0.96929   8
   7  -1   0 1.18370 0.52830  30
   7  -1   0 1.83431 0.88914  25
  -7  -1   0 1.16050 1.18563  32
  -7  -1   0 1.14373 0.44589  37
   7  -1   0 3.57042 1.64377  32
  -7  -1   0 1.35724 0.19420  49
   7  -1   0 1.66025 0.50975  37
   7  -1   0 1.31230 0.33354  29
   7  -1   0 4.39481 2.94933  15
  -7  -1   0 1.14837 1.10584  33
   7  -1   0 0.58482 1.31349   6
   7  -1   0 4.74214 4.13270  13
  -7  -1   0 1.82710 0.84495   2
   7  -1   0 2.50274 5.27458  12
  -7  -1   0 3.18885 4.13436  21
   7   1   0 1.92664 0.60150  26
  -7   1   0 1.28936 0.19100  48
   7   1   0 -0.5483 2.02509  14
  -7   1   0 1.49062 0.53440  30
  -7   1   0 1.39609 0.99789   4
   7   1   0 2.28854 1.15917   7
   7   1   0 1.26515 0.69936  34
   7   1   0 0.82570 0.96967   6
  -7   1   0 2.06721 1.13437  34
   7   1   0 0.73484 0.73488   8
   7   1   0 1.74112 0.55699  30
  -7   1   0 1.06987 0.48020  37
   7   1   0 -0.6272 3.08693  17
  -7   1   0 1.33895 0.16648  45
   7   1   0 1.32862 0.27367  29
  -7   1   0 3.04195 1.56137  32
  -7   1   0 2.16991 0.90405   2
  -7   1   0 0.85190 1.23340   6
  -7   1   0 1.19014 0.19685  46
  -7   1   0 0.36834 0.73823   8
  -7   1   0 -0.6549 3.68935  15
  -7   1   0 1.46189 0.22677  44
  -7   1   0 2.96502 3.42719  21
   7   1   0 -0.5243 3.17477  11
   7   1   0 1.40580 0.11907  45
   7   1   0 1.58269 0.45782  36
   7   1   0 1.74042 0.82251  25
   7   1   0 1.00181 1.20188  33
  -7   1   0 1.29916 1.43131  16
   7   1   0 1.12296 0.83781   9
  -7   1   0 1.35326 0.29763  29
  -7   1   0 1.20455 0.19668  49
   7   1   0 1.56144 0.17644  50
   7   1   0 1.65510 0.84466   2
  -7   1   0 1.35504 0.20315  40
  -7   1   0 0.82408 0.95958   9
   7   1   0 1.57332 0.74295  28
   7   1   0 0.97417 0.42023  37
   7   1   0 0.84017 2.05885  16
  -7   1   0 1.32049 0.77206  25
   7   1   0 0.62323 3.93268  12
  -7   1   0 1.48878 1.29624  33
   7   1   0 2.45111 1.33711  32
  -7   1   0 4.13670 3.09064  22
  -7   1   0 8.65986 3.82430  14
  -8  -1   0 207.768 7.65888   2
   8  -1   0 214.424 8.69886  33
   8  -1   0 209.092 6.65716  25
  -8  -1   0 203.829 13.7391  22
  -8  -1   0 202.695 6.39826  25
   8  -1   0 202.268 11.6076  23
  -8  -1   0 205.247 7.44064   9
   8  -1   0 208.076 6.42067  28
   8  -1   0 208.539 6.20703  30
   8  -1   0 213.157 17.3908  17
   8  -1   0 208.276 7.27074   8
   8  -1   0 203.024 6.10042  36
   8  -1   0 209.156 8.68101  32
  -8  -1   0 210.816 5.88588  10
   8  -1   0 214.056 8.05076  34
   8  -1   0 178.694 15.1907  14
  -8  -1   0 213.563 5.36842  48
  -8  -1   0 189.393 7.21571  34
  -8  -1   0 195.467 17.3370  21
   8  -1   0 216.508 7.47904   4
  -8  -1   0 216.310 10.0391  13
  -8  -1   0 200.264 8.22961  33
   8  -1   0 207.819 6.29010  37
   8  -1   0 204.232 5.42653  50
  -8  -1   0 201.120 7.92479  32
  -8  -1   0 204.875 7.50609   8
  -8  -1   0 205.128 5.38951  44
  -8  -1   0 206.394 6.42808  30
  -8  -1   0 208.153 5.96566  36
  -8  -1   0 200.775 14.9447  18
   8  -1   0 204.407 8.35278   6
  -8  -1   0 209.275 5.30186  45
   8  -1   0 187.585 7.60383   2
   8  -1   0 203.171 16.6702  11
   8  -1   0 216.001 14.0189  15
  -8  -1   0 209.886 5.38742  49
   8  -1   0 204.616 16.3378  13
   8  -1   0 231.116 20.1642  12
  -8  -1   0 227.201 5.42389  39
  -8  -1   0 206.709 5.40784  40
  -8  -1   0 209.902 14.0589  14
  -8  -1   0 213.969 7.51291   6
  -8  -1   0 200.768 14.0302  19
  -8  -1   0 207.033 5.40055  46
   8  -1   0 207.954 8.12600   9
  -8  -1   0 202.613 6.09965  37
   8  -1   0 203.591 5.72619  29
  -8  -1   0 212.137 6.41549   1
   8  -1   0 217.983 8.46656   7
   8   1   0 206.456 7.08927  34
  -8   1   0 212.945 7.35567   8
  -8   1   0 201.562 5.40442  49
  -8   1   0 207.726 6.28441  37
   8   1   0 206.303 6.23421  26
  -8   1   0 199.167 15.9253  15
   8   1   0 212.798 7.47088   6
   8   1   0 207.231 11.6866  14
  -8   1   0 208.307 15.9887  14
   8   1   0 203.292 8.02281   7
  -8   1   0 188.216 7.90971   9
  -8   1   0 208.583 6.26382  30
   8   1   0 220.779 14.2785  13
  -8   1   0 210.801 5.61924  29
   8   1   0 208.942 6.53326  25
   8   1   0 203.091 5.33184  50
  -8   1   0 205.875 7.73840   2
  -8   1   0 198.397 13.7571  13
   8   1   0 209.207 6.16694  37
  -8   1   0 209.598 5.34431  45
  -8   1   0 202.139 8.60706  32
  -8   1   0 204.259 7.44178   4
   8   1   0 200.339 5.31213  45
   8   1   0 206.317 7.92878  32
   8   1   0 205.054 6.34200  30
   8   1   0 204.199 8.20861  33
   8   1   0 210.854 7.34688   9
  -8   1   0 193.887 8.50355  33
   8   1   0 220.075 17.5236  12
  -8   1   0 211.290 8.26705  34
   8   1   0 196.948 16.2017  11
   8   1   0 213.778 6.44547  28
   8   1   0 211.219 7.48338   8
  -8   1   0 208.984 15.5591  22
  -8   1   0 187.958 9.59231  16
  -8   1   0 196.674 5.38686  40
  -8   1   0 204.964 5.40958  46
  -8   1   0 204.429 6.54267  25
  -8   1   0 242.962 17.4011  21
  -8   1   0 219.684 5.41401  48
   8   1   0 203.370 5.62936  29
  -8   1   0 201.038 8.26657   6
  -8   1   0 212.231 6.11999  36
   8   1   0 193.915 11.1231  23
   8   1   0 214.494 7.79976   2
   8   1   0 199.186 6.00163  36
   8   1   0 194.079 11.1622  16
  -8   1   0 207.002 5.41944  44
   8   1   0 223.219 17.8972  17
  -9  -1   0 25.4315 0.85742  39
  -9  -1   0 25.2271 1.49403  37
   9  -1   0 27.9512 2.23249   8
  -9  -1   0 26.0849 7.31038  21
  -9  -1   0 24.9251 2.43527   2
  -9  -1   0 26.5838 1.39569  36
   9  -1   0 26.1995 1.45350  36
   9  -1   0 28.1576 2.08072  25
   9  -1   0 29.9065 2.60327   2
  -9  -1   0 28.9928 2.98384  33
  -9  -1   0 27.0641 2.47716   8
  -9  -1   0 24.9056 1.74810   5
  -9  -1   0 26.9997 0.85208  44
  -9  -1   0 21.1698 6.24918  15
   9  -1   0 28.1449 3.42279  32
   9  -1   0 23.6675 4.91084  23
  -9  -1   0 27.0119 0.87122  46
  -9  -1   0 26.3697 6.10616  22
  -9  -1   0 27.4406 1.29915  10
  -9  -1   0 26.6352 0.72482  45
   9  -1   0 25.8092 5.65257  15
  -9  -1   0 26.6703 1.64098   1
  -9  -1   0 26.6457 2.55932   6
   9  -1   0 26.6536 0.94178  50
  -9  -1   0 23.8157 1.66155  30
   9  -1   0 17.3267 5.90459  14
  -9  -1   0 26.9568 2.46053   9
  -9  -1   0 23.9435 3.84386  13
   9  -1   0 24.4393 7.33269  13
   9  -1   0 24.9531 2.46689   4
   9  -1   0 27.3801 3.05709   7
   9  -1   0 26.1236 2.84786   9
  -9  -1   0 28.0737 0.81605  48
   9  -1   0 28.0005 1.61154  30
   9  -1   0 27.3115 2.86757  34
   9  -1   0 25.8358 3.22415   6
  -9  -1   0 24.2477 2.37890  34
  -9  -1   0 24.0866 2.87821  32
  -9  -1   0 26.9603 6.16048  19
   9  -1   0 27.7975 1.18757  29
  -9  -1   0 26.2023 1.75691  25
   9  -1   0 35.1824 8.95503  12
   9  -1   0 26.0777 3.17846  33
   9  -1   0 26.5094 1.85370  28
  -9  -1   0 25.9021 0.84417  49
   9  -1   0 25.4030 1.55752  37
  -9  -1   0 26.2142 0.87488  40
  -9   1   0 27.1809 1.06370  29
   9   1   0 26.8241 1.86562  28
   9   1   0 37.6243 5.75067  14
  -9   1   0 15.8031 6.46868  21
  -9   1   0 28.8178 7.06009  22
  -9   1   0 26.5392 0.78426  45
   9   1   0 16.5354 7.06236  17
   9   1   0 24.4532 6.42184  11
   9   1   0 26.9627 2.67239   6
  -9   1   0 26.8182 0.88370  44
  -9   1   0 25.8832 0.86909  46
   9   1   0 27.1852 2.47476   2
   9   1   0 24.2322 1.46786  37
  -9   1   0 29.7825 2.44158   8
  -9   1   0 27.5007 0.86795  48
  -9   1   0 26.4815 2.51662   2
   9   1   0 25.1926 0.74601  45
  -9   1   0 24.0834 2.81685  34
  -9   1   0 21.3122 5.97444  15
  -9   1   0 17.3835 6.62223  14
  -9   1   0 24.5063 1.57962  30
   9   1   0 31.8183 3.15752  33
   9   1   0 24.9465 2.02454  25
  -9   1   0 26.5656 1.62551  37
   9   1   0 21.9801 6.34574  13
   9   1   0 27.2464 1.64675  26
  -9   1   0 22.8953 3.08511  33
  -9   1   0 22.4264 1.82588  25
   9   1   0 24.3172 1.38221  36
   9   1   0 27.4056 1.06467  29
  -9   1   0 18.7087 5.66079  13
  -9   1   0 26.6305 2.80365   9
   9   1   0 24.6196 2.95008  32
  -9   1   0 25.9027 0.85886  40
   9   1   0 34.0544 5.38378  16
   9   1   0 27.0181 2.88310   7
  -9   1   0 22.8807 3.84214  16
  -9   1   0 21.9386 2.93085   6
  -9   1   0 25.4204 2.36903   4
  -9   1   0 23.7740 3.22400  32
   9   1   0 16.2899 6.96210  12
   9   1   0 26.5255 2.40715   8
   9   1   0 27.0750 2.20720  34
   9   1   0 26.7554 1.64647  30
  -9   1   0 26.1233 0.86892  49
   9   1   0 24.0582 2.38685   9
  -9   1   0 27.1933 1.53980  36
   9   1   0 24.5976 0.78845  50
  10  -1   0 160.998 17.2288  11
 -10  -1   0 193.169 8.50484  33
 -10  -1   0 198.812 5.79768  36
  10  -1   0 184.735 12.2050  23
 -10  -1   0 186.308 7.47833   9
 -10  -1   0 175.899 14.5164  22
  10  -1   0 187.366 16.4373  14
  10  -1   0 194.108 17.2758  13
  10  -1   0 198.061 6.32006  28
 -10  -1   0 198.284 7.57626  34
  10  -1   0 202.317 8.53553   6
 -10  -1   0 194.238 6.41117   5
  10  -1   0 193.884 6.16504  37
  10  -1   0 193.690 8.02292  34
 -10  -1   0 175.222 14.7791  19
  10  -1   0 189.287 5.93152  36
  10  -1   0 188.974 6.05896  26
  10  -1   0 172.887 13.5404  15
  10  -1   0 198.129 19.3579  17
 -10  -1   0 200.946 5.03745  48
  10  -1   0 202.855 8.67113   7
 -10  -1   0 188.791 8.13550  32
 -10  -1   0 190.745 7.57179   8
 -10  -1   0 193.630 5.06294  44
 -10  -1   0 195.765 5.97781  37
 -10  -1   0 181.376 10.2213  13
 -10  -1   0 176.976 18.1363  21
 -10  -1   0 190.188 5.08074  40
 -10  -1   0 198.733 5.08432  39
  10  -1   0 187.786 7.85640   2
  10  -1   0 197.469 8.19551   9
  10  -1   0 195.449 5.09624  50
  10  -1   0 190.018 6.04188  30
 -10  -1   0 184.768 15.5591  14
 -10  -1   0 166.035 15.1076  15
  10  -1   0 195.994 7.25824   4
 -10  -1   0 193.906 5.69653  10
  10  -1   0 193.812 5.47001  29
 -10  -1   0 193.196 5.07647  46
 -10  -1   0 195.907 4.95014  45
 -10  -1   0 191.682 6.31422  30
  10  -1   0 188.678 7.30289   8
  10  -1   0 186.441 8.71907  32
 -10  -1   0 188.686 7.73503   2
 -10  -1   0 193.160 5.05728  49
 -10  -1   0 192.187 6.30265  25
  10  -1   0 193.467 8.75629  33
  10  -1   0 185.174 20.4089  12
 -10  -1   0 199.132 6.32445   1
  10  -1   0 194.960 6.58885  25
 -10  -1   0 195.016 7.60366   6
  10   1   0 197.352 6.46011  25
 -10   1   0 189.968 5.06645  40
 -10   1   0 172.751 16.1149  22
  10   1   0 172.848 11.0510  16
 -10   1   0 192.454 5.09461  44
  10   1   0 206.162 8.57221  33
  10   1   0 195.212 5.33474  29
  10   1   0 201.122 16.4296  13
  10   1   0 195.148 7.50540   8
  10   1   0 195.425 6.32167  28
  10   1   0 188.895 6.20428  30
 -10   1   0 183.439 9.66869  16
  10   1   0 199.475 7.61289   6
 -10   1   0 201.831 7.46874   8
 -10   1   0 195.949 5.07420  48
 -10   1   0 184.489 8.11518   9
 -10   1   0 189.635 8.77895  32
  10   1   0 203.812 19.8711  12
 -10   1   0 192.530 7.31420   4
 -10   1   0 175.990 6.34350  25
  10   1   0 195.497 12.8871  14
  10   1   0 191.647 6.07737  26
  10   1   0 183.147 17.2923  11
 -10   1   0 198.174 5.35151  29
  10   1   0 202.553 7.51144   9
 -10   1   0 189.362 5.08318  46
 -10   1   0 190.401 5.08024  49
 -10   1   0 191.609 5.91112  36
 -10   1   0 200.337 17.8167  14
  10   1   0 184.397 4.96613  45
  10   1   0 194.109 7.17151  34
  10   1   0 203.869 8.39657   7
  10   1   0 193.502 4.99563  50
 -10   1   0 199.514 6.16864  37
  10   1   0 182.432 18.5205  17
 -10   1   0 195.131 4.99002  45
 -10   1   0 173.053 13.8486  13
 -10   1   0 187.405 7.75368   2
 -10   1   0 189.940 6.11495  30
  10   1   0 194.393 6.04663  37
  10   1   0 191.732 5.86430  36
 -10   1   0 198.257 8.50038   6
  10   1   0 203.224 8.20654  32
 -10   1   0 195.453 17.7753  21
 -10   1   0 188.492 8.22196  34
  10   1   0 197.973 7.91924   2
 -11  -1   0 3.44466 0.89368  25
 -11  -1   0 2.02931 0.69226   1
 -11  -1   0 1.65877 0.68571  37
 -11  -1   0 2.59649 0.31659  40
  11  -1   0 1.61761 1.22127   4
 -11  -1   0 2.81104 1.19821   8
  11  -1   0 1.19901 1.32058   9
  11  -1   0 1.33058 1.47083   6
  11  -1   0 1.91509 1.62656   7
  11  -1   0 0.68370 1.72247  32
 -11  -1   0 2.32931 0.29343  46
 -11  -1   0 1.95619 0.17004  45
  11  -1   0 2.74795 0.87952  26
  11  -1   0 1.87273 0.93787  28
 -11  -1   0 2.29493 1.23540   9
  11  -1   0 1.89169 1.60092  33
 -11  -1   0 0.91975 1.49169  33
 -11  -1   0 1.85117 1.04707   2
 -11  -1   0 2.71782 0.29334  49
 -11  -1   0 1.72159 1.15894   6
 -11  -1   0 3.47044 1.33040  34
  11  -1   0 2.62399 1.17618  25
  11  -1   0 3.26940 0.51712  29
 -11  -1   0 2.00834 0.64364  36
 -11  -1   0 3.00198 0.86282   5
  11  -1   0 2.57421 0.36622  50
  11  -1   0 2.10096 0.98879   8
  11  -1   0 1.96777 1.10413   2
 -11  -1   0 2.74572 0.29385  44
 -11  -1   0 2.39223 0.27515  39
  11  -1   0 1.39588 0.65534  30
 -11  -1   0 2.59118 0.28814  48
  11  -1   0 2.51482 1.28956  34
 -11  -1   0 2.63308 0.58434  10
 -11   1   0 3.63466 1.38489   5
  11   1   0 2.24867 0.25539  50
  11   1   0 2.80718 1.26136   9
  11   1   0 2.43912 0.39357  29
 -11   1   0 2.25145 0.29712  46
 -11   1   0 2.27404 0.20830  45
 -11   1   0 2.24285 0.25724  48
 -11   1   0 1.72876 0.66379  36
  11   1   0 2.50720 0.62110  36
 -11   1   0 2.57746 0.33045  44
  11   1   0 3.50136 1.69832  32
 -11   1   0 1.18729 0.70334  37
  11   1   0 2.71373 1.60400  33
  11   1   0 1.45850 0.63546  37
  11   1   0 2.76685 1.31388   6
 -11   1   0 2.55498 1.22331   8
 -11   1   0 2.07329 0.29002  49
  11   1   0 1.59841 1.06462  25
  11   1   0 1.86106 0.96353   8
 -11   1   0 3.40138 1.58394   6
 -11   1   0 1.87774 1.07323   4
  11   1   0 3.34118 1.15058  34
 -11   1   0 2.64255 0.79389  30
 -11   1   0 2.13144 0.29167  40
  11   1   0 2.31181 0.75499  30
 -11   1   0 2.10522 1.32467  34
  11   1   0 3.11195 1.03617  28
 -11   1   0 0.78481 1.58621  32
  11   1   0 0.78688 1.30890   7
  11   1   0 1.39709 1.01785   2
  11   1   0 2.20976 0.23569  45
 -11   1   0 2.80453 0.43253  29
 -11   1   0 0.38919 1.24916   9
 -11   1   0 0.95003 1.01526   2
 -12  -1   0 112.998 2.96603  48
 -12  -1   0 102.456 5.55690  34
 -12  -1   0 108.776 3.02603  40
  12  -1   0 108.325 3.44716  29
  12  -1   0 101.880 4.37545  28
  12  -1   0 106.683 6.68961  33
  12  -1   0 113.152 6.53590   6
  12  -1   0 106.631 4.09809  30
 -12  -1   0 101.876 5.52518   6
 -12  -1   0 107.128 5.65963   9
 -12  -1   0 111.121 4.05855  37
 -12  -1   0 115.192 4.40705   1
 -12  -1   0 110.981 3.00010  49
 -12  -1   0 110.763 3.01935  39
  12  -1   0 112.263 5.47321   8
 -12  -1   0 109.559 3.01803  46
 -12  -1   0 109.967 3.00289  44
 -12  -1   0 101.052 6.40636  33
 -12  -1   0 110.643 5.84035   2
  12  -1   0 110.635 3.03649  50
 -12  -1   0 108.478 5.62315   8
  12  -1   0 110.336 6.00095   2
 -12  -1   0 108.674 2.85593  45
 -12  -1   0 104.789 6.12844  32
 -12  -1   0 104.838 3.67069  10
  12  -1   0 113.491 6.61926   7
 -12  -1   0 109.561 3.83260  36
  12  -1   0 106.388 5.89739  34
 -12  -1   0 101.984 4.35440   5
  12  -1   0 110.009 6.88459  32
  12  -1   0 124.789 4.85956  25
  12  -1   0 109.796 6.12024   9
  12   1   0 119.559 6.45944  32
 -12   1   0 101.736 6.06447  34
 -12   1   0 111.727 3.01132  48
 -12   1   0 114.149 2.89979  45
  12   1   0 114.492 5.61794   9
  12   1   0 119.673 4.68415  25
 -12   1   0 95.3141 6.47456  32
 -12   1   0 110.533 3.03861  44
  12   1   0 108.499 6.51352  33
  12   1   0 105.171 5.17551  34
 -12   1   0 109.788 3.02282  49
 -12   1   0 112.527 4.92550  10
 -12   1   0 104.706 6.09771   9
  12   1   0 113.167 5.56641   8
  12   1   0 114.591 5.82463   6
 -12   1   0 108.049 3.03022  46
 -12   1   0 107.648 3.00750  40
 -12   1   0 105.174 4.16440  37
  12   1   0 109.923 2.92042  50
  12   1   0 105.184 3.28074  29
  12   1   0 115.267 6.45742   7
  12   1   0 114.459 5.99067   2
 -12   1   0 107.090 5.79826   2
 -12   1   0 112.138 3.37168  29
 -12   1   0 105.008 5.15604   4
 -12   1   0 104.956 6.26682   6
 -12   1   0 113.364 3.99421  36
 -12   1   0 100.347 5.29332   5
  12   1   0 117.362 4.51247  28
 -12   1   0 114.772 2.96407  39
 -12   1   0 110.274 5.49710   8
 -13  -1   0 50.1643 4.00877  34
 -13  -1   0 49.2030 1.53964  39
 -13  -1   0 48.4675 3.87062   6
 -13  -1   0 56.9635 4.07374   8
 -13  -1   0 50.2363 2.83800   5
  13  -1   0 52.6851 3.26261  25
 -13  -1   0 50.5415 1.55383  40
  13  -1   0 48.3000 4.03870   2
  13  -1   0 48.5062 2.98462  28
 -13  -1   0 51.3685 2.80025   1
  13  -1   0 56.4119 3.74787   4
  13  -1   0 51.1854 1.58464  50
  13  -1   0 47.6773 1.93282  29
 -13  -1   0 48.8104 2.51726  37
 -13  -1   0 50.6830 1.53090  44
  13  -1   0 50.5101 4.36973   9
  13  -1   0 59.2934 5.35509  32
  13  -1   0 52.0258 4.66368   6
 -13  -1   0 51.5555 1.48236  48
  13  -1   0 55.8273 4.28764  34
 -13  -1   0 48.9991 2.15812  10
  13  -1   0 43.8174 3.49788   8
 -13  -1   0 47.8082 4.55751  33
 -13  -1   0 52.8565 4.04163   2
 -13  -1   0 50.1521 1.52430  49
 -13  -1   0 50.1737 1.35411  45
  13  -1   0 56.9229 4.92518   7
 -13  -1   0 51.4438 1.55492  46
 -13  -1   0 49.0893 4.45790  32
 -13  -1   0 51.3451 3.93017   9
 -13  -1   0 53.3749 2.41538  36
  13  -1   0 51.7498 4.92529  33
 -13   1   0 47.7023 3.70642   8
  13   1   0 48.3985 3.53471  34
 -13   1   0 50.6841 4.02119   2
 -13   1   0 50.3919 2.68722  37
  13   1   0 50.9185 1.44614  50
 -13   1   0 54.3385 3.82015   5
  13   1   0 52.6235 4.14978   6
 -13   1   0 52.2146 1.89763  29
 -13   1   0 46.4799 1.46449  39
  13   1   0 48.0422 2.95653  28
 -13   1   0 46.1413 3.44326   4
 -13   1   0 50.1426 1.55156  40
 -13   1   0 50.2061 1.39568  45
  13   1   0 53.1262 3.17339  25
 -13   1   0 47.2983 2.42846  36
  13   1   0 51.2734 3.84910   9
 -13   1   0 48.8829 1.54618  49
 -13   1   0 42.0907 4.17023  34
  13   1   0 52.6134 4.83136  33
  13   1   0 46.1156 1.78522  29
 -13   1   0 45.6923 4.11771   9
  13   1   0 54.5479 4.68007  32
 -13   1   0 48.4801 4.70802  32
  13   1   0 50.9739 4.56927   7
 -13   1   0 51.0102 1.52667  48
 -13   1   0 49.6392 1.56311  46
  13   1   0 46.9868 4.01195   2
 -13   1   0 45.8589 4.25278   6
 -13   1   0 50.9942 1.57198  44
 -13   1   0 47.7229 3.20235  10
  13   1   0 43.2806 3.51640   8
 -14  -1   0 44.9284 1.34543  48
  14  -1   0 45.4661 4.02340   2
 -14  -1   0 47.4796 2.50741  37
 -14  -1   0 44.2304 1.42360  46
  14  -1   0 41.7800 3.50175   8
 -14  -1   0 44.7694 1.41301  39
 -14  -1   0 42.9182 2.65477   1
  14  -1   0 46.7764 3.21732  25
  14  -1   0 47.6739 4.64050   6
  14  -1   0 45.6289 1.46456  50
  14  -1   0 43.3914 3.56614   4
 -14  -1   0 40.3441 3.79300   9
 -14  -1   0 38.0422 4.24563  32
  14  -1   0 46.5612 5.04685  32
 -14  -1   0 44.4852 1.43842  40
 -14  -1   0 41.6937 2.01363  10
 -14  -1   0 43.1645 2.68882   5
  14  -1   0 42.1909 4.79714  33
 -14  -1   0 41.5088 3.80821   6
  14  -1   0 41.9822 4.17217   9
  14  -1   0 46.5136 4.70658   7
 -14  -1   0 43.9974 3.80215   8
 -14  -1   0 44.2948 2.28358  36
 -14  -1   0 42.6659 3.85269   2
  14  -1   0 43.7351 2.95480  28
 -14  -1   0 43.2116 1.20382  45
  14  -1   0 44.0915 1.84820  29
 -14  -1   0 42.2961 3.79887  34
  14  -1   0 37.1261 3.78003  34
 -14  -1   0 43.0572 1.39241  49
 -14  -1   0 44.2834 1.40948  44
 -14   1   0 44.3018 1.34392  39
 -14   1   0 42.1810 3.58462   5
 -14   1   0 42.7312 1.74502  29
  14   1   0 44.9294 2.95145  28
  14   1   0 43.3075 3.40667  34
  14   1   0 49.5780 3.90847   9
 -14   1   0 38.6384 4.18887  34
  14   1   0 45.4232 4.61216   7
 -14   1   0 44.2323 1.42827  49
  14   1   0 47.1315 4.49795  32
 -14   1   0 42.2516 4.25235   6
 -14   1   0 44.2463 3.95857   2
  14   1   0 45.1186 1.31311  50
  14   1   0 49.6425 4.79743  33
 -14   1   0 44.7019 2.39359  36
 -14   1   0 44.3336 1.43235  40
 -14   1   0 44.8076 1.39288  48
 -14   1   0 42.9849 1.24247  45
 -14   1   0 46.3991 3.83675   8
  14   1   0 44.8529 3.63157   8
 -14   1   0 43.1349 3.08819  10
  14   1   0 40.4888 1.67928  29
 -14   1   0 43.8283 1.44718  44
  14   1   0 39.2867 3.96604   6
 -14   1   0 45.3228 2.62391  37
  14   1   0 38.8621 3.80777   2
 -14   1   0 42.7208 1.43183  46
  14   1   0 46.6968 3.13929  25
 -14   1   0 32.3548 4.37625  32
 -14   1   0 46.2284 4.23260   9
  15  -1   0 0.76476 1.39436  34
 -15  -1   0 1.91307 1.72628  32
  15  -1   0 0.56749 1.74039  33
 -15  -1   0 1.69560 0.71132   1
  15  -1   0 0.91372 1.51509   9
 -15  -1   0 -1.7055 1.20856   6
  15  -1   0 0.92154 1.37074   2
  15  -1   0 1.52359 0.43402  50
 -15  -1   0 0.65798 0.33749  46
  15  -1   0 0.19735 1.13965  28
  15  -1   0 0.93055 1.35607   4
 -15  -1   0 0.83340 0.33679  44
 -15  -1   0 -1.5187 1.26927   9
 -15  -1   0 0.65867 0.14023  45
 -15  -1   0 -0.2760 0.69164  37
  15  -1   0 0.98331 1.78040   6
  15  -1   0 -1.3359 0.98795   8
 -15  -1   0 0.53080 0.32640  49
 -15  -1   0 1.62274 1.28935   2
 -15  -1   0 -0.9218 0.60647   5
 -15  -1   0 2.30795 1.39824  34
  15  -1   0 0.86291 0.49422  29
 -15  -1   0 1.71805 1.37166   8
 -15  -1   0 -0.5201 0.63417  36
 -15  -1   0 0.23630 0.27248  39
 -15  -1   0 0.63958 0.25227  48
  15  -1   0 -0.5198 1.90309  32
  15  -1   0 -0.4100 1.18135  25
 -15  -1   0 0.35768 0.52180  10
 -15  -1   0 0.88813 0.35676  40
 -15  -1   0 2.06386 0.91722   5
  15  -1   0 2.88389 2.14911   7
 -15   1   0 0.87348 0.18935  45
  15   1   0 1.77542 1.10211   8
 -15   1   0 1.41306 0.97767  10
 -15   1   0 0.39176 0.23004  39
 -15   1   0 0.51380 0.28120  48
 -15   1   0 0.89754 0.35110  49
  15   1   0 -0.0175 1.08738  28
 -15   1   0 0.52053 0.33913  40
  15   1   0 2.18179 1.34952  25
  15   1   0 -0.8831 1.05736  34
 -15   1   0 0.23982 0.71767  36
  15   1   0 0.58371 0.42535  29
 -15   1   0 -0.4252 1.16241   4
  15   1   0 2.50234 1.96278  32
 -15   1   0 0.78131 0.83395  37
 -15   1   0 3.69380 1.60435   6
 -15   1   0 -1.2105 1.93962  32
  15   1   0 -1.6829 1.36901   6
  15   1   0 0.50881 1.41453   9
 -15   1   0 -1.1047 1.14808   8
  15   1   0 3.83812 1.85886   7
 -15   1   0 -1.0187 1.53560   9
 -15   1   0 -0.8741 1.18292   5
 -15   1   0 0.69526 0.34755  44
  15   1   0 0.46346 0.28597  50
 -15   1   0 1.01665 0.42527  29
  15   1   0 0.90660 1.78465  33
 -15   1   0 0.55087 0.33798  46
 -15   1   0 -1.2680 1.02342   2
  15   1   0 0.11438 1.42955   2
 -15   1   0 -0.2203 1.43026  34
 -16  -1   0 11.2210 2.46973   6
 -16  -1   0 9.18412 1.41745  37
  16  -1   0 10.5328 0.79194  50
 -16  -1   0 8.68244 2.73580  32
  16  -1   0 11.3765 2.07458  25
  16  -1   0 7.96222 1.81241   4
 -16  -1   0 10.2124 0.65277  39
 -16  -1   0 10.0675 1.46075   5
 -16  -1   0 12.0178 2.46213   9
  16  -1   0 9.32378 3.15952  32
 -16  -1   0 12.0428 1.44552  36
  16  -1   0 8.20452 0.96373  29
 -16  -1   0 7.72701 2.05610   2
  16  -1   0 7.80217 2.84385  33
 -16  -1   0 9.58188 2.29491   8
 -16  -1   0 12.6895 1.72936   5
  16  -1   0 4.49801 2.16515  34
  16  -1   0 9.37640 2.55148   9
  16  -1   0 9.57090 1.80575  28
  16  -1   0 11.7472 2.78786   6
 -16  -1   0 9.23719 0.70684  40
 -16  -1   0 11.2560 1.57967   1
 -16  -1   0 10.4675 0.71022  46
  16  -1   0 9.88292 2.76036   7
 -16  -1   0 9.73573 0.66480  49
  16  -1   0 7.64465 1.97633   8
 -16  -1   0 10.2787 0.67885  44
 -16  -1   0 9.98330 0.39397  45
 -16  -1   0 10.0676 0.56656  48
 -16   1   0 10.3051 2.45429   2
  16   1   0 10.0932 1.86381  25
 -16   1   0 10.0894 1.86528  10
  16   1   0 8.90124 0.87956  29
  16   1   0 8.78978 2.26934   9
 -16   1   0 10.4738 0.43812  45
 -16   1   0 11.4346 1.48136  36
 -16   1   0 10.3924 0.63143  48
 -16   1   0 9.56889 0.56352  39
  16   1   0 9.43141 0.56210  50
 -16   1   0 10.8744 2.87080  32
 -16   1   0 7.32883 1.95089   5
 -16   1   0 8.10891 2.37939   6
 -16   1   0 10.1398 0.71049  49
 -16   1   0 6.13746 1.98176   8
  16   1   0 5.57110 2.28438   7
 -16   1   0 5.42159 1.88256   4
  16   1   0 10.0293 2.13739  34
 -16   1   0 11.3849 0.73037  40
 -16   1   0 8.95272 1.47539  37
  16   1   0 7.51119 2.48252  32
 -16   1   0 10.5883 0.72056  46
  16   1   0 14.5005 3.19277  33
  16   1   0 8.78008 1.78750  28
 -16   1   0 9.82708 0.71896  44
 -16   1   0 9.70077 0.92682  29
  17  -1   0 15.5580 0.88178  50
 -17  -1   0 14.6693 0.84340  40
 -17  -1   0 15.3357 1.82736  37
  17  -1   0 12.1609 2.09320  28
  17  -1   0 14.8468 1.18369  29
  17  -1   0 12.4843 3.12384   6
 -17  -1   0 15.0500 0.79237  44
 -17  -1   0 16.8389 3.14261   6
 -17  -1   0 11.1390 1.80260   5
  17  -1   0 12.3539 3.33000  32
  17  -1   0 12.3732 3.41817  33
 -17  -1   0 15.4679 1.93989   1
 -17  -1   0 15.1216 0.51572  45
 -17  -1   0 15.7462 2.85092   2
  17  -1   0 13.0333 3.07674   9
 -17  -1   0 14.3287 0.82959  46
 -17  -1   0 14.2568 3.43922  32
  17  -1   0 15.7827 2.34010   4
 -17  -1   0 14.1687 0.69533  48
 -17  -1   0 16.4470 2.95929   8
 -17  -1   0 13.8645 0.76024  39
 -17  -1   0 13.1574 1.58058   5
  17  -1   0 11.8129 2.59521  34
  17  -1   0 14.7008 2.37468  25
 -17  -1   0 14.0397 1.60850  36
 -17  -1   0 14.3537 0.79118  49
  17  -1   0 9.03593 2.71378   7
 -17   1   0 17.6672 2.19133  10
 -17   1   0 11.7164 2.65106   2
 -17   1   0 14.5135 0.54327  45
 -17   1   0 15.2474 0.84505  44
 -17   1   0 14.2295 2.00440   1
 -17   1   0 16.0613 3.31872   6
  17   1   0 10.6650 2.53598   9
  17   1   0 18.4523 2.80479  34
  17   1   0 12.6443 3.17092  33
 -17   1   0 13.3730 0.68953  39
 -17   1   0 16.0426 0.85881  40
  17   1   0 15.4515 0.68512  50
 -17   1   0 13.4831 1.06530  29
 -17   1   0 12.2612 1.72658  37
 -17   1   0 14.8764 0.74855  48
 -17   1   0 12.1524 2.56263   8
 -17   1   0 15.2871 0.83342  49
  17   1   0 12.0937 3.14359   7
  17   1   0 14.2305 1.03833  29
  17   1   0 17.5133 3.34501  32
 -17   1   0 15.9056 0.87593  46
 -17   1   0 14.7911 1.75532  36
 -17   1   0 14.0327 2.51058   5
  17   1   0 12.6957 2.09286  28
  17   1   0 16.9729 2.43489  25
  17   1   0 14.1884 0.98499  42
  18  -1   0 0.15325 1.21842  28
  18  -1   0 1.34934 2.29868  33
 -18  -1   0 0.06618 0.27223  48
  18  -1   0 -1.8259 1.77659   7
 -18  -1   0 -0.0036 0.38780  46
  18  -1   0 0.20276 1.40768  25
  18  -1   0 -2.3123 2.00385  32
 -18  -1   0 0.19356 0.15281  45
 -18  -1   0 -0.6848 0.64241   5
  18  -1   0 0.01444 0.44024  50
 -18  -1   0 1.13761 0.86800   1
  18  -1   0 -0.0640 1.94953   6
 -18  -1   0 -0.3082 0.35078  44
 -18  -1   0 -0.1673 0.30444  39
 -18  -1   0 0.08695 1.60214   6
 -18  -1   0 -0.9874 0.92809   5
  18  -1   0 1.25399 1.71622  34
  18  -1   0 -2.8819 1.64782   9
 -18  -1   0 0.73701 0.87924  36
  18  -1   0 -0.0004 0.53139  29
 -18  -1   0 -0.0397 0.39999  40
 -18  -1   0 -1.5922 1.17003   2
 -18  -1   0 -1.0571 1.96196  32
 -18  -1   0 0.16996 0.36701  49
  18  -1   0 -1.3367 1.35230   4
 -18  -1   0 -0.7146 1.26788   8
  18   1   0 1.91388 2.19259  32
  18   1   0 -1.5916 1.05932  28
 -18   1   0 -0.6196 1.30762   8
  18   1   0 -0.9786 1.75320   7
  18   1   0 -0.0479 0.30606  50
 -18   1   0 -0.0943 0.37879  44
 -18   1   0 0.00651 0.84028   1
 -18   1   0 -0.3707 0.84537  36
 -18   1   0 -0.2208 0.37655  49
  18   1   0 -0.4564 1.20405  25
 -18   1   0 -0.0159 0.16801  45
 -18   1   0 0.26516 0.40634  46
 -18   1   0 0.85758 1.58679   2
 -18   1   0 0.02195 0.25412  39
 -18   1   0 0.19850 0.92246  37
  18   1   0 2.02389 2.41058  33
 -18   1   0 -1.5884 2.71740   6
 -18   1   0 -0.6966 1.03552  10
  18   1   0 -0.7276 0.40676  29
 -18   1   0 0.42559 0.45470  29
  18   1   0 0.29063 0.55646  42
 -18   1   0 0.05296 0.30203  48
 -18   1   0 0.31319 0.41177  40
 -18   1   0 -0.9515 1.33124   5
  18   1   0 0.69090 1.59812   9
  18   1   0 -1.7599 1.15868  34
  19  -1   0 1.10422 2.67011  32
 -19  -1   0 2.71796 0.47919  44
  19  -1   0 0.81016 2.23434   7
  19  -1   0 3.49295 1.96015  34
 -19  -1   0 2.12182 0.96773  36
  19  -1   0 3.03496 0.70301  29
 -19  -1   0 2.17633 1.16393   5
 -19  -1   0 1.94191 0.50785  40
 -19  -1   0 3.51192 1.21074   1
 -19  -1   0 2.39224 0.49211  46
  19  -1   0 1.62126 1.48946  28
 -19  -1   0 -0.2224 1.46441   8
 -19  -1   0 3.11573 0.30050  45
  19  -1   0 2.96981 0.54080  50
 -19  -1   0 2.23467 0.37501  48
 -19  -1   0 -0.0940 1.72941   2
 -19  -1   0 3.35828 2.05739   6
  19  -1   0 2.90384 1.74965  25
  19  -1   0 -0.5184 1.79176   9
  19  -1   0 2.56153 2.70906  33
 -19  -1   0 1.85767 0.96754   5
 -19  -1   0 2.44335 0.47508  49
  19  -1   0 3.65063 1.64151   4
 -19  -1   0 1.94363 0.40576  39
  19   1   0 3.26008 2.01893   9
 -19   1   0 2.08185 0.35948  39
  19   1   0 3.92607 1.61071  28
  19   1   0 -1.4145 1.50194   3
  19   1   0 0.29015 2.61988  33
 -19   1   0 1.46659 1.16993  10
  19   1   0 -0.7572 1.41686  34
 -19   1   0 2.33831 1.13700  37
 -19   1   0 1.28729 1.83257   8
 -19   1   0 1.69523 0.39521  48
 -19   1   0 1.47781 1.91658   2
 -19   1   0 2.53478 0.51128  46
  19   1   0 1.61172 0.36305  50
  19   1   0 2.26263 1.64035  25
 -19   1   0 1.96002 1.10268   1
 -19   1   0 2.49623 0.51139  49
 -19   1   0 3.85782 1.15466  36
  19   1   0 2.67827 0.65766  29
  19   1   0 1.47572 2.24498   7
 -19   1   0 2.91415 0.54341  40
 -19   1   0 3.37344 1.95530   5
 -19   1   0 3.12025 0.52502  44
  19   1   0 3.34556 0.67690  42
 -19   1   0 2.22019 0.24907  45
  19   1   0 -0.2364 2.37209  32
 -20  -1   0 3.22509 2.03879   8
  20  -1   0 5.83150 2.20051  34
  20  -1   0 7.86182 2.11525  35
 -20  -1   0 6.84661 0.75488  44
  20  -1   0 4.51548 2.90167  33
 -20  -1   0 8.10968 0.82776  40
 -20  -1   0 8.58640 2.79745   6
  20  -1   0 8.45695 2.23449  25
  20  -1   0 6.56995 0.64071  50
  20  -1   0 6.97683 2.94305   7
 -20  -1   0 9.58168 1.52724  36
 -20  -1   0 8.16527 1.61951   5
 -20  -1   0 5.56071 0.66051  39
 -20  -1   0 3.84828 1.39184   1
  20  -1   0 7.45791 2.56831   9
 -20  -1   0 6.21055 0.63687  46
 -20  -1   0 6.89384 0.74426  49
 -20  -1   0 5.92721 0.60255  48
  20  -1   0 3.41203 1.68159  28
  20  -1   0 5.07524 3.30733  32
 -20  -1   0 6.79450 0.37745  45
  20  -1   0 6.12721 0.84901  42
  20   1   0 4.55959 2.02161  34
 -20   1   0 6.69340 0.40044  45
 -20   1   0 5.15799 0.52013  48
  20   1   0 6.67079 3.09000  33
 -20   1   0 7.97542 1.39103  36
  20   1   0 6.83169 0.79409  42
 -20   1   0 6.06775 0.64416  49
 -20   1   0 5.95141 0.66432  40
 -20   1   0 5.57329 1.60197   1
  20   1   0 2.94717 1.97052   9
  20   1   0 6.57593 1.92539  28
 -20   1   0 3.79857 2.00763   2
  20   1   0 2.42818 2.36994   7
  20   1   0 6.03102 1.83411  35
 -20   1   0 6.07300 0.64256  44
 -20   1   0 4.71777 1.52191  10
 -20   1   0 7.68283 1.63945  37
  20   1   0 7.17636 3.09278  32
 -20   1   0 3.51987 2.03511   8
 -20   1   0 5.44667 0.63829  46
  20   1   0 5.78578 1.86019  25
 -20   1   0 5.71631 0.60138  39
 -21  -1   0 0.32735 0.17859  45
 -21  -1   0 0.27979 0.44444  44
  21  -1   0 -0.0281 1.32042  28
 -21  -1   0 -0.2939 0.34109  39
  21  -1   0 -0.0938 1.61586  35
 -21  -1   0 0.31141 0.50138  40
  21  -1   0 1.26437 1.90058  25
 -21  -1   0 -0.1635 0.87771  36
 -21  -1   0 0.34059 0.43793  49
 -21  -1   0 0.24518 0.45935  46
 -21  -1   0 -0.0110 0.32197  48
  21  -1   0 0.24460 0.48040  50
  21  -1   0 0.29639 0.71018  42
  21   1   0 -0.0670 1.39161  28
  21   1   0 0.71277 0.64817  42
 -21   1   0 0.23225 0.46084  49
 -21   1   0 0.23064 0.19919  45
 -21   1   0 0.11131 0.46397  46
 -21   1   0 -0.2567 0.45611  44
 -21   1   0 -0.0153 0.34634  48
  21   1   0 -2.2230 1.35733  25
 -21   1   0 -0.0336 1.04516  37
 -21   1   0 0.05490 0.29746  39
  21   1   0 4.14551 1.67562  35
 -21   1   0 0.73483 0.93888  36
 -21   1   0 0.41142 0.51594  40
  22  -1   0 -1.6729 1.65791  25
 -22  -1   0 2.21422 0.44674  39
 -22  -1   0 1.81264 0.40436  48
 -22  -1   0 1.96307 1.08848  36
  22  -1   0 1.74511 0.58497  50
  22  -1   0 2.43763 1.90254  35
 -22  -1   0 2.43911 0.53819  44
 -22  -1   0 2.35541 0.60380  40
 -22  -1   0 1.49029 0.51068  49
  22  -1   0 2.42653 0.86106  42
 -22  -1   0 0.86504 0.50419  46
  22  -1   0 4.56753 1.99525  28
 -22   1   0 1.99922 0.24874  45
 -22   1   0 1.89178 0.41697  48
 -22   1   0 1.75210 0.54701  44
 -22   1   0 1.19489 0.56571  40
 -22   1   0 1.80818 0.38478  39
  22   1   0 3.83035 1.82721  28
 -22   1   0 5.25258 1.35304  36
  22   1   0 2.26583 1.62839  35
 -22   1   0 1.84358 0.55207  49
 -22   1   0 1.78155 0.56755  46
  22   1   0 -0.3851 1.66815  25
  22   1   0 1.57535 0.76134  42
 -23  -1   0 6.26868 0.67413  49
 -23  -1   0 5.14422 1.38232  36
 -23  -1   0 7.10851 0.80136  40
  23  -1   0 2.35893 1.68143  28
 -23  -1   0 6.84283 0.69584  44
  23  -1   0 4.40578 0.96605  42
  23  -1   0 5.53538 0.67555  50
 -23  -1   0 5.26721 0.57384  39
  23  -1   0 7.13573 2.21667  35
 -23  -1   0 5.85382 0.65104  48
  23  -1   0 5.91592 2.24271  25
 -23  -1   0 5.83825 0.70912  46
 -23   1   0 5.74677 0.63262  39
 -23   1   0 6.41836 0.73006  44
 -23   1   0 6.19373 1.57891  36
 -23   1   0 5.84843 0.40389  45
 -23   1   0 6.75619 0.74149  46
  23   1   0 5.49266 2.04473  25
 -23   1   0 5.13515 0.68168  49
  23   1   0 4.77499 1.96921  35
 -23   1   0 5.25618 0.55869  48
  23   1   0 1.75321 1.88815  28
  23   1   0 6.35946 0.92196  42
 -23   1   0 6.61327 0.78386  40
  24  -1   0 -0.0377 0.53121  50
 -24  -1   0 0.10328 0.38698  39
 -24  -1   0 0.07069 0.36677  48
 -24  -1   0 -0.0794 0.49313  44
 -24  -1   0 0.33111 0.61803  40
  24  -1   0 0.02957 1.87514  35
  24  -1   0 -0.3537 1.69348  28
  24  -1   0 -0.1730 1.95209  25
 -24  -1   0 0.13395 0.51715  46
 -24  -1   0 -0.0451 0.95677  36
 -24  -1   0 -0.1487 0.50203  49
  24  -1   0 -0.0042 0.83426  42
 -24   1   0 -0.0571 0.19494  45
 -24   1   0 0.61357 1.05518  36
  24   1   0 0.09243 0.79833  42
 -24   1   0 0.76609 0.61548  40
  24   1   0 2.60459 1.74987  28
 -24   1   0 0.05787 0.54120  46
 -24   1   0 -0.3517 0.37654  48
  24   1   0 0.17610 1.64062  35
  24   1   0 2.25518 2.06911  25
 -24   1   0 0.33277 0.55052  44
 -24   1   0 -0.0209 0.54266  49
 -25  -1   0 0.94902 0.68016  40
 -25  -1   0 0.69395 0.58904  46
 -25  -1   0 1.11695 0.56751  44
 -25  -1   0 1.68306 0.42868  48
 -25  -1   0 1.28753 0.45181  39
 -25  -1   0 2.04730 0.59747  49
  25  -1   0 1.36616 0.93984  42
 -25   1   0 1.34768 0.61902  46
 -25   1   0 1.53607 0.61848  44
  25   1   0 0.94115 0.85082  42
 -25   1   0 0.16334 0.54692  49
 -25   1   0 0.66273 0.40346  48
 -25   1   0 0.70764 0.66790  40
 -26  -1   0 0.12309 0.57242  46
 -26  -1   0 -0.0669 0.54617  49
  26  -1   0 -0.4961 0.91567  42
 -26  -1   0 0.89464 0.41018  48
 -26  -1   0 0.29258 0.67840  40
 -26  -1   0 0.48525 0.54180  44
  26   1   0 -0.3400 0.85903  42
 -26   1   0 0.17669 0.41138  48
 -26   1   0 -0.6243 0.54435  49
 -26   1   0 0.61596 0.58474  44
 -26   1   0 -0.0725 0.58986  46
 -26   1   0 0.00388 0.67704  40
 -27  -1   0 0.03419 0.56593  44
  27  -1   0 0.23634 0.98762  42
 -27  -1   0 0.54487 0.39489  48
 -27  -1   0 -0.3903 0.55795  49
 -27  -1   0 0.03332 0.61268  46
 -27  -1   0 1.92540 0.76057  40
 -27   1   0 1.01453 0.65939  46
 -27   1   0 -0.2872 0.67538  40
 -27   1   0 0.07588 0.43100  48
 -27   1   0 0.52991 0.60940  49
  27   1   0 0.73631 0.88567  42
 -27   1   0 0.62816 0.61758  44
 -28  -1   0 -0.0715 0.58987  44
 -28  -1   0 0.05830 0.40054  48
  28  -1   0 0.27339 1.00368  42
 -28  -1   0 -0.5833 0.54995  49
 -28  -1   0 0.41876 0.75149  40
 -28  -1   0 0.49750 0.63754  46
 -28   1   0 -0.0100 0.62004  44
 -28   1   0 0.09465 0.62290  46
 -28   1   0 -0.2098 0.60320  49
 -28   1   0 0.10967 0.44374  48
  28   1   0 -0.5769 0.68666  51
 -28   1   0 0.32116 0.71847  40
  28   1   0 -1.3091 0.85733  42
   0  -2   0 7.88542 2.36757  18
   0  -2   0 8.88361 1.32723   4
   0  -2   0 10.2052 0.47557  25
   0  -2   0 9.81689 0.54818  37
   0  -2   0 9.39355 1.24300   6
   0  -2   0 9.22118 0.53809  31
   0  -2   0 9.83246 1.16240   9
   0  -2   0 9.47606 0.28858  47
   0  -2   0 9.35720 0.36180  39
   0  -2   0 8.94085 0.31463  43
   0  -2   0 11.7689 1.21496  32
   0  -2   0 8.44625 1.19650   1
   0  -2   0 9.87613 0.41565  28
   0  -2   0 10.6113 1.16268   9
   0  -2   0 5.64637 2.39486  12
   0  -2   0 9.57356 2.62504  14
   0  -2   0 8.94327 0.87418   3
   0  -2   0 13.1715 1.99908  17
   0  -2   0 11.5637 0.68075  35
   0  -2   0 8.52916 2.58527  19
   0  -2   0 10.1350 0.39610  50
   0  -2   0 9.08328 0.80322   7
   0   2   0 7.43329 2.24423  14
   0   2   0 8.62883 0.90063   3
   0   2   0 10.4786 1.26439   6
   0   2   0 11.2006 3.31333  16
   0   2   0 6.26513 2.37052  11
   0   2   0 8.64872 0.86091   2
   0   2   0 9.26024 1.80472  15
   0   2   0 9.28547 2.31298  13
   0   2   0 9.99324 1.19232   1
   0   2   0 10.4882 0.52001  25
   0   2   0 9.53865 1.15096  34
   0   2   0 10.8417 1.14048  32
   0   2   0 10.9872 0.59445  37
   0   2   0 9.59416 0.28322  47
   0   2   0 9.73355 0.41042  28
   0   2   0 8.90029 0.55386  31
   0   2   0 9.45399 0.32763  43
   0   2   0 9.69320 1.29457   4
   0   2   0 7.75752 1.72701  17
   1  -2   0 1.12569 1.32280  15
  -1  -2   0 2.24466 0.68630  27
   1  -2   0 1.38101 0.20487  50
  -1  -2   0 1.49961 0.13107  43
   1  -2   0 1.86437 0.83308   4
  -1  -2   0 -0.4668 1.15590  18
   1  -2   0 2.15781 0.36131  37
  -1  -2   0 1.62478 0.12581  40
  -1  -2   0 1.53505 0.57886  34
   1  -2   0 2.73928 0.88184   6
  -1  -2   0 2.70189 1.43578  21
   1  -2   0 1.33385 0.29900  31
   1  -2   0 1.85716 1.38853  17
   1  -2   0 1.22015 0.15464  43
   1  -2   0 1.49585 0.36835  25
   1  -2   0 2.41062 0.86330  32
   1  -2   0 1.71256 0.75332   9
   1  -2   0 1.79532 0.62386  27
  -1  -2   0 0.96998 0.58522   1
  -1  -2   0 2.13134 0.39422  33
  -1  -2   0 1.73653 0.26235  26
   1  -2   0 1.70446 0.73076   1
  -1  -2   0 2.52743 0.77099   4
  -1  -2   0 1.81696 0.57137   6
   1  -2   0 0.90013 2.05710  12
   1  -2   0 3.93222 1.97714  14
   1  -2   0 1.40905 0.15949  49
  -1  -2   0 1.45861 0.43275   3
   1  -2   0 1.71621 1.60045  19
  -1  -2   0 1.25759 0.15014  39
   1  -2   0 2.38136 0.71895  34
  -1  -2   0 1.79798 1.19207  13
   1  -2   0 1.35563 0.15120  39
  -1  -2   0 1.61590 0.27829  31
   1  -2   0 -2.0836 1.73169  13
   1  -2   0 1.88323 0.54811   2
  -1  -2   0 1.79878 0.53536   9
  -1  -2   0 2.16418 0.42667   7
   1  -2   0 1.40857 0.49019   3
  -1  -2   0 4.24612 1.88347  19
  -1   2   0 1.28006 0.77976   4
   1   2   0 1.10271 0.25550  31
  -1   2   0 1.48921 0.14194  43
   1   2   0 2.21305 0.28194  28
  -1   2   0 1.76900 0.16733  49
   1   2   0 -1.0852 1.31385  12
   1   2   0 1.10961 0.69345   4
  -1   2   0 1.89967 0.55805   2
  -1   2   0 2.14350 0.71768   1
  -1   2   0 1.18487 0.69369  34
  -1   2   0 1.52066 0.52741   3
   1   2   0 1.66329 0.26208  37
  -1   2   0 1.50992 0.15694  46
   1   2   0 1.24222 0.44592   3
  -1   2   0 1.77532 0.82680  32
  -1   2   0 1.63743 0.38180  29
  -1   2   0 1.70826 0.33064  31
  -1   2   0 -0.7400 1.10659  11
   1   2   0 2.08569 0.32517  30
  -1   2   0 2.64245 1.46970  15
   1   2   0 1.84428 0.59785  27
  -1   2   0 1.67935 0.38014  25
   1   2   0 2.02230 0.24958  26
  -1   2   0 1.99350 0.18687  44
   1   2   0 1.50823 0.14071  48
   1   2   0 1.08390 1.37517  13
  -1   2   0 1.34207 0.31618  37
  -1   2   0 1.60100 2.08261  14
   1   2   0 2.02638 0.58533   6
   1   2   0 -0.8053 1.24000  11
   1   2   0 1.32410 0.39297   7
  -1   2   0 1.50849 2.16423  13
  -1   2   0 2.26491 0.84196   6
   1   2   0 3.81731 2.40276  16
   1   2   0 1.85226 1.33751  17
  -1   2   0 1.90847 0.73924   9
  -1   2   0 1.81612 0.57381  27
   1   2   0 0.89257 0.51631   9
  -1   2   0 1.47391 0.35388  36
   1   2   0 1.30317 0.14441  43
   1   2   0 1.57203 0.50027  34
  -1   2   0 -0.0598 1.42476  15
   1   2   0 1.75429 0.57871   1
  -1   2   0 0.69705 1.61844  16
   1   2   0 2.08535 1.16467  14
   2  -2   0 1116.40 31.8385  36
   2  -2   0 1213.57 33.2051   6
   2  -2   0 1188.86 33.1890   9
   2  -2   0 1230.33 41.5045  12
  -2  -2   0 1260.81 38.6964  21
  -2  -2   0 1360.73 32.2134  27
   2  -2   0 1201.85 33.1478  32
  -2  -2   0 1230.56 32.5608   3
  -2  -2   0 1213.45 32.2454   7
   2  -2   0 1234.85 43.0944  14
   2  -2   0 1194.29 31.8451  31
  -2  -2   0 1256.67 36.1430  18
  -2  -2   0 1232.90 32.3155  34
  -2  -2   0 1239.32 31.7132  26
  -2  -2   0 1227.89 32.1619   9
   2  -2   0 1209.75 31.8931  29
   2  -2   0 1225.36 32.7703   2
   2  -2   0 1338.29 32.2022  27
  -2  -2   0 1248.39 32.7954   1
  -2  -2   0 1192.46 31.8080  24
   2  -2   0 1219.27 40.0191  19
   2  -2   0 1188.33 31.8714  25
  -2  -2   0 1233.53 32.3532   4
   2  -2   0 1271.36 41.6260  15
   2  -2   0 1254.02 41.0534  13
   2  -2   0 1245.41 35.0813  21
  -2  -2   0 1233.26 41.6877  19
   2  -2   0 1194.40 33.1612   4
  -2  -2   0 1243.49 32.1699  33
   2  -2   0 1194.53 32.7442   3
  -2  -2   0 1224.60 31.7464  28
   2  -2   0 1288.43 38.6934  17
  -2  -2   0 1283.13 34.7382  12
   2  -2   0 1231.28 33.3074  34
  -2  -2   0 1213.94 31.7736  31
   2  -2   0 1196.77 31.8715  37
  -2  -2   0 1242.89 32.1937  34
  -2   2   0 1199.23 33.2356   1
  -2   2   0 1206.66 33.1967  32
  -2   2   0 1217.88 32.1129  27
   2   2   0 1267.36 32.6540   3
   2   2   0 1195.15 32.0998  33
   2   2   0 1228.94 32.3806   4
  -2   2   0 1254.07 40.8995  22
   2   2   0 1213.43 32.1423  27
  -2   2   0 1283.72 31.9175  29
   2   2   0 1225.11 31.7482  28
  -2   2   0 1219.65 33.3083   9
  -2   2   0 1283.67 41.2106  14
   2   2   0 1259.48 38.6286  17
   2   2   0 1268.01 32.2644   5
  -2   2   0 1224.08 33.3638  34
  -2   2   0 1188.69 31.8808  25
   2   2   0 1233.56 31.7221  26
  -2   2   0 1189.75 33.1708   6
   2   2   0 1222.81 32.2561   7
   2   2   0 1321.35 39.7837  20
   2   2   0 1249.45 31.6363  25
  -2   2   0 1261.88 34.9231  21
  -2   2   0 1257.64 40.8093  13
   2   2   0 1221.81 32.2416   9
  -2   2   0 1256.78 40.1588  11
   2   2   0 1256.59 32.6814   1
  -2   2   0 1247.70 41.6014  16
  -2   2   0 1216.76 32.6940   2
  -2   2   0 1251.67 31.8738  36
  -2   2   0 1237.39 32.7644   3
  -2   2   0 1221.13 31.8640  37
   2   2   0 1299.60 42.2468  16
  -2   2   0 1211.22 31.8438  31
  -2   2   0 1203.65 33.2067   4
   2   2   0 1281.82 31.9004  30
   2   2   0 1257.04 39.2493  11
   2   2   0 1262.22 35.1680  12
   3  -2   0 25.6049 4.75960  17
  -3  -2   0 30.2045 1.30338  30
   3  -2   0 30.9048 2.26188   9
  -3  -2   0 30.3562 1.39706   4
   3  -2   0 28.8198 1.19479  31
   3  -2   0 30.7914 2.28850  34
  -3  -2   0 26.1891 4.64290  21
  -3  -2   0 30.6298 0.80926  48
   3  -2   0 26.3756 1.75532   2
   3  -2   0 30.9865 2.26610   4
   3  -2   0 28.3358 0.83802  43
  -3  -2   0 26.0788 1.60333  33
  -3  -2   0 29.7984 1.68825   3
  -3  -2   0 26.0707 1.51721  27
   3  -2   0 28.9534 0.82733  47
  -3  -2   0 30.6767 1.32989   9
   3  -2   0 37.0279 5.75718  14
  -3  -2   0 29.5293 0.81991  40
   3  -2   0 30.3003 1.22095  29
   3  -2   0 28.3309 0.98601  30
   3  -2   0 29.8964 2.16148  33
   3  -2   0 27.5587 1.23832  37
   3  -2   0 27.9617 1.21023  36
  -3  -2   0 30.4406 0.87356  39
   3  -2   0 28.8727 2.39396  32
  -3  -2   0 28.0348 1.18885  28
   3  -2   0 30.1062 1.38371  25
   3  -2   0 27.8211 1.80490   3
  -3  -2   0 29.8827 1.68649   1
  -3  -2   0 30.1720 1.62999   7
  -3  -2   0 30.5016 1.24374  34
  -3  -2   0 33.1188 5.13715  19
   3  -2   0 28.6293 4.90294  15
   3  -2   0 29.6081 2.34650   6
  -3  -2   0 28.0794 0.79840  46
   3  -2   0 25.9678 1.41002  27
   3  -2   0 27.4917 0.83356  44
   3  -2   0 27.8754 0.89424  50
   3  -2   0 27.7174 0.82039  46
   3  -2   0 30.3724 0.83336  39
  -3  -2   0 28.9190 3.40005  18
  -3  -2   0 29.4431 0.79823  44
   3  -2   0 27.2163 0.82446  49
   3  -2   0 26.0870 5.77261  12
  -3  -2   0 30.8591 1.11143  25
  -3   2   0 26.5919 5.07229  16
  -3   2   0 24.3836 4.76698  13
   3   2   0 30.2910 1.45430   4
  -3   2   0 30.5686 2.20491   4
  -3   2   0 27.2718 1.39860  27
  -3   2   0 26.4426 2.25483   6
   3   2   0 29.6198 1.57159   1
  -3   2   0 30.0823 2.13980   1
   3   2   0 29.3139 1.27191  30
   3   2   0 28.9673 0.78934  49
  -3   2   0 28.5170 0.80117  40
  -3   2   0 27.4491 4.57431  11
   3   2   0 31.0231 1.38521   9
  -3   2   0 30.5276 1.82488   3
   3   2   0 31.6304 1.75466   3
  -3   2   0 23.7162 3.60611  21
  -3   2   0 24.2032 4.87473  22
   3   2   0 24.6735 3.97214  20
   3   2   0 28.9482 1.60952  33
  -3   2   0 29.5175 2.22953   9
   3   2   0 29.2250 1.17928  24
   3   2   0 28.9608 1.03418  38
  -3   2   0 31.8572 5.23854  14
  -3   2   0 28.9064 0.82758  49
   3   2   0 31.0522 0.79511  48
  -3   2   0 29.7070 1.19380  31
   3   2   0 35.0053 5.43282  16
   3   2   0 28.4667 0.77347  42
   3   2   0 29.0931 1.64833   7
  -3   2   0 22.2413 4.40684  15
   3   2   0 29.4148 1.20396  28
   3   2   0 29.5698 1.77310   8
   3   2   0 28.9945 0.80004  46
   3   2   0 25.9096 1.11202  25
   3   2   0 32.4479 4.59599  17
  -3   2   0 29.9389 1.81275   2
  -3   2   0 29.5318 2.45303  32
   3   2   0 26.3731 1.41646  27
  -3   2   0 30.1852 1.38701  25
   3   2   0 28.0071 4.55860  11
  -3   2   0 29.9318 1.22325  36
  -3   2   0 29.8304 0.84357  43
  -3   2   0 29.0228 0.83921  44
   3   2   0 30.8734 1.26250   5
   3   2   0 27.5196 1.12469  31
  -3   2   0 28.8225 0.82730  45
   3   2   0 29.5284 1.15677  26
  -3   2   0 29.7286 1.25185  37
   3   2   0 29.2559 1.37083  34
  -3   2   0 29.3246 0.82315  46
   3   2   0 27.4413 1.02768  36
   3   2   0 34.1554 3.56031  12
  -3   2   0 28.1717 0.97769  30
   3   2   0 28.7948 0.79333  44
  -3   2   0 30.1593 2.28524  34
   4  -2   0 2109.39 56.0721  33
  -4  -2   0 2125.50 55.2212  33
  -4  -2   0 2180.93 55.0492   1
   4  -2   0 2181.51 67.6662  13
   4  -2   0 2074.13 55.5692   2
  -4  -2   0 2151.24 61.2737  18
  -4  -2   0 2109.43 54.3288  28
  -4  -2   0 2107.66 54.2318  25
   4  -2   0 2057.97 55.4971   3
  -4  -2   0 1935.63 54.3854  27
   4  -2   0 2086.50 56.2803   6
  -4  -2   0 2091.20 55.1900   7
   4  -2   0 2098.12 55.9239   4
   4  -2   0 2039.05 54.4045  27
  -4  -2   0 2071.62 54.5310   9
   4  -2   0 2070.33 54.2128  29
   4  -2   0 2143.59 56.2449  34
   4  -2   0 2143.01 70.1016  12
   4  -2   0 2128.18 69.5353  14
  -4  -2   0 2125.72 55.4775   8
  -4  -2   0 2131.36 54.4746  30
   4  -2   0 2076.20 54.3890  37
   4  -2   0 2056.68 56.3265  32
   4  -2   0 2139.10 67.8254  15
   4  -2   0 2061.21 54.3147  36
  -4  -2   0 2096.12 66.1776  19
   4  -2   0 2126.67 65.6233  17
   4  -2   0 2078.08 54.0575  30
  -4  -2   0 2096.53 55.3551   3
   4  -2   0 2123.10 56.1787   9
  -4  -2   0 2122.19 66.2185  21
   4  -2   0 2053.52 54.4891  25
   4  -2   0 2031.07 54.2803  31
  -4  -2   0 2061.42 54.3672  34
  -4   2   0 2183.63 67.6196  14
   4   2   0 2176.57 54.4653  34
  -4   2   0 2082.87 66.4452  15
   4   2   0 2157.86 54.4572  30
   4   2   0 2151.82 55.4574   8
  -4   2   0 2105.10 55.4790   2
  -4   2   0 2086.23 56.3159  34
   4   2   0 2301.56 54.5393  27
   4   2   0 2119.45 55.1958  33
   4   2   0 2112.08 64.3285  11
   4   2   0 2095.70 55.3204   3
   4   2   0 2115.10 65.4764  17
  -4   2   0 2172.61 62.9730  21
  -4   2   0 2147.54 66.0276  13
  -4   2   0 2131.92 54.2042  29
  -4   2   0 2105.72 54.3984  37
   4   2   0 2132.91 60.7505  20
  -4   2   0 2093.85 54.2667  31
  -4   2   0 2064.85 54.5002  25
  -4   2   0 2068.32 55.9379   4
  -4   2   0 2142.19 65.3192  11
   4   2   0 2145.74 54.1227  38
   4   2   0 2186.07 54.5246   9
   4   2   0 2194.54 54.7716   1
  -4   2   0 2008.61 56.2249   6
   4   2   0 2115.45 55.2363   7
  -4   2   0 2157.38 66.7041  22
  -4   2   0 2069.28 56.3643  32
   4   2   0 2173.86 65.8559  16
  -4   2   0 2156.98 64.6079  16
   4   2   0 2161.44 61.9239  12
  -4   2   0 2096.56 54.0793  30
  -4   2   0 2127.84 56.2974   9
   4   2   0 2166.88 54.1242  37
   4   2   0 2077.75 54.2359  26
   4   2   0 2096.32 54.0948  36
   4   2   0 2090.74 55.2219   2
  -4   2   0 2074.65 54.2967  36
  -5  -2   0 2.31539 0.36730  36
   5  -2   0 1.53383 1.07235   6
  -5  -2   0 2.26234 0.19528  46
   5  -2   0 1.51085 1.18517  32
  -5  -2   0 3.46562 0.63557   9
   5  -2   0 2.22838 1.12054  34
   5  -2   0 6.52453 3.47750  13
  -5  -2   0 2.76527 0.93691  33
   5  -2   0 1.88506 2.40756  11
  -5  -2   0 2.39290 0.18162  44
   5  -2   0 1.41423 0.62552  25
   5  -2   0 1.72143 0.99895   9
   5  -2   0 2.33786 0.42481  29
  -5  -2   0 2.30473 0.54963  30
  -5  -2   0 1.02013 3.07158  21
   5  -2   0 3.90822 1.17553  33
   5  -2   0 1.76833 0.25399  50
  -5  -2   0 3.16660 0.68448  27
  -5  -2   0 2.50186 0.25623  39
  -5  -2   0 2.36981 0.48963  25
   5  -2   0 1.33359 1.00463   4
  -5  -2   0 2.69376 1.87688  14
  -5  -2   0 2.50492 0.80969   7
  -5  -2   0 2.01148 0.71871   8
  -5  -2   0 2.25382 0.50425  34
  -5  -2   0 2.57947 0.16536  48
   5  -2   0 2.93372 0.47880  36
  -5  -2   0 -2.1716 2.14271  19
   5  -2   0 4.12321 1.47714  23
  -5  -2   0 2.54255 0.61896   1
  -5  -2   0 2.49136 0.23721  40
   5  -2   0 1.51976 3.14258  17
  -5  -2   0 2.17457 0.17644  49
   5  -2   0 2.74813 0.80719   2
  -5  -2   0 0.97853 0.69672  32
   5  -2   0 3.40930 0.54101  31
   5  -2   0 2.31862 0.41686  30
   5  -2   0 1.65621 3.56476  12
   5  -2   0 2.67846 0.82631   3
  -5  -2   0 2.96524 0.60486  28
   5   2   0 4.06730 2.41190  13
   5   2   0 1.81198 0.44269  34
   5   2   0 0.25176 1.53205  20
  -5   2   0 1.74684 2.35215  21
   5   2   0 2.42133 0.85883   7
   5   2   0 2.69286 0.58552   9
  -5   2   0 1.11804 2.87353  22
   5   2   0 -0.1560 2.82134  17
   5   2   0 1.69171 0.68287   3
   5   2   0 2.80251 0.75722   2
   5   2   0 2.23061 0.19800  46
   5   2   0 2.86312 0.44897  37
   5   2   0 2.42205 0.18765  49
   5   2   0 2.24654 0.11659  45
  -5   2   0 1.21794 0.98673   6
   5   2   0 5.67172 2.91482  11
   5   2   0 2.21724 2.33180  12
   5   2   0 2.81347 0.47003  31
   5   2   0 1.87716 0.83850  33
  -5   2   0 0.05619 2.90670  15
   5   2   0 2.42481 0.58680  25
   5   2   0 2.86925 0.52716   1
  -5   2   0 1.53042 1.03086   4
  -5   2   0 2.34029 1.05127   9
   5   2   0 2.10375 0.18579  44
  -5   2   0 2.14626 0.66253  25
   5   2   0 2.98141 0.64339  27
   5   2   0 3.32572 0.81625  32
  -5   2   0 0.51596 3.12639  14
  -5   2   0 2.77006 1.13986  32
  -5   2   0 5.48674 2.67688  16
   5   2   0 2.28900 0.51054  26
  -5   2   0 2.37970 1.07279  34
   5   2   0 2.41963 0.55676  28
   5   2   0 2.34933 0.17184  47
  -5   2   0 2.19487 2.56649  13
   5   2   0 2.72860 0.54783  30
   5   2   0 2.86525 0.42053  36
  -5   2   0 2.54121 0.42156  30
   5   2   0 2.25799 0.15053  48
   5   2   0 1.58445 0.69874   8
  -6  -2   0 9.93717 4.05213  19
   6  -2   0 11.4452 1.85555   4
   6  -2   0 11.2102 0.81166  29
  -6  -2   0 9.21667 1.12307  34
   6  -2   0 8.85591 2.02637  32
  -6  -2   0 18.2508 3.70362  18
   6  -2   0 11.8841 0.88863  36
  -6  -2   0 11.7666 0.38499  48
  -6  -2   0 10.9991 0.39997  44
  -6  -2   0 11.6388 2.91659  14
   6  -2   0 10.5467 2.03126   6
  -6  -2   0 10.5598 1.07435   1
   6  -2   0 8.66652 3.58202  15
   6  -2   0 11.2743 5.03077  13
  -6  -2   0 10.7228 1.58311  32
  -6  -2   0 10.6355 1.04232  28
  -6  -2   0 10.5834 1.23425   9
  -6  -2   0 11.1985 0.97384  25
   6  -2   0 11.7232 2.56275  23
  -6  -2   0 10.8740 1.63280   7
  -6  -2   0 10.8762 0.39865  49
   6  -2   0 10.0084 1.12597  28
   6  -2   0 10.0216 3.97898  11
  -6  -2   0 11.5188 0.75209  36
   6  -2   0 10.4175 0.92721  37
   6  -2   0 12.3735 0.89796  30
   6  -2   0 11.0901 1.12541  27
   6  -2   0 10.9412 0.84542  31
   6  -2   0 4.30265 5.63323  12
   6  -2   0 10.2652 1.41684   3
  -6  -2   0 10.1334 1.02429  30
  -6  -2   0 10.9646 0.45602  40
   6  -2   0 11.0077 0.59388  50
   6  -2   0 11.3305 1.36014  25
  -6  -2   0 10.9329 0.42319  46
   6  -2   0 10.1336 1.44910   2
  -6  -2   0 11.4160 1.74302  33
  -6  -2   0 15.8935 5.21922  21
   6  -2   0 10.3106 1.78108  34
   6  -2   0 12.0534 1.97403   9
   6  -2   0 10.8949 2.01137  33
  -6  -2   0 10.4646 1.15441  27
  -6  -2   0 12.1774 0.48863  39
  -6  -2   0 9.45394 1.39897   8
   6   2   0 12.9220 1.78279  33
  -6   2   0 10.7765 1.83326   4
   6   2   0 11.5383 0.38076  48
  -6   2   0 13.9891 3.95099  16
  -6   2   0 5.20236 3.62782  21
  -6   2   0 2.21714 4.22095  15
  -6   2   0 9.56101 1.86645   6
   6   2   0 10.7782 0.94986  34
   6   2   0 11.2402 1.44191   3
   6   2   0 10.2583 0.99327  30
   6   2   0 12.1571 0.99726  26
  -6   2   0 11.1617 0.88911  36
  -6   2   0 10.9462 0.44552  49
   6   2   0 11.0252 1.08549  28
   6   2   0 12.2532 0.83700  37
  -6   2   0 10.5956 0.44328  46
   6   2   0 11.3809 1.65668   7
   6   2   0 10.4322 4.14915  11
  -6   2   0 10.7527 4.41767  22
   6   2   0 10.5975 4.51230  12
   6   2   0 9.38726 2.20011  20
   6   2   0 10.9010 0.39147  47
   6   2   0 10.1734 0.44407  49
   6   2   0 12.9759 4.76879  17
   6   2   0 10.5378 0.32370  45
  -6   2   0 9.83855 3.96087  13
  -6   2   0 11.4070 0.96723  37
  -6   2   0 10.9431 2.12657  32
   6   2   0 10.5735 0.68755  29
   6   2   0 13.2323 1.22673   9
  -6   2   0 10.6309 0.45653  44
  -6   2   0 9.44645 1.42440   2
  -6   2   0 10.8570 1.27426  25
   6   2   0 13.4690 1.21128  25
  -6   2   0 11.3555 0.74668  29
  -6   2   0 11.0792 0.84030  30
   6   2   0 13.2709 1.57862  32
  -6   2   0 15.8299 4.89835  14
  -6   2   0 11.9877 1.91802   9
  -6   2   0 9.52121 1.73158  34
   6   2   0 12.1447 0.92279   1
   6   2   0 9.75962 1.46312   2
  -6   2   0 11.2001 0.41965  40
   6   2   0 10.7174 0.77308  36
  -6   2   0 11.4892 0.45041  48
  -6   2   0 9.92695 1.32441   8
   6   2   0 10.5060 1.11435  27
   6   2   0 13.8306 4.20259  16
  -6   2   0 10.4845 0.41352  45
   6   2   0 10.7182 1.47693   8
   7  -2   0 26.7306 2.36759   2
   7  -2   0 31.9074 2.10433  25
  -7  -2   0 30.0215 1.35332  36
   7  -2   0 16.9267 7.61321  13
  -7  -2   0 34.7513 2.07782   6
  -7  -2   0 30.6813 0.95132  40
   7  -2   0 29.5534 6.38818  17
   7  -2   0 28.6519 3.01415  34
   7  -2   0 29.9022 1.05407  50
   7  -2   0 30.0793 3.13808   9
   7  -2   0 36.4621 4.79636  23
  -7  -2   0 28.3444 2.63286   7
  -7  -2   0 21.8148 4.38667  15
   7  -2   0 30.0803 3.02426   7
  -7  -2   0 23.5062 7.18914  21
  -7  -2   0 35.3490 5.50425  14
   7  -2   0 24.6323 7.79874  12
   7  -2   0 29.9582 1.63391  37
  -7  -2   0 30.7215 0.90615  44
  -7  -2   0 33.5153 2.57991  32
  -7  -2   0 30.2117 0.92158  46
   7  -2   0 35.3579 3.61690   6
   7  -2   0 29.8104 3.21257  33
   7  -2   0 30.2372 1.51980  36
  -7  -2   0 29.6229 1.62289  27
   7  -2   0 20.5437 5.99203  14
   7  -2   0 30.6940 1.50902  30
  -7  -2   0 38.3544 6.74885  18
  -7  -2   0 31.8574 1.68550  25
  -7  -2   0 32.0708 2.46170   8
   7  -2   0 21.4617 5.83137  15
  -7  -2   0 32.2539 0.98344  39
  -7  -2   0 29.8401 1.74263  30
   7  -2   0 28.5217 1.35202  29
   7  -2   0 34.5418 7.83331  11
  -7  -2   0 36.6761 6.67497  19
   7  -2   0 30.4939 3.55570  32
  -7  -2   0 31.5294 1.81594   1
  -7  -2   0 30.1534 1.98216  34
   7  -2   0 29.9216 1.46893  31
   7  -2   0 31.7635 1.65990  27
  -7  -2   0 32.0960 2.79986  33
  -7  -2   0 29.7779 0.90009  49
   7  -2   0 29.3492 1.79532  28
  -7  -2   0 31.2309 2.12904   9
   7  -2   0 30.2456 2.93688   4
  -7  -2   0 31.4856 0.88444  48
   7   2   0 32.4347 2.48209   2
   7   2   0 29.2483 2.60218   7
   7   2   0 29.9377 7.37061  12
  -7   2   0 31.2064 1.28139  29
  -7   2   0 25.5155 2.32013   2
  -7   2   0 31.8730 1.55340  36
  -7   2   0 29.2560 3.26727   6
  -7   2   0 29.9956 3.10869  34
  -7   2   0 31.0905 0.90976  45
   7   2   0 29.1962 1.66276  30
  -7   2   0 32.9566 2.94104   4
   7   2   0 33.4577 7.85842  17
   7   2   0 28.3677 0.81694  45
   7   2   0 28.2939 1.23823  29
   7   2   0 33.3943 3.25136  20
  -7   2   0 34.9250 7.30006  21
  -7   2   0 25.7000 6.28706  22
   7   2   0 21.3079 6.40959  11
  -7   2   0 30.0751 1.48620  30
   7   2   0 24.8019 5.42064  16
  -7   2   0 31.2885 0.96122  44
   7   2   0 33.6615 1.91066  25
   7   2   0 30.1143 1.77198  28
   7   2   0 31.4796 2.41979   3
  -7   2   0 17.6533 6.68881  14
   7   2   0 36.2392 2.87493  33
  -7   2   0 32.5233 5.45146  16
   7   2   0 28.4469 1.59857  26
  -7   2   0 26.1998 2.85500   9
  -7   2   0 32.8930 6.44728  13
   7   2   0 30.6520 1.41174  36
  -7   2   0 30.4358 0.91709  40
  -7   2   0 31.7834 0.96030  48
   7   2   0 30.8183 1.68824  27
   7   2   0 41.6057 6.38036  13
   7   2   0 34.8980 2.54312  32
  -7   2   0 20.7749 6.04351  15
  -7   2   0 31.0837 0.94690  46
   7   2   0 30.6905 1.45837  37
  -7   2   0 26.7752 3.31253  32
   7   2   0 30.1560 0.89678  47
   7   2   0 30.6303 1.61923   1
   7   2   0 35.0830 2.10017   6
  -7   2   0 29.4326 0.94263  49
  -7   2   0 30.5333 2.24028   8
  -7   2   0 31.3957 2.02105  25
  -7   2   0 29.9430 1.64548  37
   7   2   0 31.5045 1.98872   9
   7   2   0 28.4632 2.39956   8
   8  -2   0 171.302 10.6676  23
   8  -2   0 170.432 7.42578  34
   8  -2   0 169.850 4.56510  50
   8  -2   0 175.075 5.06559  27
   8  -2   0 135.239 16.7583  12
  -8  -2   0 174.526 4.54413  39
   8  -2   0 171.504 5.46838  37
   8  -2   0 163.022 7.66995   6
  -8  -2   0 173.680 6.71465   2
  -8  -2   0 172.889 5.60666  30
   8  -2   0 168.880 5.24527  31
  -8  -2   0 172.814 6.06756  34
   8  -2   0 164.054 15.2785  17
  -8  -2   0 164.882 6.96513   7
   8  -2   0 166.532 5.48047  28
   8  -2   0 167.832 7.45311   7
   8  -2   0 167.583 7.49290   9
   8  -2   0 162.299 16.0854  14
  -8  -2   0 169.534 6.73656   8
  -8  -2   0 191.070 14.0413  18
   8  -2   0 171.817 8.02711  32
   8  -2   0 158.173 13.4801  15
  -8  -2   0 170.599 5.67992   1
   8  -2   0 169.638 4.97499  29
  -8  -2   0 171.644 5.04040  36
   8  -2   0 165.326 5.25188  36
   8  -2   0 177.177 7.05938   4
  -8  -2   0 182.653 4.46023  48
  -8  -2   0 171.856 5.06707  27
  -8  -2   0 171.837 4.47125  49
  -8  -2   0 172.939 15.9738  21
  -8  -2   0 175.746 10.8771  15
  -8  -2   0 169.342 5.42465  25
  -8  -2   0 167.893 4.50589  40
   8  -2   0 177.015 5.21638  30
  -8  -2   0 166.471 6.58629  32
  -8  -2   0 161.050 14.1008  19
  -8  -2   0 172.243 11.7680  14
  -8  -2   0 174.107 4.49203  46
   8  -2   0 158.867 15.7660  11
   8  -2   0 168.964 7.70861  33
  -8  -2   0 175.159 6.20560   9
  -8  -2   0 172.888 7.17382  33
   8  -2   0 207.147 17.2868  13
  -8  -2   0 175.770 6.01458   6
   8  -2   0 174.564 7.01617   2
  -8  -2   0 168.763 4.47132  44
   8  -2   0 170.508 5.79433  25
  -8   2   0 167.526 7.56643  34
  -8   2   0 158.853 7.39491   9
   8   2   0 177.065 5.56519  30
   8   2   0 177.628 15.0016  11
  -8   2   0 166.516 13.4131  13
  -8   2   0 167.004 7.66219   6
   8   2   0 171.409 6.54965  32
   8   2   0 176.212 7.02169   7
  -8   2   0 152.204 14.4463  22
  -8   2   0 177.073 4.46772  45
   8   2   0 172.287 7.09408  33
   8   2   0 152.205 11.9328  16
  -8   2   0 154.705 14.5772  14
  -8   2   0 160.642 11.2351  16
   8   2   0 172.095 6.81363   3
   8   2   0 170.600 6.67778   8
   8   2   0 170.959 5.21498  37
  -8   2   0 158.252 14.2215  21
   8   2   0 168.341 5.08845  36
   8   2   0 175.636 6.04289   9
   8   2   0 167.654 4.39199  45
   8   2   0 174.133 5.72389  34
   8   2   0 179.771 5.19991  27
  -8   2   0 174.138 5.28604  36
   8   2   0 173.430 4.89603  29
  -8   2   0 164.243 5.67066  25
  -8   2   0 163.235 15.1789  15
   8   2   0 177.436 5.55753  25
  -8   2   0 173.325 5.26171  30
   8   2   0 166.972 5.31003  26
  -8   2   0 170.343 4.51353  49
   8   2   0 167.997 5.49698  28
  -8   2   0 173.004 4.83919  29
  -8   2   0 167.645 6.83340   2
  -8   2   0 166.376 6.33438   8
  -8   2   0 171.396 4.52688  44
  -8   2   0 167.118 5.42483  37
  -8   2   0 171.067 7.04828   4
   8   2   0 164.694 15.1045  17
  -8   2   0 170.965 7.95694  32
   8   2   0 195.090 15.4628  12
   8   2   0 183.874 6.92405   2
  -8   2   0 170.333 4.51073  46
   8   2   0 175.938 6.00871   6
  -8   2   0 180.832 4.53168  48
  -8   2   0 159.313 4.47576  40
   9  -2   0 63.5151 4.55037   9
   9  -2   0 66.4767 6.83395  23
   9  -2   0 63.4921 2.87315  28
  -9  -2   0 68.5063 3.89036   2
  -9  -2   0 69.6350 4.41665  33
   9  -2   0 66.6324 4.79572  33
   9  -2   0 63.1304 11.3939  13
   9  -2   0 74.3437 11.9720  17
   9  -2   0 62.8279 2.54322  30
  -9  -2   0 64.1839 3.82403   8
   9  -2   0 67.1782 4.14563   4
   9  -2   0 83.9528 11.8758  14
  -9  -2   0 66.4443 1.83465  46
  -9  -2   0 66.5528 2.79271  25
   9  -2   0 66.5789 4.48681  34
   9  -2   0 68.3945 3.22989  25
  -9  -2   0 64.8574 1.85367  40
  -9  -2   0 65.3814 3.87952  32
  -9  -2   0 65.9877 1.81211  44
  -9  -2   0 65.2412 1.80907  49
  -9  -2   0 65.0063 2.40561  36
   9  -2   0 67.5265 5.03559  32
  -9  -2   0 64.6172 2.91720  30
   9  -2   0 67.4676 4.86436   6
   9  -2   0 60.0862 2.54104  36
   9  -2   0 49.9915 10.2515  11
  -9  -2   0 56.0732 8.85866  15
   9  -2   0 62.2258 2.73988  37
  -9  -2   0 63.4685 3.37234  34
  -9  -2   0 63.4230 2.88617   1
  -9  -2   0 60.1629 2.32769  27
   9  -2   0 61.7336 3.94323   2
  -9  -2   0 70.6903 1.79395  48
  -9  -2   0 60.4780 1.86722  39
   9  -2   0 65.5901 4.59843   7
   9  -2   0 44.2745 11.7896  12
  -9  -2   0 70.6586 10.0291  18
  -9  -2   0 71.3541 3.41393   6
  -9  -2   0 58.5480 4.03924   7
  -9  -2   0 53.5748 8.47705  14
  -9  -2   0 62.3063 3.47373   9
   9  -2   0 65.0324 2.30935  29
   9  -2   0 63.5303 3.50957   8
  -9  -2   0 45.6636 10.3528  21
   9  -2   0 65.1074 1.92819  50
   9  -2   0 70.1359 9.44182  15
   9  -2   0 64.5050 2.56265  31
  -9  -2   0 63.4739 9.79078  19
   9   2   0 66.1588 3.91987   2
   9   2   0 67.7152 3.37110   9
  -9   2   0 89.9540 10.9225  22
  -9   2   0 70.7452 11.2438  15
  -9   2   0 66.0944 2.79730  37
  -9   2   0 65.4239 3.59791   8
   9   2   0 69.0497 3.99922   3
   9   2   0 64.3558 2.88988  28
   9   2   0 67.7270 3.09583  34
   9   2   0 68.4442 2.21518  29
  -9   2   0 62.5976 9.45769  13
   9   2   0 64.2455 2.45909  27
  -9   2   0 63.0649 4.02025   4
   9   2   0 72.7001 11.0556  17
  -9   2   0 64.6415 3.00864  25
  -9   2   0 53.9102 9.60718  21
  -9   2   0 65.7163 4.93587  32
   9   2   0 74.6580 11.8330  12
  -9   2   0 65.4626 1.85707  46
   9   2   0 62.6627 2.44783  36
  -9   2   0 68.4174 1.86470  48
  -9   2   0 67.2580 1.79713  45
  -9   2   0 60.2068 2.56687  30
   9   2   0 79.9527 10.6725  11
  -9   2   0 68.7767 4.65979  34
  -9   2   0 63.3878 1.82133  40
   9   2   0 62.8213 1.71578  45
  -9   2   0 57.4621 7.19607  16
   9   2   0 70.0237 3.44024   6
  -9   2   0 63.0428 4.43721   9
  -9   2   0 65.6701 2.15204  29
  -9   2   0 65.6932 1.85958  49
   9   2   0 63.2216 4.18543  33
   9   2   0 69.4365 4.18995   7
   9   2   0 66.5215 3.82875   8
  -9   2   0 53.4630 10.6721  14
   9   2   0 67.2494 2.70644  26
   9   2   0 68.6240 3.01234  25
   9   2   0 60.6647 2.76034  30
   9   2   0 68.2765 3.90208  32
  -9   2   0 66.6616 1.87382  44
  -9   2   0 68.1181 4.05240   2
   9   2   0 68.6601 2.59478  37
   9   2   0 63.6972 9.62446  13
  -9   2   0 71.6881 4.76802   6
  -9   2   0 65.7998 2.61149  36
 -10  -2   0 77.6461 3.93716   6
  10  -2   0 82.0269 5.56150   6
  10  -2   0 64.3476 10.2749  15
 -10  -2   0 88.8946 13.2991  21
  10  -2   0 78.0823 3.25346  37
 -10  -2   0 79.9662 4.54311  32
 -10  -2   0 81.4203 5.03203  33
 -10  -2   0 78.6030 12.3462  18
  10  -2   0 76.4999 3.06179  36
  10  -2   0 84.8735 12.4803  14
  10  -2   0 80.8635 2.73809  29
  10  -2   0 81.6900 12.4151  11
  10  -2   0 76.3547 5.06485   9
 -10  -2   0 83.4009 2.21396  44
  10  -2   0 83.5901 3.09214  30
 -10  -2   0 78.7730 3.26138  25
 -10  -2   0 78.8259 4.45753   2
 -10  -2   0 85.9181 2.18986  48
  10  -2   0 81.4103 2.32090  50
  10  -2   0 81.1571 5.51801  33
 -10  -2   0 84.1047 2.21282  49
 -10  -2   0 80.8886 2.23092  46
 -10  -2   0 80.9294 2.11378  45
  10  -2   0 79.3735 13.8528  13
  10  -2   0 80.4444 4.71704   2
 -10  -2   0 82.6445 2.88401  36
  10  -2   0 75.5911 3.00829  31
 -10  -2   0 85.2639 2.28816  39
 -10  -2   0 74.0130 4.06669   9
  10  -2   0 78.6505 5.22508   7
 -10  -2   0 81.6429 4.51566   8
 -10  -2   0 81.0572 2.25540  40
  10  -2   0 78.1724 5.62554  32
 -10  -2   0 69.5225 9.87510  14
 -10  -2   0 81.2213 3.45990   1
  10  -2   0 91.3409 5.30008  34
  10  -2   0 80.8798 3.40377  28
  10  -2   0 80.3943 4.59659   4
 -10  -2   0 85.7884 2.73961  27
  10  -2   0 81.6359 4.20083   8
  10  -2   0 97.4012 14.0217  17
  10  -2   0 81.0523 3.68559  25
 -10  -2   0 76.0982 3.97704  34
 -10  -2   0 90.1316 11.5929  19
  10   2   0 81.2185 4.55834   2
  10   2   0 80.2838 3.42090  28
  10   2   0 81.6029 4.84751   7
  10   2   0 78.8387 3.17126  26
 -10   2   0 80.7201 12.1540  22
  10   2   0 79.3877 2.93301  36
  10   2   0 83.2111 3.08144  37
  10   2   0 82.8332 5.00359  33
 -10   2   0 79.3849 2.26966  44
  10   2   0 77.0865 3.92576   9
 -10   2   0 81.9464 3.28686  37
  10   2   0 82.3525 12.7306  12
 -10   2   0 78.1241 3.07899  36
 -10   2   0 81.5840 4.25174   8
  10   2   0 71.2057 11.3798  11
  10   2   0 59.6146 9.92326  13
  10   2   0 80.8631 3.47818  25
 -10   2   0 63.9603 10.8444  13
  10   2   0 81.8031 3.33002  30
  10   2   0 78.2964 2.10792  45
  10   2   0 90.7385 2.87814  27
 -10   2   0 79.9274 2.52982  29
 -10   2   0 59.0340 11.9298  14
  10   2   0 82.9895 4.57618  32
  10   2   0 84.1542 4.07615   6
  10   2   0 84.1372 13.4410  17
 -10   2   0 79.4501 5.11319   9
  10   2   0 83.4145 3.71840  34
 -10   2   0 78.3467 4.62836   2
 -10   2   0 79.6662 2.25549  49
 -10   2   0 79.0785 2.25391  46
 -10   2   0 86.0279 3.17850  30
 -10   2   0 71.9311 5.43951  32
 -10   2   0 71.9704 5.08154  34
  10   2   0 83.8873 4.72131   3
  10   2   0 60.8364 8.77024  16
  10   2   0 75.9129 2.56573  29
 -10   2   0 72.1749 5.16713   6
 -10   2   0 74.1217 4.46949   4
 -10   2   0 84.5123 2.26831  48
 -10   2   0 73.9796 3.46179  25
 -10   2   0 79.6580 2.22257  40
  10   2   0 76.9124 4.37889   8
 -10   2   0 72.4780 7.76481  16
 -10   2   0 82.1030 2.18365  45
 -11  -2   0 -0.1054 0.20171  39
 -11  -2   0 -1.2914 0.88734  33
  11  -2   0 -0.2701 0.59834  26
  11  -2   0 1.41648 1.51198  33
  11  -2   0 -0.1995 0.33853  29
 -11  -2   0 -0.0644 0.09545  45
  11  -2   0 -0.1125 0.64254   2
  11  -2   0 -0.1223 1.17535   9
 -11  -2   0 0.26033 0.23881  40
  11  -2   0 -0.2348 1.25193   7
 -11  -2   0 0.29977 0.21842  46
 -11  -2   0 -0.1878 0.18315  44
 -11  -2   0 0.09856 0.19459  49
  11  -2   0 -0.0046 0.96640  25
 -11  -2   0 -0.1016 0.72955   2
  11  -2   0 -1.7113 0.97843  34
  11  -2   0 0.49696 0.74386   8
 -11  -2   0 0.08558 0.45212  36
  11  -2   0 0.12802 0.80774  28
 -11  -2   0 -0.2086 0.14061  48
 -11  -2   0 1.46188 0.87948   6
 -11  -2   0 0.49732 0.54679  25
  11  -2   0 -0.2049 1.39889   6
  11  -2   0 -0.7385 1.12449   4
 -11  -2   0 -1.0836 1.03807  32
 -11  -2   0 0.56870 0.89794   9
 -11  -2   0 1.45770 0.96092  34
  11  -2   0 -0.3942 0.52931  30
 -11  -2   0 1.04529 0.54723   1
 -11  -2   0 -0.0387 0.77326   8
  11  -2   0 -0.1284 0.34421  50
 -11   2   0 0.49015 1.35926   6
 -11   2   0 0.72362 1.28718   5
  11   2   0 -0.9386 0.96274   7
 -11   2   0 0.09523 1.18844  34
 -11   2   0 -0.1573 0.22931  46
  11   2   0 0.78447 0.80368  28
  11   2   0 0.03369 0.85324   2
  11   2   0 -0.1074 0.45000  36
 -11   2   0 0.78388 0.66121  37
  11   2   0 -0.1053 0.22171  29
 -11   2   0 -0.0708 0.24173  44
  11   2   0 -2.7675 1.15024  32
 -11   2   0 0.24993 0.23319  40
  11   2   0 -0.6941 0.56770  34
  11   2   0 0.61210 0.48503  37
 -11   2   0 0.25404 0.23654  49
  11   2   0 0.21923 0.75303   3
  11   2   0 -1.7155 0.84856   6
  11   2   0 0.10997 0.11383  45
 -11   2   0 -1.4249 0.79131   4
  11   2   0 -0.2581 0.81382   9
 -11   2   0 0.56296 0.90153   8
  11   2   0 -1.2972 0.94144  33
  11   2   0 1.36371 0.95401  25
 -11   2   0 -0.0072 0.20379  48
  11   2   0 -0.5629 0.81443   8
 -11   2   0 0.30447 1.02605   9
 -11   2   0 -0.8226 0.75076   2
 -11   2   0 -0.0739 0.28060  29
 -11   2   0 0.47782 1.51144  32
 -11   2   0 -0.0757 0.55019  30
 -11   2   0 0.00399 0.18070  45
  12  -2   0 51.7819 3.13410  25
 -12  -2   0 52.9981 3.86662   2
 -12  -2   0 50.9680 3.82580   8
  12  -2   0 56.1580 3.99080   4
 -12  -2   0 54.2824 1.59090  39
 -12  -2   0 51.7437 1.51859  44
 -12  -2   0 49.7348 2.23653  36
 -12  -2   0 50.4226 2.76258  25
  12  -2   0 52.5397 1.64945  50
 -12  -2   0 45.7600 3.44714   9
 -12  -2   0 51.5958 3.38603   6
  12  -2   0 48.0149 2.82271  28
 -12  -2   0 51.3141 1.51621  49
  12  -2   0 49.2836 3.94758   2
 -12  -2   0 53.8420 1.48678  48
 -12  -2   0 50.2111 1.56018  40
  12  -2   0 50.1369 4.52728   7
 -12  -2   0 54.1324 4.06032  32
  12  -2   0 53.7398 5.10435  32
  12  -2   0 45.6892 4.29422   9
 -12  -2   0 48.5368 3.40491  34
 -12  -2   0 52.0195 1.54640  46
  12  -2   0 50.3595 3.48602   8
 -12  -2   0 48.0654 4.32389  33
  12  -2   0 49.9548 2.45865  30
 -12  -2   0 50.8807 1.38671  45
  12  -2   0 60.4165 5.02340   6
  12  -2   0 48.4765 2.03454  29
  12  -2   0 53.3598 4.28872  34
 -12  -2   0 52.7022 2.78593   1
  12  -2   0 48.3631 4.74257  33
 -12   2   0 47.2412 3.81284   5
  12   2   0 50.4940 3.94949   3
  12   2   0 51.6988 2.84985  28
 -12   2   0 54.3005 1.86169  29
 -12   2   0 50.9478 1.58659  44
  12   2   0 52.1181 1.85100  29
 -12   2   0 57.2984 4.62810   9
  12   2   0 48.1353 2.85929  25
  12   2   0 50.8156 4.11706  32
  12   2   0 57.5655 4.35438   7
  12   2   0 48.2282 4.20975  33
  12   2   0 48.4078 2.48651  37
  12   2   0 54.1860 3.97795   2
 -12   2   0 51.5313 3.60182   8
 -12   2   0 53.5656 1.46637  45
 -12   2   0 50.6195 2.66669  37
 -12   2   0 50.9014 1.57354  46
 -12   2   0 51.4019 1.56313  48
 -12   2   0 48.5304 1.56018  49
 -12   2   0 51.5340 1.54247  40
 -12   2   0 46.6398 3.82451   2
 -12   2   0 46.9375 4.46789  34
  12   2   0 48.4431 3.06723  34
 -12   2   0 48.5399 3.71793   4
 -12   2   0 50.7384 2.46459  36
  12   2   0 58.3593 3.54619   9
  12   2   0 49.3009 3.69931   8
 -12   2   0 52.1529 4.85061  32
 -13  -2   0 9.58788 1.88600  34
 -13  -2   0 10.0552 0.60438  40
  13  -2   0 7.37793 1.49312  28
  13  -2   0 6.92538 2.16604   9
  13  -2   0 8.08339 2.46978   7
  13  -2   0 9.09935 2.52799   6
  13  -2   0 7.97760 1.58756  25
  13  -2   0 8.07980 0.74600  50
  13  -2   0 9.55736 2.09462   2
 -13  -2   0 9.83322 1.14005  36
 -13  -2   0 9.33413 2.23625  32
 -13  -2   0 8.62836 0.34990  45
  13  -2   0 8.93222 2.83887  32
 -13  -2   0 9.53265 1.39571   1
 -13  -2   0 6.90365 1.76528   8
 -13  -2   0 9.72443 0.47636  48
 -13  -2   0 9.21173 0.54132  49
  13  -2   0 6.14316 1.99146  34
 -13  -2   0 8.68325 0.56210  46
 -13  -2   0 7.88183 1.78001   2
 -13  -2   0 8.58136 0.52241  44
  13  -2   0 9.78312 0.93207  29
  13  -2   0 4.13358 2.29338  33
 -13  -2   0 9.73289 0.59316  39
  13  -2   0 10.3381 2.23873   4
 -13  -2   0 10.3072 2.52274  33
 -13  -2   0 7.54512 1.73123   6
 -13  -2   0 9.65771 1.81445   9
  13  -2   0 8.66073 1.73984   8
 -13   2   0 9.66856 0.46728  45
 -13   2   0 9.88121 0.76374  29
  13   2   0 9.78717 2.49353  33
 -13   2   0 9.20128 0.58156  40
 -13   2   0 5.80736 2.07833   9
  13   2   0 7.99393 1.81799   8
  13   2   0 9.01470 1.54715  28
 -13   2   0 9.66407 0.60631  46
  13   2   0 8.01404 1.50519  34
 -13   2   0 8.50705 0.59043  49
 -13   2   0 8.88872 1.99485   8
  13   2   0 8.54220 2.16588   7
  13   2   0 7.87344 1.74922   9
 -13   2   0 12.6010 2.72961   6
 -13   2   0 9.85013 0.62573  44
 -13   2   0 10.8064 2.20593   5
 -13   2   0 9.44024 2.58549  34
  13   2   0 7.71695 2.14863  32
 -13   2   0 8.93105 1.37846  37
 -13   2   0 9.96932 2.23715   4
  13   2   0 6.29251 1.43468  25
  13   2   0 9.68635 2.01458   3
 -13   2   0 7.78307 1.13801  36
 -13   2   0 8.83637 0.55624  48
  13   2   0 7.89614 0.67196  29
 -13   2   0 5.70538 1.82287   2
  13   2   0 8.75110 0.65952  42
 -13   2   0 10.7263 2.72597  32
 -14  -2   0 40.6875 3.42313   6
 -14  -2   0 40.3332 4.38518  33
  14  -2   0 45.7021 3.22778  25
 -14  -2   0 48.4009 3.95659   8
  14  -2   0 40.7224 3.45262   8
 -14  -2   0 38.9596 4.08105  32
 -14  -2   0 44.3156 2.22381  36
 -14  -2   0 42.2979 3.85195   2
 -14  -2   0 44.0330 1.44366  40
 -14  -2   0 44.4722 1.41693  46
 -14  -2   0 43.1805 3.65322  34
 -14  -2   0 44.7856 1.44874  39
  14  -2   0 42.8077 1.94172  29
 -14  -2   0 45.4708 1.33930  48
  14  -2   0 49.2509 5.46747  32
  14  -2   0 39.0165 4.61602   6
 -14  -2   0 39.5180 3.47069   9
  14  -2   0 41.1194 4.58567   7
  14  -2   0 45.5322 2.98091  28
 -14  -2   0 43.5612 1.37997  44
  14  -2   0 45.8403 1.52792  50
 -14  -2   0 42.9441 2.73055   1
  14  -2   0 35.7476 4.55073  33
  14  -2   0 48.4239 4.03078   4
  14  -2   0 40.1560 4.17794  34
  14  -2   0 39.9702 4.40372   9
  14  -2   0 34.6325 3.70313   2
 -14  -2   0 43.9068 1.21378  45
 -14  -2   0 45.3514 1.38910  49
 -14   2   0 42.3493 1.43313  49
 -14   2   0 41.1942 3.33577  10
  14   2   0 47.6303 4.16660   2
 -14   2   0 44.8724 1.42680  48
  14   2   0 49.6269 3.69380   9
  14   2   0 42.0890 3.58413   8
 -14   2   0 41.8685 2.42147  36
  14   2   0 46.9710 2.98240  28
  14   2   0 44.3654 3.11588  34
  14   2   0 38.4221 4.22468   7
 -14   2   0 44.9068 1.74691  29
 -14   2   0 45.7579 1.42186  40
  14   2   0 47.1605 3.06160  25
 -14   2   0 44.0055 1.46145  44
  14   2   0 47.1803 4.37825  32
  14   2   0 42.2085 3.94643   3
 -14   2   0 41.1943 4.58572  34
 -14   2   0 44.9312 3.73043   8
 -14   2   0 41.1132 3.84712   5
 -14   2   0 46.6466 3.89139   4
 -14   2   0 39.1281 4.89604  32
 -14   2   0 43.7754 2.67016  37
  14   2   0 41.7151 1.67483  29
 -14   2   0 42.6010 3.96431   2
 -14   2   0 44.7419 1.28951  45
  14   2   0 45.3886 1.48550  42
 -14   2   0 37.0297 4.21244   9
 -14   2   0 42.1883 4.45825   6
 -14   2   0 43.2751 1.44811  46
  14   2   0 38.4980 4.53182  33
  15  -2   0 12.1754 2.87419   2
 -15  -2   0 19.8260 1.93597   1
 -15  -2   0 15.0860 0.80321  40
  15  -2   0 13.6652 3.04994   7
 -15  -2   0 18.9190 2.74662   8
  15  -2   0 12.3480 3.43236  32
 -15  -2   0 12.9447 2.28633  34
 -15  -2   0 16.1033 0.78520  46
 -15  -2   0 15.7713 3.03303  32
 -15  -2   0 16.7325 0.80271  39
  15  -2   0 16.2543 2.95631  34
 -15  -2   0 16.5665 0.75792  44
  15  -2   0 10.4146 2.98816  33
  15  -2   0 16.0994 2.56332   8
  15  -2   0 18.7189 2.93689   4
  15  -2   0 15.5972 2.99065   9
  15  -2   0 14.7131 2.16673  25
 -15  -2   0 16.0278 0.74827  49
  15  -2   0 13.2989 3.02993   6
 -15  -2   0 17.6280 1.52764  36
 -15  -2   0 15.6803 0.68533  48
  15  -2   0 17.1674 1.27671  29
 -15  -2   0 14.3360 2.54635   6
 -15  -2   0 20.2826 2.70701   9
  15  -2   0 17.3684 2.27875  28
  15  -2   0 16.6198 0.94948  50
 -15  -2   0 14.7365 2.64504   2
 -15   2   0 15.8580 0.78427  48
  15   2   0 15.9809 2.80517   3
 -15   2   0 16.3369 0.85361  44
  15   2   0 15.4673 2.49163   9
  15   2   0 15.7908 3.51429  33
 -15   2   0 15.7269 0.81931  49
 -15   2   0 16.8622 1.72417  36
 -15   2   0 15.5538 3.78905  32
 -15   2   0 13.7201 2.43229  10
 -15   2   0 16.5204 0.80831  40
 -15   2   0 11.9735 2.48086   2
  15   2   0 16.3348 2.67725   8
 -15   2   0 15.6153 1.83505  37
  15   2   0 15.0663 0.96542  29
  15   2   0 16.8602 0.89848  42
 -15   2   0 16.4545 0.83180  46
  15   2   0 10.9889 2.70288  32
 -15   2   0 15.9237 2.87937   5
 -15   2   0 16.0716 0.62326  45
  15   2   0 19.0718 3.09387   2
 -15   2   0 18.5755 2.71102   4
  15   2   0 16.8437 2.17489  34
 -15   2   0 15.7247 1.05394  29
 -15   2   0 15.0645 0.66312  39
 -15   2   0 18.4508 3.41497  34
 -15   2   0 15.9170 3.19189   6
  15   2   0 12.2853 2.80288   7
 -15   2   0 11.0360 3.54420   9
 -15   2   0 15.3581 2.65969   8
  15   2   0 19.2794 2.35046  25
  15   2   0 18.4754 2.23153  28
 -16  -2   0 11.9409 0.69261  49
 -16  -2   0 11.9865 2.52629   9
  16  -2   0 8.41169 2.74173   7
 -16  -2   0 13.3824 1.84001   1
  16  -2   0 11.5485 2.14682  25
  16  -2   0 6.86661 3.11039  33
 -16  -2   0 12.2106 1.47938  36
  16  -2   0 10.7140 2.88727   9
  16  -2   0 7.69701 2.37540  34
 -16  -2   0 12.1246 2.79968  32
 -16  -2   0 12.9016 0.74754  39
  16  -2   0 11.7599 1.14394  29
  16  -2   0 10.6811 3.31156  32
 -16  -2   0 13.0766 0.74252  46
 -16  -2   0 12.8837 2.51472   6
  16  -2   0 9.58660 2.22767   4
  16  -2   0 11.1666 1.91292  28
 -16  -2   0 12.2946 0.61192  48
  16  -2   0 11.6058 0.88410  50
 -16  -2   0 12.7057 0.69303  44
 -16  -2   0 8.72101 2.45457   8
 -16  -2   0 13.0359 0.77123  40
 -16   2   0 12.5013 2.35783   8
 -16   2   0 12.2872 0.71052  48
  16   2   0 12.7883 0.85449  42
  16   2   0 10.0056 2.63500  32
 -16   2   0 10.9619 1.44508  36
 -16   2   0 16.6434 3.34904   6
  16   2   0 13.8359 2.03644  25
 -16   2   0 14.1334 2.71028   5
 -16   2   0 12.2286 1.75918  37
 -16   2   0 11.5572 0.59127  39
  16   2   0 10.5507 2.25808   9
 -16   2   0 11.5875 0.77963  46
 -16   2   0 11.5215 2.68847   2
 -16   2   0 12.5215 0.80089  44
 -16   2   0 11.6916 0.76425  40
 -16   2   0 11.1744 0.75632  49
  16   2   0 9.82183 1.90781  34
 -16   2   0 13.1116 0.54420  45
  16   2   0 11.9288 3.12105  33
 -16   2   0 13.0888 2.28375  10
 -16   2   0 14.6072 1.03590  29
  16   2   0 11.8391 2.92766   7
  16   2   0 11.9933 0.88367  29
  16   2   0 13.9853 2.07988  28
 -16   2   0 16.3619 2.79125   4
  16   2   0 11.0867 2.45663   3
 -17  -2   0 6.21065 1.15082  36
 -17  -2   0 9.84547 2.86006  32
 -17  -2   0 4.91445 0.62049  39
  17  -2   0 4.03533 2.18393   9
 -17  -2   0 5.52551 0.64313  46
 -17  -2   0 2.23119 1.67214   8
 -17  -2   0 5.23161 0.59699  49
 -17  -2   0 5.69280 0.50388  48
  17  -2   0 1.65383 1.41887  28
  17  -2   0 4.88940 0.81718  29
 -17  -2   0 7.15153 1.94850   6
 -17  -2   0 5.51373 0.58852  44
  17  -2   0 4.03995 1.78903  25
  17  -2   0 6.39140 2.72486   7
  17  -2   0 7.58136 2.59710   6
  17  -2   0 7.46542 2.96187  32
  17  -2   0 5.67148 0.64078  50
  17  -2   0 6.51847 2.84150  33
  17  -2   0 3.20030 2.00392  34
 -17  -2   0 4.67287 0.53861  40
 -17  -2   0 4.69776 1.21979   1
 -17   2   0 5.15798 0.56781  44
 -17   2   0 6.02983 1.26492  36
 -17   2   0 6.39681 2.23681   4
 -17   2   0 5.94463 2.12445   2
 -17   2   0 6.17374 0.68411  46
  17   2   0 7.44043 2.03144   9
  17   2   0 9.10948 2.63742  32
  17   2   0 5.45009 0.63550  42
 -17   2   0 5.80433 0.60461  48
 -17   2   0 5.31596 0.55921  40
  17   2   0 2.75258 1.42262  25
  17   2   0 6.10944 2.65734   7
 -17   2   0 6.54971 0.68232  49
 -17   2   0 1.72258 1.61153  10
 -17   2   0 5.79305 0.41122  45
 -17   2   0 5.17420 0.47790  39
 -17   2   0 7.21099 2.09319   8
  17   2   0 4.12869 1.43745  34
 -17   2   0 5.42173 0.75341  29
  17   2   0 6.92452 0.78909  29
 -17   2   0 10.0498 2.45701   5
  17   2   0 5.25322 1.94789   3
 -17   2   0 5.40320 1.25708  37
  17   2   0 6.14843 1.57980  28
  17   2   0 5.95422 2.42038  33
 -18  -2   0 25.8682 3.63212   8
  18  -2   0 23.7990 3.35490   4
  18  -2   0 23.8921 4.44615  33
 -18  -2   0 25.9920 1.07945  49
  18  -2   0 32.1573 4.58614   9
 -18  -2   0 27.2359 2.05224  36
  18  -2   0 27.4066 1.24380  50
 -18  -2   0 24.9354 2.35119   1
 -18  -2   0 25.0214 4.51258  32
 -18  -2   0 28.0945 1.18281  40
  18  -2   0 28.8396 2.93709  28
 -18  -2   0 26.2512 1.11611  39
  18  -2   0 19.4940 3.72333   6
 -18  -2   0 27.4591 1.13242  46
 -18  -2   0 19.6116 3.32600   6
  18  -2   0 24.3238 1.59249  29
  18  -2   0 29.3914 3.18977  25
  18  -2   0 18.6908 3.88914   7
 -18  -2   0 27.3840 1.08831  44
 -18  -2   0 27.7742 1.00899  48
  18  -2   0 27.7426 4.86109  32
 -18   2   0 27.9158 3.08462  10
 -18   2   0 27.3742 3.62902   5
  18   2   0 29.5817 4.85317  33
 -18   2   0 28.1512 0.88014  45
  18   2   0 29.2973 2.92893  28
 -18   2   0 26.9614 1.15672  40
 -18   2   0 27.1667 2.41133  37
 -18   2   0 27.5041 1.10063  48
  18   2   0 32.3027 2.98669  25
 -18   2   0 27.7886 1.17661  46
 -18   2   0 24.2876 0.97041  39
  18   2   0 27.5956 1.25671  42
 -18   2   0 28.3645 3.57425   8
 -18   2   0 27.3673 3.75373   4
 -18   2   0 24.7045 1.44314  29
  18   2   0 23.3386 4.06899   7
 -18   2   0 26.5081 1.15202  49
  18   2   0 26.2509 3.09330  34
  18   2   0 20.0229 3.45229  32
  18   2   0 24.6514 1.40403  29
 -18   2   0 18.6898 3.28603   2
  18   2   0 27.6556 3.87538   3
  18   2   0 29.5716 3.53822   9
 -18   2   0 28.9920 2.27183  36
 -18   2   0 28.2537 1.19294  44
  19  -2   0 6.08832 0.93084  29
  19  -2   0 1.08977 2.98086  33
  19  -2   0 5.13924 2.24502  34
  19  -2   0 6.24992 2.63379   9
 -19  -2   0 5.08483 0.53080  49
 -19  -2   0 5.78327 0.67893  44
 -19  -2   0 3.79403 0.42669  48
 -19  -2   0 5.20497 0.60377  40
 -19  -2   0 4.06328 1.35986   1
  19  -2   0 7.30618 2.89282   6
 -19  -2   0 0.65720 2.48600  32
 -19  -2   0 4.60614 0.54346  46
 -19  -2   0 3.76012 1.08922  36
 -19  -2   0 8.78246 2.40890   6
  19  -2   0 7.26935 3.14381   7
  19  -2   0 6.74716 0.70356  50
  19  -2   0 4.00037 1.72114  28
  19  -2   0 4.99064 1.97776  25
 -19  -2   0 4.71508 0.53078  39
  19  -2   0 2.27641 1.80743   4
 -19  -2   0 7.62496 2.29740   8
 -19   2   0 1.52512 1.88499   8
 -19   2   0 5.50948 1.45761  37
  19   2   0 5.68156 2.25545   3
  19   2   0 6.79693 2.89030  33
 -19   2   0 6.18375 2.36424   2
  19   2   0 6.89449 1.82243  28
 -19   2   0 4.71014 0.52002  39
  19   2   0 5.39209 1.87363  34
 -19   2   0 6.10322 0.64449  48
 -19   2   0 4.94175 1.27242  36
 -19   2   0 3.97690 1.71078  10
 -19   2   0 4.92332 0.60688  44
  19   2   0 2.48739 2.44821  32
  19   2   0 4.97785 0.67668  42
 -19   2   0 5.74062 0.61508  40
  19   2   0 7.24217 1.85417  25
 -19   2   0 4.91010 0.58317  49
 -19   2   0 4.56048 0.39739  45
  19   2   0 5.75209 1.96143   9
 -19   2   0 3.49929 2.09818   5
  19   2   0 4.70585 0.74132  29
 -19   2   0 5.51384 0.62880  46
 -19   2   0 5.31527 0.79309  29
  20  -2   0 26.9156 3.10667  28
  20  -2   0 23.4771 3.30525  25
 -20  -2   0 25.7822 1.17502  46
 -20  -2   0 25.3906 1.12473  49
 -20  -2   0 27.8710 1.17085  39
 -20  -2   0 24.8506 1.12574  44
  20  -2   0 23.9023 3.28353  35
 -20  -2   0 25.0019 1.03962  48
  20  -2   0 26.5721 1.26510  50
 -20  -2   0 24.7066 1.21406  40
 -20  -2   0 27.7076 2.20840  36
 -20   2   0 26.1753 0.85973  45
 -20   2   0 25.2491 1.21625  46
 -20   2   0 24.5804 1.20997  44
 -20   2   0 25.0920 1.20421  49
  20   2   0 29.1207 2.89039  35
 -20   2   0 21.7398 2.24302  36
 -20   2   0 25.8396 1.00075  39
  20   2   0 30.8551 3.08150  28
 -20   2   0 24.5589 1.09979  48
  20   2   0 27.5236 2.95455  25
 -20   2   0 25.6743 1.20612  40
 -20   2   0 31.0887 2.72860  37
 -20   2   0 24.1485 1.51126  29
  20   2   0 27.0920 1.31865  42
  21  -2   0 0.90504 1.49766  28
 -21  -2   0 0.05714 0.38257  39
 -21  -2   0 -0.5640 0.76776  36
 -21  -2   0 -0.5076 0.48895  40
  21  -2   0 1.85886 1.84169  35
 -21  -2   0 0.15822 0.44447  46
  21  -2   0 0.28788 0.72971  42
 -21  -2   0 0.20175 0.42274  44
 -21  -2   0 0.04512 0.42432  49
 -21  -2   0 0.42293 0.32814  48
  21  -2   0 -1.4527 1.53052  25
  21  -2   0 -0.2003 0.57450  50
 -21   2   0 0.38578 0.29501  39
 -21   2   0 0.05361 0.48204  46
 -21   2   0 0.16741 0.47681  44
  21   2   0 0.76052 1.41830  28
  21   2   0 0.78463 0.64890  42
 -21   2   0 -0.0837 0.35769  48
 -21   2   0 2.63428 1.30112  37
 -21   2   0 0.29879 0.49696  40
  21   2   0 -1.2662 1.28042  35
 -21   2   0 -0.7739 0.92780  36
 -21   2   0 0.07402 0.47743  49
  21   2   0 -0.6511 1.31090  25
 -21   2   0 0.27356 0.21877  45
 -22  -2   0 2.72142 0.53466  49
  22  -2   0 2.04107 0.83457  42
  22  -2   0 2.92107 1.94533  35
  22  -2   0 2.49267 1.86353  28
 -22  -2   0 1.85334 1.12298  36
  22  -2   0 0.53194 1.88390  25
 -22  -2   0 3.04198 0.54218  44
  22  -2   0 1.60391 0.61927  50
 -22  -2   0 3.23558 0.56108  46
 -22  -2   0 2.55597 0.48281  39
 -22  -2   0 3.24016 0.65374  40
 -22  -2   0 2.07687 0.39638  48
 -22   2   0 2.35411 0.28689  45
 -22   2   0 3.62596 0.65183  40
 -22   2   0 3.09997 1.39685  37
  22   2   0 2.64967 1.79184  28
 -22   2   0 2.51692 0.59798  46
 -22   2   0 2.82761 0.48494  48
 -22   2   0 3.22871 0.62343  44
  22   2   0 2.71779 0.77307  42
  22   2   0 2.34381 1.50296  35
 -22   2   0 1.96663 0.36244  39
  22   2   0 4.64796 1.79194  25
 -22   2   0 3.90741 1.39161  36
 -22   2   0 2.31872 0.56598  49
 -23  -2   0 0.21668 0.46777  44
  23  -2   0 -0.5560 1.85351  35
 -23  -2   0 0.40235 0.40653  39
  23  -2   0 -1.9156 1.86208  25
  23  -2   0 0.69992 0.85593  42
  23  -2   0 0.26697 1.78725  28
 -23  -2   0 0.60974 0.50558  46
 -23  -2   0 -0.4276 0.54379  40
 -23  -2   0 0.33247 0.34412  48
 -23  -2   0 0.46399 0.92136  36
 -23  -2   0 -0.3098 0.44629  49
  23  -2   0 -0.7111 0.58022  50
 -23   2   0 1.05482 1.31150  37
 -23   2   0 0.13621 0.22145  45
  23   2   0 0.93183 1.70709  25
 -23   2   0 -0.0646 0.52288  44
 -23   2   0 -0.4784 0.36235  39
 -23   2   0 0.30596 0.57420  40
  23   2   0 1.89545 1.71965  28
 -23   2   0 -0.5214 0.51061  46
 -23   2   0 0.64531 0.51355  49
  23   2   0 -0.3744 0.67731  42
 -23   2   0 -0.0968 1.03002  36
 -23   2   0 0.68841 0.40981  48
  24  -2   0 1.67676 1.94349  28
 -24  -2   0 -0.1618 0.40443  39
 -24  -2   0 0.13815 0.47668  44
  24  -2   0 0.96798 2.01664  25
 -24  -2   0 -0.4870 0.46825  49
 -24  -2   0 -0.2129 0.32027  48
  24  -2   0 -1.1342 0.85498  42
 -24  -2   0 0.22118 0.60695  40
 -24  -2   0 0.05018 0.51103  46
  24  -2   0 0.25537 0.61754  50
 -24  -2   0 0.75619 0.95986  36
  24  -2   0 -0.9291 2.03275  35
  24   2   0 -0.5239 1.08672  31
 -24   2   0 0.23793 0.39485  48
  24   2   0 1.07440 1.85019  25
 -24   2   0 -0.0211 0.21719  45
  24   2   0 0.14416 0.76918  42
 -24   2   0 0.44596 0.55549  49
 -24   2   0 0.07526 1.21279  36
 -24   2   0 -0.2587 0.54712  44
 -24   2   0 -0.0154 0.56214  46
  24   2   0 -0.0961 1.72225  28
 -24   2   0 0.44810 0.60846  40
  25  -2   0 1.88646 0.70360  50
 -25  -2   0 3.50633 0.56433  39
 -25  -2   0 2.64315 0.63670  46
 -25  -2   0 3.41395 0.61054  49
  25  -2   0 2.55559 1.02645  42
 -25  -2   0 1.93444 0.44606  48
 -25  -2   0 4.07586 0.62672  44
 -25  -2   0 2.33182 0.72069  40
 -25   2   0 2.90444 0.72824  40
 -25   2   0 3.90931 0.69293  49
 -25   2   0 2.41825 0.68653  44
 -25   2   0 2.42496 0.69642  46
  25   2   0 3.30573 0.94019  42
 -25   2   0 2.38513 0.50806  48
 -25   2   0 3.01891 0.46186  45
 -26  -2   0 0.37522 0.38482  48
 -26  -2   0 0.00313 0.67924  40
 -26  -2   0 -0.8977 0.51797  46
 -26  -2   0 0.30012 0.51942  49
  26  -2   0 -0.4588 0.94938  42
 -26  -2   0 -0.1912 0.52788  44
 -26   2   0 0.13707 0.59795  49
  26   2   0 -0.8811 0.66087  51
 -26   2   0 0.11429 0.44038  48
 -26   2   0 -0.5562 0.58779  44
 -26   2   0 0.13298 0.67029  40
 -26   2   0 0.03668 0.59586  46
  26   2   0 0.56323 0.84631  42
 -27  -2   0 1.09422 0.58899  44
 -27  -2   0 1.06715 0.58903  49
 -27  -2   0 1.77116 0.79102  40
 -27  -2   0 1.60772 0.65421  46
  27  -2   0 1.26628 1.08181  42
 -27  -2   0 2.03890 0.46565  48
  27   2   0 0.81234 0.92933  42
  27   2   0 1.50940 0.75121  51
 -27   2   0 1.21257 0.67815  46
 -27   2   0 2.52773 0.73867  44
 -27   2   0 1.41846 0.76388  40
 -27   2   0 1.16966 0.48669  48
 -27   2   0 2.73500 0.70993  49
  28  -2   0 1.09595 1.09613  42
 -28  -2   0 1.52149 0.48242  48
 -28  -2   0 2.44399 0.82993  40
 -28  -2   0 0.70779 0.59183  49
 -28  -2   0 0.00439 0.60555  46
 -28  -2   0 1.12949 0.63093  44
 -28   2   0 0.89320 0.74858  40
 -28   2   0 1.18126 0.68973  44
 -28   2   0 1.16127 0.67590  49
 -28   2   0 0.36444 0.47995  48
  28   2   0 0.51227 0.85342  42
 -28   2   0 0.76686 0.68450  46
   0  -3   0 0.06481 0.20945  31
   0  -3   0 -0.2501 0.16010  50
   0  -3   0 0.83792 0.69606   6
   0  -3   0 0.05113 0.07910  43
   0  -3   0 0.10540 0.07514  47
   0  -3   0 0.04105 0.63614  27
   0  -3   0 1.52322 2.10246  18
   0  -3   0 0.22772 0.22873  25
   0  -3   0 0.38823 0.25972  37
   0  -3   0 -0.2839 0.60841  32
   0  -3   0 -0.2005 0.31390   3
   0  -3   0 -0.1648 0.53501   1
   0  -3   0 0.11668 0.17900  28
   0  -3   0 0.47027 0.17638  34
   0  -3   0 0.09603 0.53429   9
   0  -3   0 0.13020 0.38562   7
   0  -3   0 3.13742 1.69989  15
   0  -3   0 -0.1327 0.71639   4
   0  -3   0 -2.7117 1.66262  19
   0  -3   0 -2.1702 2.30095  14
   0  -3   0 0.03275 0.12448  39
   0  -3   0 -0.3467 0.51434   9
   0  -3   0 -0.0936 0.34648  35
   0   3   0 0.24823 0.57234   1
   0   3   0 -0.0539 0.60015  32
   0   3   0 0.63470 0.29208  37
   0   3   0 0.01127 0.25211  31
   0   3   0 0.31146 0.26794  25
   0   3   0 -0.2723 0.60010   6
   0   3   0 -0.0855 0.37841   3
   0   3   0 -0.0174 0.19493  30
   0   3   0 -0.8593 0.40409  34
   0   3   0 0.19244 0.10511  49
   0   3   0 -1.8478 2.89906  16
   0   3   0 -0.1471 0.38288   2
   0   3   0 0.00856 0.58629   4
   0   3   0 -0.0325 0.09170  43
   0   3   0 0.09751 0.16179  28
   0   3   0 -1.9523 2.07801  14
   0   3   0 0.98049 1.19089  15
   0   3   0 0.19262 0.49926  27
   0   3   0 0.13019 1.42321  15
   0   3   0 -1.5618 1.77496  11
   0   3   0 -1.7131 1.33637  17
   1  -3   0 -0.2426 0.59547   9
  -1  -3   0 0.14078 0.15135  50
  -1  -3   0 0.27575 0.20123  26
   1  -3   0 0.17253 0.31321  37
   1  -3   0 0.13584 0.76560   4
   1  -3   0 -0.0121 0.08247  43
  -1  -3   0 2.47183 1.83426  18
  -1  -3   0 0.42340 0.34278   3
   1  -3   0 -0.1073 0.17265  50
  -1  -3   0 0.26524 0.20835  28
   1  -3   0 -1.6438 2.20973  13
  -1  -3   0 0.19784 0.69292  27
   1  -3   0 2.77609 3.13892  12
  -1  -3   0 0.49863 0.30336  35
   1  -3   0 0.33923 0.32010  25
   1  -3   0 0.12354 0.57488  27
  -1  -3   0 0.46743 0.39794   7
  -1  -3   0 -0.5253 0.52317   1
   1  -3   0 -0.0107 0.16683  28
  -1  -3   0 0.01329 0.20161  31
   1  -3   0 0.09838 0.33826   3
  -1  -3   0 -1.6142 1.32830  21
   1  -3   0 0.13575 0.13171  39
   1  -3   0 -0.6448 1.85288  14
   1  -3   0 -0.0559 0.68385   6
  -1  -3   0 0.15613 0.12632  39
  -1  -3   0 0.13674 0.64880  34
   1  -3   0 -0.0394 0.31730   2
   1  -3   0 -0.2549 0.20228  31
  -1  -3   0 0.06805 0.54291   6
  -1  -3   0 -1.5150 1.75389  14
  -1  -3   0 0.22593 0.08096  43
   1  -3   0 -2.7574 1.54203  15
   1  -3   0 0.21725 0.09112  47
   1  -3   0 1.61029 2.10685  19
  -1  -3   0 -0.3600 0.42789   9
   1  -3   0 0.87968 0.72478   1
   1  -3   0 -0.0819 0.56276  34
  -1  -3   0 0.15349 0.68019   4
  -1  -3   0 0.37680 0.52771   9
   1  -3   0 -0.3739 0.70058  32
  -1   3   0 -0.0787 0.41094   3
   1   3   0 -0.5239 0.36129  34
  -1   3   0 -0.0645 0.34332  29
   1   3   0 0.39907 0.52230  27
   1   3   0 0.14769 0.98343  12
   1   3   0 0.41957 0.25853  30
   1   3   0 0.29586 0.45487  32
   1   3   0 1.13000 1.56945  14
  -1   3   0 0.54615 0.73642   4
  -1   3   0 0.23101 2.05221  14
   1   3   0 0.13513 0.16924  26
   1   3   0 0.31682 0.38353   7
   1   3   0 0.13724 0.09344  43
  -1   3   0 1.20127 1.83885  15
  -1   3   0 3.59541 2.46011  13
   1   3   0 0.52374 0.22459  28
   1   3   0 1.27798 1.69681  17
   1   3   0 0.88161 2.52751  16
   1   3   0 1.71592 1.83670  13
  -1   3   0 0.01937 0.11296  49
  -1   3   0 0.49554 1.72087  17
  -1   3   0 -0.4190 0.63087   6
  -1   3   0 -0.5800 0.44263   9
   1   3   0 0.68042 0.59723   6
   1   3   0 0.28130 0.25638  37
  -1   3   0 0.67511 0.69948  32
   1   3   0 -1.0744 1.27767  14
  -1   3   0 0.82210 2.78558  16
   1   3   0 0.13941 0.08685  48
  -1   3   0 0.54023 0.30592  37
  -1   3   0 -0.0647 0.10686  46
   1   3   0 -0.9152 1.89228  11
   1   3   0 0.26067 0.38280   3
  -1   3   0 0.46333 0.33342  25
  -1   3   0 0.40931 0.54358  27
  -1   3   0 0.34176 0.44897   2
  -1   3   0 0.99168 0.65613   1
  -1   3   0 -0.5194 0.53849  34
   1   3   0 -0.1862 0.47494   1
  -1   3   0 0.34105 0.28605  31
   1   3   0 -0.3672 0.61908   4
  -1   3   0 -1.0291 1.78065  11
  -1   3   0 0.12843 0.10360  43
   1   3   0 0.10537 0.24678  31
  -2  -3   0 537.915 14.9829   9
  -2  -3   0 571.518 15.8776   1
   2  -3   0 526.914 13.7682  47
   2  -3   0 570.056 14.8365  27
  -2  -3   0 546.841 17.1788  15
  -2  -3   0 534.810 13.7755  50
   2  -3   0 546.290 24.8993  15
  -2  -3   0 534.123 14.1914  31
  -2  -3   0 543.288 19.6748  18
  -2  -3   0 522.562 14.0079  26
  -2  -3   0 542.264 25.5658  19
   2  -3   0 531.306 15.3623   2
  -2  -3   0 529.441 14.0549  28
   2  -3   0 538.923 21.1151  17
   2  -3   0 539.806 13.8147  39
   2  -3   0 532.961 13.8393  50
  -2  -3   0 550.491 20.9088  21
   2  -3   0 529.371 15.9434   6
   2  -3   0 531.369 16.0392   4
   2  -3   0 503.764 13.7763  49
  -2  -3   0 523.321 13.7816  43
  -2  -3   0 533.979 15.2250   3
   2  -3   0 555.331 24.0961  13
  -2  -3   0 550.038 14.7923  27
   2  -3   0 536.679 16.0593   9
   2  -3   0 529.525 14.2698  37
   2  -3   0 553.226 24.6489  12
   2  -3   0 553.198 15.9332  32
   2  -3   0 556.611 24.6223  19
   2  -3   0 538.059 16.1119  34
  -2  -3   0 531.391 14.5092  33
  -2  -3   0 546.953 14.7110   7
   2  -3   0 513.406 14.2573  31
   2  -3   0 511.945 13.7967  43
   2  -3   0 516.831 15.4223   3
   2  -3   0 502.734 13.7707  46
  -2  -3   0 535.661 13.8468  39
  -2  -3   0 552.903 15.2305  34
  -2  -3   0 536.090 20.0145  14
  -2  -3   0 538.931 14.5221   6
  -2  -3   0 537.767 15.2532   4
   2  -3   0 530.950 14.2372  25
   2   3   0 538.535 18.0449  12
  -2   3   0 547.611 16.1867   9
   2   3   0 543.056 13.7813  48
  -2   3   0 540.120 16.2114   1
   2   3   0 550.212 15.3903   3
   2   3   0 560.295 14.8093  27
  -2   3   0 532.996 13.7755  46
   2   3   0 547.082 14.2391  31
  -2   3   0 534.837 14.2549  37
  -2   3   0 542.039 24.4124  13
   2   3   0 524.174 20.9114  17
   2   3   0 544.680 15.1258   5
   2   3   0 541.316 14.6856   7
  -2   3   0 537.583 16.1875  34
   2   3   0 551.848 15.0957   9
  -2   3   0 560.367 24.8360  22
   2   3   0 548.869 15.6126   1
  -2   3   0 540.562 15.4823   3
  -2   3   0 534.716 25.8552  16
  -2   3   0 519.982 23.5598  11
   2   3   0 527.970 19.2049  13
  -2   3   0 518.660 14.2368  25
  -2   3   0 527.729 14.2681  31
   2   3   0 593.924 27.2054  16
  -2   3   0 558.674 22.6796  15
  -2   3   0 525.232 13.7922  44
  -2   3   0 582.422 24.5769  14
  -2   3   0 518.735 14.7048  27
  -2   3   0 532.213 14.2975  36
  -2   3   0 542.248 15.8987  32
  -2   3   0 514.133 16.0145   4
   2   3   0 541.663 14.4844  33
  -2   3   0 525.693 13.7778  49
  -2   3   0 529.355 15.3443   2
  -2   3   0 530.800 15.9685   6
   2   3   0 565.291 24.0751  20
   2   3   0 552.745 22.9911  11
   2   3   0 532.034 14.0261  26
  -2   3   0 532.001 14.3985  29
   2   3   0 546.634 14.0829  28
   2   3   0 559.807 15.3775   4
   2   3   0 558.702 14.2690  30
   3  -3   0 6.39673 0.43557  50
  -3  -3   0 6.67879 0.61993  26
   3  -3   0 6.12489 0.29192  49
   3  -3   0 5.35215 1.24151  33
  -3  -3   0 6.08085 0.90464  34
   3  -3   0 5.80065 0.68238  37
   3  -3   0 6.85497 1.43443  34
   3  -3   0 2.78396 3.24423  14
  -3  -3   0 7.33147 0.94078   3
  -3  -3   0 5.76834 1.82314  14
  -3  -3   0 7.70793 0.84311   9
   3  -3   0 5.69596 0.62098  31
   3  -3   0 5.19450 1.36838   4
   3  -3   0 6.58315 1.14414   2
  -3  -3   0 3.12456 2.28925  21
  -3  -3   0 5.63812 0.29101  50
   3  -3   0 6.26806 0.83701  25
  -3  -3   0 7.78962 1.12393  27
   3  -3   0 6.01898 0.28159  47
   3  -3   0 6.08554 0.29678  43
  -3  -3   0 8.62871 2.39389  18
  -3  -3   0 5.99266 0.27112  40
   3  -3   0 6.22041 1.07961   3
  -3  -3   0 7.52723 1.26095   1
   3  -3   0 4.99125 0.88586  27
   3  -3   0 0.18557 4.00883  12
   3  -3   0 6.18778 0.28502  46
   3  -3   0 5.14368 1.35126   9
  -3  -3   0 5.77439 0.62835  28
   3  -3   0 5.73636 1.40301   6
  -3  -3   0 7.02709 0.79433  34
  -3  -3   0 6.62148 3.59978  19
   3  -3   0 5.84708 0.31098  44
  -3  -3   0 8.04281 1.13569   4
   3  -3   0 6.36394 0.33066  39
   3  -3   0 1.16417 2.38126  19
  -3  -3   0 6.24780 0.54240  31
  -3  -3   0 6.44514 0.28301  48
  -3  -3   0 6.63643 0.35278  39
  -3  -3   0 6.08907 0.89939   7
   3  -3   0 5.40124 1.39331  32
   3  -3   0 6.07509 0.67562  36
  -3  -3   0 6.22441 0.86798  33
   3  -3   0 5.19369 2.74357  17
   3   3   0 7.45292 0.64274  28
   3   3   0 6.47314 0.57171  26
  -3   3   0 6.12729 0.31295  44
   3   3   0 6.80731 1.00541   1
  -3   3   0 5.79311 1.24598   1
  -3   3   0 5.54259 0.65391  37
  -3   3   0 5.91326 0.73136  29
   3   3   0 6.09327 0.47229  36
   3   3   0 6.79189 0.59663  31
  -3   3   0 6.34494 0.29755  46
  -3   3   0 3.49340 1.66322  21
   3   3   0 6.14296 0.87899   7
  -3   3   0 5.06555 1.36231   6
   3   3   0 5.34573 2.37265  13
  -3   3   0 9.08475 1.31666   2
   3   3   0 6.12936 0.23436  44
   3   3   0 6.01701 0.52308  25
  -3   3   0 7.25480 1.44104  34
   3   3   0 8.73183 2.73894  17
  -3   3   0 4.92892 3.72397  13
  -3   3   0 5.09759 0.81292  27
  -3   3   0 7.04237 3.07513  15
   3   3   0 2.52382 2.55935  20
  -3   3   0 5.97932 0.63178  31
  -3   3   0 9.93714 3.98293  16
   3   3   0 6.42483 3.16274  16
   3   3   0 8.92951 1.22849   4
  -3   3   0 9.00493 3.50306  14
  -3   3   0 6.32033 1.15708   3
  -3   3   0 6.40395 0.31152  43
   3   3   0 6.47446 0.24764  48
  -3   3   0 6.22597 1.34957   4
  -3   3   0 5.57062 1.35635  32
  -3   3   0 5.85934 0.26217  40
   3   3   0 7.31727 1.06996   8
   3   3   0 6.48593 2.82755  11
   3   3   0 6.05807 0.24138  46
   3   3   0 6.26337 0.28330  43
   3   3   0 7.35820 1.10255   3
   3   3   0 6.94112 0.97302   5
   3   3   0 5.49026 1.99792  12
   3   3   0 6.24414 0.22867  49
  -3   3   0 6.39614 2.85498  22
   3   3   0 7.35662 1.03438  27
  -3   3   0 5.94834 0.29173  49
  -3   3   0 6.68505 0.67445  36
   3   3   0 6.34589 0.66787  30
  -3   3   0 7.91878 1.55677   9
  -3   3   0 1.85492 2.90434  11
   3   3   0 6.12844 0.84656  33
   3   3   0 6.02322 0.92253   9
  -3   3   0 5.86643 0.76186  25
   4  -3   0 61.0263 1.89604  30
  -4  -3   0 65.3909 1.72538  48
   4  -3   0 68.1032 3.95882  34
   4  -3   0 67.4289 3.90274   4
   4  -3   0 55.4118 8.12192  15
   4  -3   0 61.5401 2.29453  29
   4  -3   0 61.6076 2.30707  36
  -4  -3   0 65.4134 3.16542   1
  -4  -3   0 60.1889 4.49052  14
   4  -3   0 62.2518 2.33692  37
  -4  -3   0 61.6561 2.61240   4
  -4  -3   0 63.7707 2.35820  34
  -4  -3   0 57.9493 2.77178   7
   4  -3   0 63.7478 1.82636  50
   4  -3   0 60.8907 9.27374  12
   4  -3   0 62.4525 2.45990  25
  -4  -3   0 65.8914 6.22993  18
  -4  -3   0 66.6206 1.80865  39
   4  -3   0 62.1914 2.68236  27
   4  -3   0 69.1444 4.08215  32
  -4  -3   0 65.5706 8.57147  19
   4  -3   0 66.8961 1.75075  39
  -4  -3   0 58.6589 7.58810  21
   4  -3   0 65.3439 3.85161   9
  -4  -3   0 63.0783 2.44245   9
   4  -3   0 58.8288 1.72731  46
   4  -3   0 66.4414 4.02930   6
   4  -3   0 65.9405 3.29464   3
   4  -3   0 60.8146 7.64889  17
   4  -3   0 65.6182 3.31618   2
  -4  -3   0 66.6965 2.86939  33
   4  -3   0 56.9052 9.15182  14
   4  -3   0 62.6160 3.62521  33
  -4  -3   0 63.2898 1.72533  40
  -4  -3   0 63.8198 2.18390  31
  -4  -3   0 62.8591 2.73872  27
   4  -3   0 64.9761 8.84612  13
  -4  -3   0 62.6715 2.22546  28
   4  -3   0 62.2054 2.26689  31
  -4  -3   0 66.5555 3.07064   3
  -4   3   0 63.4628 3.88263   9
   4   3   0 62.9544 1.68616  49
   4   3   0 69.2086 5.83460  12
   4   3   0 66.1159 1.69802  48
  -4   3   0 63.9338 7.97532  15
  -4   3   0 63.0151 1.70215  40
   4   3   0 62.8308 1.70161  46
  -4   3   0 61.6669 3.74678   4
   4   3   0 66.2674 2.63286   9
   4   3   0 63.9641 1.96391  38
  -4   3   0 64.0372 1.73139  46
   4   3   0 62.8777 7.38373  17
  -4   3   0 62.1789 2.46346  25
   4   3   0 65.7995 1.74471  43
  -4   3   0 63.7906 2.28937  36
  -4   3   0 61.3763 3.89222   6
   4   3   0 66.3436 2.89367   7
   4   3   0 61.0507 2.75915  33
  -4   3   0 63.8136 1.73724  49
  -4   3   0 67.2383 8.68111  22
  -4   3   0 52.2508 7.85588  16
   4   3   0 63.8237 3.10835   3
   4   3   0 61.9597 8.70297  16
  -4   3   0 51.1492 5.45752  21
  -4   3   0 62.8612 1.74264  45
  -4   3   0 64.0582 2.32314  37
  -4   3   0 70.1133 4.07560  34
   4   3   0 63.4457 3.14588   8
  -4   3   0 63.5796 1.89694  30
   4   3   0 61.9023 7.09598  20
  -4   3   0 59.7470 2.25748  29
   4   3   0 70.1367 3.00022   1
  -4   3   0 62.8242 1.75215  44
  -4   3   0 61.4475 3.69298   1
   4   3   0 66.2713 2.22059  31
  -4   3   0 60.4669 3.16312   3
  -4   3   0 44.9060 8.38657  14
   4   3   0 63.6075 2.16341  26
   4   3   0 63.8211 2.23925  28
  -4   3   0 62.7765 2.24860  31
  -4   3   0 63.1617 8.55688  13
  -4   3   0 62.8749 2.60017  27
   4   3   0 69.6570 2.75019   4
  -4   3   0 66.8448 1.76547  43
   4   3   0 66.1011 2.11560  25
   4   3   0 63.0592 2.04032  36
  -4   3   0 63.8565 3.19352   2
   4   3   0 66.1674 7.49909  11
  -4   3   0 62.6454 3.90260  32
   4   3   0 65.9183 2.45103   5
   4   3   0 63.5596 1.69314  44
   4   3   0 64.5843 2.67505  27
   4   3   0 67.3393 2.39157  30
  -4   3   0 61.4472 7.75602  11
  -5  -3   0 2.15621 0.59702   9
  -5  -3   0 5.07828 3.14115  21
   5  -3   0 1.94589 0.22924  39
  -5  -3   0 2.26568 0.76687   1
   5  -3   0 1.96939 0.54359  29
   5  -3   0 2.44476 4.39807  12
   5  -3   0 1.20679 0.76549   3
  -5  -3   0 -1.0848 3.00153  19
   5  -3   0 2.07933 3.12441  17
   5  -3   0 2.53015 0.44886  30
  -5  -3   0 1.19830 0.66404   3
   5  -3   0 2.53341 1.50549   4
   5  -3   0 1.38464 1.49371   6
   5  -3   0 2.63299 0.63950  37
  -5  -3   0 1.49161 0.45308  34
   5  -3   0 1.87254 4.19231  13
  -5  -3   0 0.23629 2.61008  18
  -5  -3   0 2.75960 1.03094  27
  -5  -3   0 3.06279 0.51866  25
   5  -3   0 2.97430 1.75100  32
   5  -3   0 2.17523 0.51850  31
  -5  -3   0 2.12438 0.20987  44
   5  -3   0 2.34529 0.90741   2
   5  -3   0 1.54465 0.54467  36
  -5  -3   0 2.64777 0.87081   7
  -5  -3   0 -0.5784 1.79357  14
   5  -3   0 2.35672 1.16849  33
  -5  -3   0 2.00280 0.97979  33
  -5  -3   0 2.57466 0.26793  39
  -5  -3   0 2.37664 0.26728  40
  -5  -3   0 2.46437 0.64297  28
   5  -3   0 1.80634 0.80806  25
   5  -3   0 5.27655 3.73498  14
  -5  -3   0 2.05471 0.20844  48
  -5  -3   0 2.21794 0.21334  46
   5  -3   0 1.81064 0.85746  27
   5  -3   0 3.09725 1.38290   9
  -5   3   0 1.56102 1.19831   9
   5   3   0 2.23781 0.49529  31
  -5   3   0 2.84163 3.24643  16
  -5   3   0 2.49854 0.56558  29
   5   3   0 2.18656 3.72651  16
  -5   3   0 2.06555 0.18946  40
  -5   3   0 6.14593 3.94011  22
   5   3   0 2.49797 0.52458  24
   5   3   0 2.88234 0.92866  33
  -5   3   0 2.26390 0.24288  44
  -5   3   0 1.13750 1.17250  34
   5   3   0 2.77831 0.43173  36
  -5   3   0 1.85384 1.14886   1
   5   3   0 2.57790 0.48828  38
  -5   3   0 2.03755 0.55605  36
  -5   3   0 -4.6646 3.49852  14
  -5   3   0 1.54389 0.87088   2
   5   3   0 2.25669 0.16446  48
   5   3   0 2.50806 0.64987  28
  -5   3   0 2.28566 0.22047  46
   5   3   0 2.44931 0.63967  34
  -5   3   0 2.06957 2.21313  21
   5   3   0 4.08706 1.00810   7
  -5   3   0 1.51916 0.34532  30
   5   3   0 1.63210 0.82623   8
   5   3   0 1.65214 0.75684   2
   5   3   0 1.77458 0.81896  27
   5   3   0 4.14309 2.29956  12
  -5   3   0 1.92406 0.21850  43
   5   3   0 2.24601 0.19293  42
  -5   3   0 1.46201 1.37668  32
   5   3   0 2.59841 0.84428   3
   5   3   0 3.17298 0.71315   1
  -5   3   0 2.12209 0.21894  45
  -5   3   0 3.16800 1.45034   4
   5   3   0 2.27662 0.20714  49
  -5   3   0 2.05246 3.61816  15
  -5   3   0 2.22707 0.22243  49
  -5   3   0 0.68796 1.37419   6
   5   3   0 2.21152 0.56902  26
   5   3   0 2.68410 0.43606  37
  -5   3   0 2.45425 0.53231  31
  -5   3   0 1.98115 0.55835  37
   5   3   0 2.04531 0.62757  25
  -5   3   0 2.02206 0.83430  25
   5   3   0 2.60422 0.67474   9
   5   3   0 2.97126 2.78676  11
   5   3   0 2.23275 0.17079  47
  -5   3   0 -2.4969 2.60775  13
   5   3   0 2.72610 0.60416  30
   5   3   0 2.42127 2.39770  20
  -6  -3   0 224.212 5.80620  49
  -6  -3   0 232.952 6.48854  25
   6  -3   0 227.531 8.25136   2
  -6  -3   0 205.538 5.84226  40
  -6  -3   0 227.808 5.81805  44
   6  -3   0 220.681 9.13394   6
   6  -3   0 228.186 18.9302  12
  -6  -3   0 224.776 6.65429  28
  -6  -3   0 229.356 5.92444  39
  -6  -3   0 224.467 6.71422  34
   6  -3   0 217.892 8.07099   3
   6  -3   0 225.098 6.90998  25
  -6  -3   0 233.115 13.5236  18
   6  -3   0 224.166 6.23046  30
   6  -3   0 224.377 16.1196  17
   6  -3   0 205.653 17.2102  13
  -6  -3   0 233.170 10.8630  14
  -6  -3   0 227.539 6.91345   9
   6  -3   0 199.653 5.92332  50
  -6  -3   0 221.531 6.80477  27
  -6  -3   0 239.518 7.59571   1
   6  -3   0 228.963 9.31510  32
   6  -3   0 223.001 6.57735  31
   6  -3   0 224.314 18.6901  14
   6  -3   0 222.100 6.60941  36
   6  -3   0 221.869 6.79823  27
   6  -3   0 238.828 9.09130  34
   6  -3   0 206.201 8.72697   9
  -6  -3   0 238.136 5.82680  48
  -6  -3   0 227.062 6.32268  36
  -6  -3   0 215.896 16.3518  21
  -6  -3   0 227.921 17.1095  19
  -6  -3   0 226.179 7.79999   7
   6  -3   0 220.327 6.69121  37
  -6  -3   0 225.219 5.82512  46
  -6  -3   0 229.651 7.86040  33
   6  -3   0 239.801 8.97828  33
   6  -3   0 222.087 6.47735  29
   6   3   0 239.204 6.86599  34
  -6   3   0 213.561 15.3990  11
   6   3   0 220.626 5.79102  42
  -6   3   0 225.761 6.70111  37
   6   3   0 222.433 13.6637  12
  -6   3   0 192.254 13.3893  21
   6   3   0 235.647 7.89241   2
   6   3   0 227.263 12.6484  20
  -6   3   0 222.762 5.86135  49
   6   3   0 237.047 6.88796   9
  -6   3   0 224.182 8.68415   4
   6   3   0 229.538 16.5242  17
   6   3   0 217.051 16.2558  16
  -6   3   0 216.158 6.49497  31
  -6   3   0 234.100 5.88912  48
   6   3   0 227.901 6.29726  36
   6   3   0 228.415 6.87912  27
   6   3   0 224.424 6.76380  30
  -6   3   0 230.006 6.59210  36
  -6   3   0 224.598 9.18859  32
  -6   3   0 219.286 5.81695  40
   6   3   0 217.013 6.46930  31
   6   3   0 231.996 7.79100  33
  -6   3   0 224.368 5.84808  45
  -6   3   0 194.583 15.7575  13
  -6   3   0 218.920 6.87617  25
  -6   3   0 212.537 17.4019  14
   6   3   0 233.822 7.07055   1
   6   3   0 240.736 6.58077  25
   6   3   0 239.165 16.0362  11
  -6   3   0 221.414 8.97534   9
  -6   3   0 240.599 15.9612  16
   6   3   0 222.356 6.50150  26
  -6   3   0 228.175 6.42431  29
   6   3   0 221.600 5.78828  47
   6   3   0 223.217 5.77454  45
   6   3   0 228.361 8.01228   8
  -6   3   0 217.720 9.02828   6
  -6   3   0 227.249 7.54580   8
   6   3   0 227.483 7.77181   7
  -6   3   0 229.214 8.05052   2
  -6   3   0 223.806 9.16683  34
   6   3   0 225.915 6.30959  38
  -6   3   0 217.088 16.5925  22
  -6   3   0 185.841 15.3887  15
   6   3   0 239.547 8.01089   3
   6   3   0 229.537 6.64208  28
   6   3   0 229.009 6.32816  37
  -6   3   0 225.039 5.85267  46
  -6   3   0 206.740 5.86484  44
  -7  -3   0 2.11797 2.72670  14
   7  -3   0 -2.4187 4.06101  17
  -7  -3   0 -0.4471 0.61010   8
   7  -3   0 0.80192 0.55302  37
   7  -3   0 0.94823 1.32068   9
  -7  -3   0 0.64763 0.65094   9
  -7  -3   0 0.86453 0.62262  28
  -7  -3   0 0.87336 0.92046   7
  -7  -3   0 2.77397 4.53181  19
   7  -3   0 1.26203 1.48651   4
  -7  -3   0 1.07359 0.23428  39
   7  -3   0 0.73989 0.33153  50
   7  -3   0 1.06026 0.91244  27
   7  -3   0 1.35485 1.76107  32
   7  -3   0 0.64756 0.90110  25
  -7  -3   0 0.80712 0.14744  48
  -7  -3   0 -1.8268 3.46492  21
   7  -3   0 0.36736 0.46524  30
  -7  -3   0 0.76446 0.40447  36
   7  -3   0 -0.1082 0.43194  29
  -7  -3   0 0.42811 0.59862   1
   7  -3   0 0.30942 0.72362   3
  -7  -3   0 0.91583 0.17263  44
   7  -3   0 -5.4651 3.06315  11
   7  -3   0 0.03708 1.67574  23
  -7  -3   0 0.75285 0.17692  46
   7  -3   0 0.43997 0.45108  36
   7  -3   0 -6.2312 5.27961  12
  -7  -3   0 -0.7581 2.83160  18
   7  -3   0 1.21097 1.42491  33
   7  -3   0 0.89308 0.51364  31
  -7  -3   0 0.96389 0.89459  27
   7  -3   0 0.07290 0.73790   2
   7  -3   0 10.3973 5.73127  14
  -7  -3   0 1.17815 0.58283  34
  -7  -3   0 -0.0280 0.41806  25
  -7  -3   0 1.20371 0.23442  40
  -7  -3   0 1.02806 0.17493  49
  -7  -3   0 0.96024 0.96675  33
   7  -3   0 -0.3394 1.44425   6
   7  -3   0 0.56562 0.69939  28
   7  -3   0 -0.5287 1.20535  34
   7   3   0 1.10549 0.98596   7
   7   3   0 1.46433 0.58028  26
   7   3   0 0.86150 0.18829  42
  -7   3   0 3.19182 4.27596  15
  -7   3   0 2.04926 1.39632   4
   7   3   0 1.00452 0.37405  29
   7   3   0 0.45083 0.40413   1
   7   3   0 2.64247 4.34566  11
  -7   3   0 0.60791 0.85693   2
   7   3   0 0.08884 0.92165  33
  -7   3   0 0.96241 0.47084  29
   7   3   0 1.42503 0.84056   2
  -7   3   0 0.94255 0.45715  30
   7   3   0 0.85231 0.40028  36
  -7   3   0 0.61658 1.35745   6
   7   3   0 0.75350 0.44868  31
   7   3   0 1.03481 0.74926  25
   7   3   0 0.21019 0.81485   8
   7   3   0 -0.0233 0.47326  30
  -7   3   0 0.75531 0.18520  48
  -7   3   0 0.79124 0.21456  49
  -7   3   0 -0.0973 0.71742   8
   7   3   0 2.96419 3.81068  12
   7   3   0 1.33254 0.70219  28
  -7   3   0 0.84022 0.55525  37
  -7   3   0 0.70685 0.18940  40
  -7   3   0 -1.5487 2.75126  21
   7   3   0 1.08104 0.83873   3
   7   3   0 8.03145 4.87790  17
  -7   3   0 0.51903 0.49180  36
   7   3   0 -4.7566 2.69399  13
   7   3   0 0.70813 0.74476  27
  -7   3   0 1.22625 0.21844  46
  -7   3   0 -1.8313 1.22629  32
  -7   3   0 0.55009 0.20334  44
  -7   3   0 -4.0831 3.46964  22
   7   3   0 1.00017 0.09676  45
   7   3   0 4.96214 3.80220  16
   7   3   0 1.37011 0.44174  37
   7   3   0 1.65555 0.59154   9
  -7   3   0 0.77269 0.18870  45
   7   3   0 0.44191 0.49765  38
  -7   3   0 1.28586 0.85328  25
   7   3   0 0.72610 0.48669  34
   7   3   0 0.61170 0.38496  35
  -7   3   0 6.26003 4.79509  14
  -7   3   0 0.43142 1.18530   9
   7   3   0 0.62686 0.14213  47
  -7   3   0 -0.4942 1.03557  34
  -8  -3   0 171.384 6.89205   8
   8  -3   0 169.622 7.71543  34
   8  -3   0 162.223 5.66943  25
   8  -3   0 168.693 8.00319   6
  -8  -3   0 183.992 16.3853  19
  -8  -3   0 183.477 16.4848  21
  -8  -3   0 172.077 6.94931  33
   8  -3   0 167.099 5.24183  31
  -8  -3   0 172.861 6.10234  32
  -8  -3   0 157.886 12.9685  18
  -8  -3   0 169.886 4.34997  49
  -8  -3   0 147.619 10.9821  14
  -8  -3   0 164.547 5.64764  34
   8  -3   0 173.216 18.3620  14
   8  -3   0 166.688 5.41204  28
  -8  -3   0 177.859 4.36235  44
   8  -3   0 150.522 15.3361  17
  -8  -3   0 168.175 4.95265  36
   8  -3   0 160.807 7.68402  33
   8  -3   0 143.568 10.2685  23
  -8  -3   0 174.136 4.47548  39
  -8  -3   0 160.268 6.75825   7
  -8  -3   0 166.271 4.37120  46
   8  -3   0 165.337 5.03060  29
   8  -3   0 164.544 7.79212   9
   8  -3   0 166.110 6.95438   3
  -8  -3   0 165.981 4.39977  40
  -8  -3   0 165.825 5.98860   1
   8  -3   0 166.813 4.98928  30
   8  -3   0 134.450 15.2189  11
  -8  -3   0 170.454 5.85092   9
   8  -3   0 171.217 17.2182  13
   8  -3   0 164.178 7.54377   7
   8  -3   0 162.525 7.04110   2
   8  -3   0 166.677 8.17285  32
   8  -3   0 161.358 5.25405  36
  -8  -3   0 177.243 4.35578  48
   8  -3   0 158.537 5.38172  37
   8  -3   0 132.591 17.4055  12
  -8  -3   0 170.988 5.31184  27
   8  -3   0 163.869 4.48931  50
   8  -3   0 171.580 5.32916  27
   8  -3   0 150.941 14.2242  15
   8  -3   0 175.030 7.45546   4
  -8  -3   0 165.006 5.21976  25
  -8   3   0 152.805 7.72721   6
   8   3   0 166.384 4.97882  36
  -8   3   0 169.508 4.91620  29
   8   3   0 163.855 4.34684  42
   8   3   0 170.616 14.6267  16
  -8   3   0 171.254 6.94925   2
   8   3   0 167.106 5.39768  28
  -8   3   0 172.760 7.46659   4
  -8   3   0 165.974 4.42485  44
   8   3   0 167.575 5.05627  37
   8   3   0 168.591 9.94934  20
   8   3   0 168.023 6.78170   7
   8   3   0 166.528 4.76043  35
  -8   3   0 158.137 4.35849  40
   8   3   0 167.146 15.1772  11
   8   3   0 176.905 5.42074  27
   8   3   0 163.951 5.21020  26
  -8   3   0 146.798 14.8691  13
   8   3   0 170.711 5.50677   1
  -8   3   0 172.382 13.3009  16
  -8   3   0 163.820 16.0213  15
   8   3   0 172.151 5.50029  34
   8   3   0 157.735 5.85532  32
  -8   3   0 138.992 13.1247  21
  -8   3   0 165.824 4.37339  45
  -8   3   0 166.141 8.12562  32
   8   3   0 173.700 6.85744   8
  -8   3   0 161.512 4.40381  49
   8   3   0 171.976 5.21611  31
  -8   3   0 167.696 5.43310  37
  -8   3   0 160.210 7.73507   9
   8   3   0 163.340 4.27805  45
  -8   3   0 170.523 6.36426   8
   8   3   0 172.383 6.81789   3
  -8   3   0 169.818 7.96267  34
  -8   3   0 144.292 14.9219  22
  -8   3   0 170.612 4.43151  48
  -8   3   0 169.770 5.04879  30
   8   3   0 166.374 4.94886  29
   8   3   0 164.743 5.47957  30
   8   3   0 163.520 6.78797  33
   8   3   0 177.087 5.37709  25
  -8   3   0 159.854 5.61818  25
   8   3   0 166.511 5.05308  38
  -8   3   0 154.521 16.7759  14
   8   3   0 155.557 15.5062  17
   8   3   0 165.093 14.2894  12
   8   3   0 170.315 5.61079   9
   8   3   0 166.055 6.71830   2
  -8   3   0 167.014 5.23783  36
  -8   3   0 165.923 4.40172  46
   8   3   0 157.596 11.0148  13
  -9  -3   0 30.3975 0.98672  40
   9  -3   0 28.2242 3.80632  32
   9  -3   0 32.7566 1.95665  27
   9  -3   0 30.1525 1.59785  30
  -9  -3   0 29.1795 1.68849  25
  -9  -3   0 22.1497 8.02768  19
   9  -3   0 35.9005 11.1387  12
   9  -3   0 27.5083 2.66418   3
   9  -3   0 26.8452 3.48912  33
  -9  -3   0 32.2382 2.19093   1
  -9  -3   0 32.0568 1.51449  36
  -9  -3   0 29.0949 2.46680  32
   9  -3   0 33.0292 8.97361  17
   9  -3   0 29.0260 1.65242  31
   9  -3   0 35.2818 3.69366   9
   9  -3   0 28.2648 2.19893  25
   9  -3   0 27.8798 3.31789   7
  -9  -3   0 27.6533 0.94017  46
   9  -3   0 28.3157 3.75139   6
   9  -3   0 25.9352 7.38703  15
  -9  -3   0 30.4848 0.92409  49
  -9  -3   0 33.4588 3.00942  33
  -9  -3   0 20.5749 6.56986  18
   9  -3   0 29.9829 1.13498  50
  -9  -3   0 28.3525 2.20116   9
  -9  -3   0 31.9284 1.86999  27
   9  -3   0 26.3818 8.73758  14
  -9  -3   0 30.4654 0.92949  44
   9  -3   0 32.6399 2.90695   2
   9  -3   0 28.6473 1.51887  29
   9  -3   0 29.4169 8.27505  11
   9  -3   0 30.6877 3.30746   4
  -9  -3   0 30.8901 2.91153   7
  -9  -3   0 32.7535 1.06382  39
   9  -3   0 27.0916 3.36572  34
   9  -3   0 29.2251 1.69106  36
  -9  -3   0 32.0934 0.91966  48
  -9  -3   0 27.6202 2.65568   8
  -9  -3   0 31.3895 2.12049  34
   9  -3   0 22.6050 7.94372  13
   9  -3   0 33.4199 5.41938  23
  -9  -3   0 27.0490 5.43376  14
   9  -3   0 29.5745 1.82223  37
  -9  -3   0 14.5218 7.73033  21
   9  -3   0 31.8997 2.01254  28
   9   3   0 30.5686 1.87387  30
  -9   3   0 31.7858 3.70326   6
  -9   3   0 33.8817 6.95186  16
  -9   3   0 26.7128 9.02460  14
   9   3   0 28.2915 2.62260   3
   9   3   0 29.2120 2.80363   7
  -9   3   0 29.7512 2.45954   8
   9   3   0 28.8507 0.82234  45
  -9   3   0 29.5551 0.94588  45
  -9   3   0 29.8210 1.58556  30
   9   3   0 21.5727 5.94675  13
  -9   3   0 20.2744 6.60873  21
   9   3   0 30.0025 2.89225  33
   9   3   0 30.1320 1.94418  28
   9   3   0 30.6778 7.68192  11
   9   3   0 21.2468 6.42427  12
  -9   3   0 32.8275 3.53100  34
   9   3   0 32.4833 1.54542  36
  -9   3   0 30.0334 0.98768  46
  -9   3   0 30.6472 7.00901  13
   9   3   0 27.4226 6.44963  16
  -9   3   0 34.7923 3.35245   4
   9   3   0 31.6773 1.74893  26
   9   3   0 29.6663 1.84348  34
  -9   3   0 29.8789 0.99860  49
  -9   3   0 30.1340 1.87609  37
  -9   3   0 32.8801 2.87049   2
  -9   3   0 29.7660 0.94460  40
   9   3   0 32.3509 2.54750  32
   9   3   0 32.8760 2.05092   9
   9   3   0 30.1079 1.60945  38
  -9   3   0 31.1036 1.74500  36
   9   3   0 35.3331 2.07473  25
   9   3   0 28.8928 0.93955  42
   9   3   0 31.8984 1.61853  37
  -9   3   0 29.1531 3.72709  32
   9   3   0 31.7188 1.70879  31
  -9   3   0 29.0074 3.40953   9
   9   3   0 29.5562 1.82295  27
   9   3   0 28.9453 2.68994   2
   9   3   0 30.2304 2.73214   8
   9   3   0 15.1137 7.41123  17
  -9   3   0 30.3219 2.10513  25
  -9   3   0 30.1485 1.01379  44
  -9   3   0 28.8470 1.40281  29
  -9   3   0 22.6109 7.09677  22
  -9   3   0 30.8652 1.00935  48
   9   3   0 27.6560 1.75352   1
   9   3   0 26.7387 1.33804  29
  -9   3   0 34.5509 7.97961  15
 -10  -3   0 86.8183 4.44457  32
  10  -3   0 95.3302 6.04094  33
 -10  -3   0 88.1937 3.45353  25
 -10  -3   0 90.2069 2.41717  49
 -10  -3   0 88.0838 2.44297  46
  10  -3   0 99.9739 3.31952  27
 -10  -3   0 87.1546 5.03654   7
  10  -3   0 90.8217 5.34029   4
  10  -3   0 83.5489 3.89661  25
  10  -3   0 91.8432 3.26527  30
 -10  -3   0 91.6982 3.12800  36
  10  -3   0 89.7033 5.03465   3
 -10  -3   0 91.6236 2.40941  48
 -10  -3   0 87.0574 2.46887  40
  10  -3   0 88.8237 3.65125  28
  10  -3   0 86.1813 5.96693   6
 -10  -3   0 93.3258 3.28727  27
 -10  -3   0 87.3401 4.92960   8
  10  -3   0 82.8890 3.34971  31
  10  -3   0 97.1542 5.86932  34
  10  -3   0 87.7311 2.57830  50
 -10  -3   0 81.0639 5.07330  33
 -10  -3   0 93.8569 2.55181  39
 -10  -3   0 85.7893 3.99960  34
  10  -3   0 87.4689 6.15721  32
 -10  -3   0 84.7890 4.12530   9
  10  -3   0 86.2164 5.74601   9
  10  -3   0 87.8677 3.10543  29
  10  -3   0 86.2187 5.12006   2
 -10  -3   0 90.4635 4.01720   1
 -10  -3   0 94.4704 2.42949  44
  10  -3   0 84.9414 5.63863   7
 -10   3   0 86.1011 2.47994  49
  10   3   0 89.4631 3.27738  37
 -10   3   0 87.4506 5.29113   4
 -10   3   0 85.9326 3.25546  30
 -10   3   0 83.2011 5.70787  34
  10   3   0 95.3624 3.40268  27
 -10   3   0 88.4974 2.50270  44
  10   3   0 82.1614 3.20631  38
  10   3   0 96.7505 5.23489   7
  10   3   0 87.9499 4.47907  32
 -10   3   0 78.1342 5.88358  32
  10   3   0 87.8856 2.43284  42
  10   3   0 93.5027 3.65406  25
 -10   3   0 89.8026 3.61926  37
 -10   3   0 87.6963 3.38454  36
  10   3   0 89.2943 4.92674   3
  10   3   0 86.5320 3.40067  26
  10   3   0 87.2756 3.15275  36
  10   3   0 83.4281 2.31238  45
  10   3   0 88.4013 3.67220  34
 -10   3   0 86.0831 2.47572  46
 -10   3   0 95.2265 4.62988   8
 -10   3   0 83.1903 5.77352   6
  10   3   0 83.7262 5.05120  33
 -10   3   0 89.0362 5.00542   2
 -10   3   0 88.9652 2.91195  29
  10   3   0 93.1840 5.01226   2
 -10   3   0 88.5340 2.42615  45
  10   3   0 86.0168 2.94091  29
  10   3   0 93.6981 4.94599   8
 -10   3   0 86.2107 5.70133   9
 -10   3   0 89.3861 2.49717  48
 -10   3   0 86.7395 2.43203  40
  10   3   0 90.5693 3.93880   9
  10   3   0 91.8420 3.67147  28
 -11  -3   0 26.5461 3.01381   7
  11  -3   0 31.5889 4.19021  32
 -11  -3   0 28.9524 2.13126   6
  11  -3   0 36.9275 4.15868  33
 -11  -3   0 29.9571 0.99749  46
 -11  -3   0 31.8985 0.95458  48
  11  -3   0 28.9440 3.06153   2
  11  -3   0 31.0238 1.78307  27
  11  -3   0 31.2290 4.07766   6
 -11  -3   0 32.2510 2.46698  34
  11  -3   0 30.5316 2.20918  28
 -11  -3   0 31.8879 1.76723  27
  11  -3   0 30.6601 2.52874  25
 -11  -3   0 28.2978 2.19476   1
 -11  -3   0 30.5042 2.50851   9
 -11  -3   0 31.6716 0.98027  44
  11  -3   0 28.9255 1.58103  29
 -11  -3   0 32.0749 1.10630  39
 -11  -3   0 23.7495 2.67886  32
  11  -3   0 36.6649 3.57161   4
 -11  -3   0 33.3380 3.00600   8
  11  -3   0 33.7437 3.83507  34
  11  -3   0 32.3807 3.85615   7
 -11  -3   0 30.5517 0.96518  49
 -11  -3   0 29.9500 1.03715  40
  11  -3   0 29.3536 1.76266  30
  11  -3   0 30.3200 1.19452  50
 -11  -3   0 29.4865 1.62472  36
 -11  -3   0 28.8244 1.87286  25
  11  -3   0 27.4809 2.88906   3
  11  -3   0 32.2687 3.83824   9
 -11  -3   0 32.1076 3.27707  33
 -11   3   0 24.3782 3.45815   9
 -11   3   0 30.5202 1.00319  40
  11   3   0 30.8240 2.14846  28
 -11   3   0 30.9365 0.98476  45
 -11   3   0 30.0352 3.18643   4
  11   3   0 30.8749 1.67431  36
  11   3   0 30.9322 1.01860  42
 -11   3   0 31.5028 1.05249  48
 -11   3   0 33.1339 3.80149  34
  11   3   0 32.2508 2.37194   9
  11   3   0 30.5590 3.28753   7
  11   3   0 32.1349 2.98217  32
 -11   3   0 30.2717 1.04914  46
  11   3   0 29.6356 1.82740  27
  11   3   0 29.2221 0.85244  45
 -11   3   0 30.4529 3.37766   5
  11   3   0 27.2588 2.77123   8
 -11   3   0 32.7271 4.04637  32
 -11   3   0 28.5434 3.06089   2
 -11   3   0 29.0679 1.04350  49
 -11   3   0 31.0238 1.07358  44
  11   3   0 30.1918 2.95125   3
  11   3   0 26.2289 2.01791  34
  11   3   0 32.6177 3.38269  33
  11   3   0 30.3961 1.77829  38
  11   3   0 30.5076 1.40865  29
 -11   3   0 27.9994 3.82762   6
  11   3   0 26.0569 2.84138   2
 -11   3   0 31.6616 1.41085  29
 -11   3   0 32.6399 2.86632   8
  11   3   0 30.3991 1.74670  37
 -11   3   0 30.5801 2.02993  37
 -11   3   0 29.3293 1.86700  36
  11   3   0 30.8317 2.18019  25
  12  -3   0 11.8075 1.08877  29
  12  -3   0 9.90467 2.67413   6
 -12  -3   0 10.8050 1.86241   9
  12  -3   0 9.41552 2.16969   2
 -12  -3   0 10.8485 2.27208  32
 -12  -3   0 11.7207 0.62836  40
  12  -3   0 8.83829 1.67552  25
  12  -3   0 8.95424 2.20325   4
  12  -3   0 10.2317 1.54215  28
 -12  -3   0 10.4656 1.62187   1
  12  -3   0 9.56508 1.27886  30
 -12  -3   0 10.3003 0.65637  39
 -12  -3   0 11.1267 0.54363  44
  12  -3   0 10.0473 2.95813  32
 -12  -3   0 12.8441 1.62296   6
  12  -3   0 7.90494 2.29293  34
 -12  -3   0 12.7906 1.27953  27
 -12  -3   0 10.7005 0.52916  49
  12  -3   0 9.99969 2.44882   9
  12  -3   0 10.7812 0.84189  50
 -12  -3   0 11.8675 0.57765  46
 -12  -3   0 8.43797 1.68385  34
 -12  -3   0 11.5489 1.31374  25
 -12  -3   0 10.9694 0.49767  48
 -12  -3   0 12.2326 1.17099  36
 -12  -3   0 13.1600 2.74298  33
 -12  -3   0 9.07576 1.92956   8
  12  -3   0 9.81359 1.97555   3
  12  -3   0 13.9714 3.15245  33
  12  -3   0 14.5274 2.86420   7
 -12   3   0 10.5498 0.58891  40
 -12   3   0 11.1601 2.30623   2
  12   3   0 10.3012 2.15732   8
  12   3   0 11.3802 0.62282  42
 -12   3   0 10.0391 2.17181   5
  12   3   0 11.0374 2.16796  32
  12   3   0 10.3151 0.82691  29
  12   3   0 12.1100 1.60911  28
  12   3   0 12.4239 2.45345   7
 -12   3   0 12.5637 2.40154   4
 -12   3   0 9.94437 0.62078  46
 -12   3   0 10.6293 0.60961  48
  12   3   0 9.58138 1.17276  37
 -12   3   0 7.74263 2.50783  32
  12   3   0 11.5307 1.24982  38
 -12   3   0 11.6534 0.86549  29
 -12   3   0 11.7137 0.55793  45
 -12   3   0 11.5221 0.63623  49
 -12   3   0 11.4570 1.50240  37
  12   3   0 13.5454 1.83297   9
  12   3   0 11.7962 1.54243  34
 -12   3   0 10.4399 0.65139  44
  12   3   0 11.5874 1.58105  25
 -12   3   0 6.99263 2.40671   6
 -12   3   0 6.23599 2.03740   9
 -12   3   0 12.0663 1.41863  36
 -12   3   0 13.0068 2.13572   8
  12   3   0 11.2584 2.20577   2
 -12   3   0 12.1123 2.91096  34
  12   3   0 12.9492 2.26892   3
  12   3   0 11.3231 2.44786  33
  13  -3   0 -1.6999 1.17920  25
 -13  -3   0 -2.2049 1.11475  33
 -13  -3   0 -0.0537 0.93491   9
 -13  -3   0 -0.0347 0.25176  46
  13  -3   0 0.37226 2.19481  32
 -13  -3   0 -0.1219 0.17112  48
 -13  -3   0 -0.1614 0.22661  44
 -13  -3   0 -0.4609 0.47518  36
 -13  -3   0 -0.0479 0.26222  39
 -13  -3   0 0.37340 0.63070   1
  13  -3   0 1.61507 1.70493   7
  13  -3   0 -0.9799 0.98472  28
  13  -3   0 1.00920 0.90105   3
  13  -3   0 -2.4230 1.43365  33
 -13  -3   0 0.26571 0.30142  40
 -13  -3   0 -0.5409 0.60624  27
  13  -3   0 -0.4139 1.72084   6
  13  -3   0 0.36643 0.99608   2
  13  -3   0 0.92922 1.60610   9
  13  -3   0 -1.3384 1.23956  34
 -13  -3   0 0.09665 0.24352  49
  13  -3   0 0.76155 0.70548  30
  13  -3   0 2.33847 1.77188   4
 -13  -3   0 0.86296 1.22742  32
 -13  -3   0 0.71155 0.91642  34
 -13  -3   0 1.58219 1.17831   8
  13  -3   0 0.33922 0.45895  50
  13   3   0 1.86076 1.25281   2
 -13   3   0 0.26802 0.29326  40
  13   3   0 -1.0235 1.35981  32
 -13   3   0 1.14065 1.49315   5
 -13   3   0 0.10446 0.30470  44
  13   3   0 -0.3706 0.86920  28
  13   3   0 -0.2793 0.68930  34
 -13   3   0 1.40075 1.47771   4
  13   3   0 -2.5959 1.16704   7
 -13   3   0 -0.0221 0.29558  49
 -13   3   0 -0.6067 1.01040   8
 -13   3   0 0.03095 0.29929  46
 -13   3   0 0.04391 0.34223  29
 -13   3   0 1.01028 1.67722  32
 -13   3   0 -0.0755 0.23299  45
  13   3   0 -0.5588 0.90641   3
 -13   3   0 0.58308 0.72181  36
 -13   3   0 0.21166 0.73895  37
 -13   3   0 -0.9571 1.56150   6
  13   3   0 -0.0954 0.27523  29
 -13   3   0 0.29888 1.17841   2
  13   3   0 -1.6784 0.99415   8
 -13   3   0 0.14159 0.25941  48
 -13   3   0 4.13064 1.94370  34
  13   3   0 0.20131 0.32707  42
  13   3   0 -0.5876 0.86996  25
  13   3   0 -2.3988 1.05167  33
  14  -3   0 35.3912 4.29016  34
 -14  -3   0 32.5298 2.77925   6
  14  -3   0 36.9295 3.09812  25
 -14  -3   0 34.7893 3.57740  32
  14  -3   0 29.9919 4.35826  33
  14  -3   0 36.0294 3.85242   4
  14  -3   0 34.0001 5.08814  32
 -14  -3   0 33.2894 3.08093   9
 -14  -3   0 27.3899 2.94863  34
  14  -3   0 33.8706 1.81820  29
  14  -3   0 38.7140 4.40716   9
 -14  -3   0 39.8528 2.70914   1
  14  -3   0 27.2194 4.29339   6
 -14  -3   0 35.1196 1.10829  48
  14  -3   0 35.3112 2.73536  28
 -14  -3   0 34.3403 1.94954  36
  14  -3   0 27.7357 3.50988   2
  14  -3   0 35.4750 1.39923  50
 -14  -3   0 35.0401 1.15156  49
 -14  -3   0 33.3398 1.25174  39
 -14  -3   0 34.9325 1.17993  46
 -14  -3   0 32.9397 1.21269  40
 -14  -3   0 32.3322 3.43616   8
 -14  -3   0 34.8683 1.15447  44
  14  -3   0 33.3161 4.46836   7
 -14  -3   0 30.9192 3.94329  33
  14  -3   0 32.8281 3.52201   3
  14   3   0 34.1039 2.60534  34
  14   3   0 42.7476 4.00721  32
 -14   3   0 30.8569 3.50262   4
 -14   3   0 35.5107 4.26134   9
 -14   3   0 34.4318 1.26124  44
 -14   3   0 31.4085 4.63733  32
 -14   3   0 34.6036 1.23642  49
 -14   3   0 38.0087 3.84897   5
 -14   3   0 35.5719 1.53315  29
 -14   3   0 33.5600 1.21469  48
  14   3   0 32.3619 1.50053  29
  14   3   0 35.4018 1.22370  42
  14   3   0 36.0748 2.91510   9
  14   3   0 34.4191 2.68891  25
 -14   3   0 34.4738 3.32567   8
  14   3   0 30.9511 3.53226   3
 -14   3   0 34.4958 2.45025  37
 -14   3   0 34.7179 1.11061  45
  14   3   0 37.4473 4.16212  33
  14   3   0 33.0047 3.57774   2
 -14   3   0 35.3890 1.21165  40
 -14   3   0 30.0985 4.33936  34
 -14   3   0 35.8650 2.27856  36
 -14   3   0 35.3646 3.71597   2
  14   3   0 36.0493 2.68357  28
 -14   3   0 33.1849 4.36810   6
  14   3   0 35.4508 4.08933   7
 -14   3   0 34.6814 1.24169  46
  14   3   0 38.8277 3.61158   8
  15  -3   0 1.55724 1.23937  28
  15  -3   0 1.77267 0.56816  50
 -15  -3   0 0.80057 0.95727   1
 -15  -3   0 1.45843 0.73797  36
 -15  -3   0 1.15098 1.31837   8
  15  -3   0 -1.4878 2.12721  32
  15  -3   0 -1.7391 1.90519   6
  15  -3   0 3.85686 2.33974  33
 -15  -3   0 1.73361 0.33067  49
 -15  -3   0 1.47717 0.35957  46
  15  -3   0 -0.3511 1.58656   7
  15  -3   0 -0.0249 1.43536  25
 -15  -3   0 0.18628 1.16342   6
 -15  -3   0 1.19527 0.27342  48
  15  -3   0 1.98472 0.62896  29
  15  -3   0 3.11882 2.16878   9
 -15  -3   0 1.47604 0.37803  39
  15  -3   0 0.60768 1.61777   4
  15  -3   0 0.35422 1.74311  34
 -15  -3   0 0.46612 1.29793   9
 -15  -3   0 1.53496 0.33634  44
 -15  -3   0 1.08151 0.38088  40
 -15  -3   0 -0.2100 1.56101  32
 -15  -3   0 2.76923 2.05403  33
  15   3   0 4.54598 1.94707  32
  15   3   0 2.53094 1.36989  28
  15   3   0 2.54452 1.37302   9
  15   3   0 -0.7755 1.61142   7
 -15   3   0 -1.1875 1.09447   8
 -15   3   0 1.49128 0.36184  48
 -15   3   0 1.43760 0.41282  46
 -15   3   0 1.67821 0.40764  49
 -15   3   0 1.72987 0.38562  40
 -15   3   0 0.12468 1.39259   2
 -15   3   0 3.42728 1.80685   5
 -15   3   0 1.43097 0.42272  44
  15   3   0 2.70441 1.32039  25
  15   3   0 3.19236 1.97719  33
  15   3   0 2.25325 0.46254  29
  15   3   0 0.50119 0.84413  34
 -15   3   0 0.79190 0.44760  29
 -15   3   0 0.83626 1.86428  34
 -15   3   0 1.60600 0.30107  45
  15   3   0 0.30416 2.37264   2
  15   3   0 0.30462 1.36167   3
 -15   3   0 2.33615 1.97900   6
 -15   3   0 0.34507 0.84635  37
 -15   3   0 1.00119 0.89948  36
  15   3   0 1.97435 0.44767  42
 -16  -3   0 38.5943 1.34252  46
  16  -3   0 40.5517 3.46394  25
 -16  -3   0 37.2198 1.23007  48
 -16  -3   0 37.1396 2.19438  36
 -16  -3   0 36.3955 3.89632   8
  16  -3   0 38.5999 4.93271   7
  16  -3   0 37.8487 5.85026  32
 -16  -3   0 39.1965 1.29085  49
 -16  -3   0 37.9783 1.29024  44
  16  -3   0 34.8168 4.06512   4
  16  -3   0 40.5250 3.12761  28
 -16  -3   0 41.4776 3.00992   1
  16  -3   0 38.9521 1.94682  29
  16  -3   0 37.9681 4.61894  34
  16  -3   0 39.1235 1.52412  50
  16  -3   0 37.7929 5.25122  33
 -16  -3   0 38.1750 1.37571  40
 -16  -3   0 41.2354 3.69047   9
 -16  -3   0 39.5590 1.40533  39
  16  -3   0 38.8722 5.02527   6
 -16  -3   0 30.6522 3.91900  32
 -16  -3   0 40.0073 3.29963   6
  16  -3   0 36.1914 4.56182   9
  16   3   0 39.1814 1.38995  42
 -16   3   0 33.8610 2.61042  37
  16   3   0 37.6144 1.62602  29
 -16   3   0 48.4084 4.38552   5
  16   3   0 41.7128 3.09679  28
 -16   3   0 40.6566 2.58026  36
 -16   3   0 36.8794 1.35593  48
 -16   3   0 35.6380 3.69091   8
 -16   3   0 39.5546 4.20379   2
 -16   3   0 37.2169 1.38025  49
 -16   3   0 38.3097 1.20074  45
  16   3   0 35.5678 3.92365  32
 -16   3   0 35.2475 1.64228  29
  16   3   0 33.1564 4.29521  33
 -16   3   0 38.8552 1.39823  46
  16   3   0 36.9406 2.93049  34
  16   3   0 37.8860 3.17224   9
  16   3   0 37.2443 2.95480  25
  16   3   0 33.3083 3.97204   3
  16   3   0 38.2349 4.57531   7
 -16   3   0 38.8429 1.34709  40
 -16   3   0 37.0667 1.39988  44
 -16   3   0 35.4090 3.64204  10
  17  -3   0 1.61509 1.97184  34
  17  -3   0 1.68817 0.71893  29
 -17  -3   0 0.82594 0.73234  36
 -17  -3   0 0.53169 0.37435  46
 -17  -3   0 0.65060 0.34282  49
 -17  -3   0 0.82936 0.35064  44
 -17  -3   0 0.83707 0.28892  48
 -17  -3   0 0.04982 0.35213  39
  17  -3   0 -2.5762 2.47412  32
 -17  -3   0 -0.6347 0.91791   1
  17  -3   0 0.63014 1.58291  25
 -17  -3   0 -0.0906 1.41620   8
  17  -3   0 -0.1868 2.16385  33
 -17  -3   0 3.93463 1.43043   6
  17  -3   0 -0.7366 1.52365   9
 -17  -3   0 0.82690 0.41633  40
 -17  -3   0 1.29551 1.65209  32
  17  -3   0 1.38174 1.40506  28
  17  -3   0 0.32290 0.56177  50
  17  -3   0 3.63468 2.19488   6
  17  -3   0 -2.1115 1.85846   7
 -17   3   0 -1.5314 1.60182   4
 -17   3   0 0.44516 0.41469  40
 -17   3   0 0.15224 0.25680  45
 -17   3   0 1.73366 1.10148  36
 -17   3   0 0.25125 0.24422  39
 -17   3   0 -1.5764 1.71169   5
 -17   3   0 0.49968 0.42524  46
  17   3   0 0.64556 1.16882   9
 -17   3   0 0.37359 0.42579  44
  17   3   0 -0.0814 1.25910  28
 -17   3   0 5.66903 2.10676   2
 -17   3   0 0.44335 0.44504  29
  17   3   0 0.42959 0.44819  42
  17   3   0 2.49353 1.88959   3
 -17   3   0 -0.0469 0.38428  49
  17   3   0 1.00782 1.92679  32
  17   3   0 0.04654 0.36021  29
  17   3   0 1.42485 1.32383  25
 -17   3   0 0.66427 1.38381   8
 -17   3   0 -1.0477 0.81694  37
 -17   3   0 0.61219 1.48514  10
  17   3   0 0.70908 0.95492  34
 -17   3   0 2.64508 1.94649   1
  17   3   0 0.13737 1.77231  33
 -17   3   0 0.06883 0.34625  48
  18  -3   0 3.09988 0.70414  50
 -18  -3   0 4.62569 1.11724  36
  18  -3   0 5.69169 2.61500   9
  18  -3   0 6.28087 2.62954   7
 -18  -3   0 4.77006 0.68624  46
 -18  -3   0 4.00346 0.52454  48
 -18  -3   0 4.58269 0.61552  44
  18  -3   0 5.08462 0.97684  29
  18  -3   0 4.78079 3.10134  33
 -18  -3   0 6.41335 1.62266   1
  18  -3   0 5.09568 3.05698   6
 -18  -3   0 6.00542 0.75083  40
 -18  -3   0 1.27050 1.67113   6
 -18  -3   0 -0.5740 2.10877  32
  18  -3   0 6.65663 3.01829  32
 -18  -3   0 5.86673 0.63834  49
  18  -3   0 3.85444 1.96436  25
  18  -3   0 3.15539 2.15726  34
  18  -3   0 5.69895 1.84817  28
  18  -3   0 5.69893 2.39468   4
 -18  -3   0 4.16574 0.68934  39
 -18  -3   0 2.02746 1.77116   8
 -18   3   0 3.18064 0.49821  48
 -18   3   0 4.14298 0.61071  44
 -18   3   0 5.50072 0.73381  49
  18   3   0 0.56570 2.12699  33
  18   3   0 3.03478 1.96636  32
  18   3   0 4.24685 1.61770  25
 -18   3   0 3.69618 2.19625   5
 -18   3   0 4.56600 0.48797  39
 -18   3   0 6.45882 2.24423   8
 -18   3   0 4.86976 0.78606  29
  18   3   0 2.18437 1.56626  28
  18   3   0 2.15807 1.84588   3
  18   3   0 5.00549 2.47969   7
 -18   3   0 7.93663 2.48501   4
 -18   3   0 5.42260 0.73951  40
 -18   3   0 5.13668 1.37759  36
 -18   3   0 6.06191 0.77752  46
  18   3   0 3.34468 1.37797  34
 -18   3   0 5.48028 1.49260  37
 -18   3   0 2.42688 2.24021   1
 -18   3   0 1.41389 2.02187   2
  18   3   0 3.65594 0.62439  42
  18   3   0 2.65955 1.61596   9
 -18   3   0 1.55139 1.83846  10
 -18   3   0 3.77890 0.47477  45
 -19  -3   0 4.99018 0.58595  39
  19  -3   0 4.91942 2.13069  25
  19  -3   0 7.25842 3.00257   9
  19  -3   0 5.83073 2.12973  35
  19  -3   0 5.51251 2.35281   4
 -19  -3   0 5.26734 0.54234  48
 -19  -3   0 6.32217 1.71934   1
 -19  -3   0 5.95272 1.19722  36
  19  -3   0 4.99190 2.77706  34
 -19  -3   0 3.70974 2.33424  32
 -19  -3   0 7.42903 0.69072  49
  19  -3   0 5.64212 0.72600  50
 -19  -3   0 8.18686 2.13842   6
  19  -3   0 3.37824 0.82959  29
 -19  -3   0 5.75002 0.62715  40
 -19  -3   0 6.40518 0.71661  46
  19  -3   0 9.40938 3.29976   7
  19  -3   0 5.07963 1.71392  28
  19  -3   0 6.38996 2.87243   6
  19  -3   0 5.34362 3.02727  32
  19  -3   0 6.10325 3.12756  33
 -19  -3   0 5.60011 0.65130  44
 -19  -3   0 3.99438 1.84435   8
 -19   3   0 5.13138 0.78963  29
  19   3   0 3.85229 1.68969   9
  19   3   0 5.64141 0.70095  42
 -19   3   0 5.55905 2.32025   4
  19   3   0 5.96009 1.49515  31
 -19   3   0 7.75015 2.50709   2
  19   3   0 11.0509 2.76245   3
 -19   3   0 7.10820 0.77560  40
  19   3   0 6.06894 1.77093  28
 -19   3   0 3.69106 1.96747   8
 -19   3   0 5.53962 0.63106  46
  19   3   0 4.52060 1.46188  35
  19   3   0 3.87908 2.53840   7
  19   3   0 5.35491 2.55608  32
 -19   3   0 4.85160 0.61494  44
 -19   3   0 5.48187 1.30675  36
 -19   3   0 4.23450 0.49196  39
 -19   3   0 6.07966 1.99021  10
  19   3   0 7.94930 1.77869  25
 -19   3   0 4.74588 0.53943  48
 -19   3   0 8.17208 1.69683  37
 -19   3   0 6.80930 0.77751  49
  19   3   0 2.97180 2.30201  33
 -19   3   0 6.29416 0.48386  45
 -20  -3   0 1.17479 0.35356  48
 -20  -3   0 0.63897 0.49390  40
  20  -3   0 1.40074 1.89015  35
 -20  -3   0 2.05580 0.89595  36
  20  -3   0 1.93494 1.58241  28
  20  -3   0 1.10771 0.63759  50
 -20  -3   0 1.32930 0.43214  49
 -20  -3   0 0.73895 0.43633  39
  20  -3   0 2.68043 1.92645  25
 -20  -3   0 0.73360 0.41404  44
 -20  -3   0 1.21284 0.46091  46
 -20   3   0 1.43854 0.51701  40
  20   3   0 0.27725 1.17983  25
  20   3   0 0.77944 0.57365  42
  20   3   0 0.30928 1.26336  35
  20   3   0 1.27899 1.51547  28
 -20   3   0 1.20381 0.27905  45
 -20   3   0 1.65221 1.18331  36
 -20   3   0 0.80260 1.09870  37
 -20   3   0 1.34734 0.53709  44
 -20   3   0 1.30813 0.58719  29
 -20   3   0 1.16755 0.41007  48
  20   3   0 0.41013 1.05640  31
 -20   3   0 1.72860 0.53124  46
 -20   3   0 0.64655 0.47636  49
  21  -3   0 2.14352 0.83019  42
 -21  -3   0 2.92860 1.03393  36
  21  -3   0 2.78872 1.97883  35
 -21  -3   0 2.48434 0.59963  40
 -21  -3   0 2.29951 0.48950  49
 -21  -3   0 2.49412 0.52001  46
  21  -3   0 2.14290 0.68036  50
 -21  -3   0 1.92748 0.48755  39
  21  -3   0 1.17293 1.76285  25
 -21  -3   0 2.98630 0.51744  44
  21  -3   0 3.40959 1.78050  28
 -21  -3   0 3.07752 0.43254  48
  21   3   0 1.08886 1.30180  35
  21   3   0 1.56335 1.19126  31
  21   3   0 2.53642 0.68799  42
 -21   3   0 2.77175 0.59069  46
 -21   3   0 2.82325 0.57147  49
 -21   3   0 2.85179 0.69970  29
 -21   3   0 2.43687 0.47912  48
 -21   3   0 3.61084 0.61981  40
 -21   3   0 2.13488 0.33768  39
 -21   3   0 1.96726 0.56762  44
 -21   3   0 1.10599 1.14215  36
 -21   3   0 3.26845 0.33765  45
 -21   3   0 4.63509 1.53244  37
  21   3   0 2.11800 1.60498  25
  21   3   0 0.39128 1.48659  28
  22  -3   0 9.88750 2.66408  25
 -22  -3   0 14.0999 0.98268  39
 -22  -3   0 13.9932 0.80377  48
 -22  -3   0 14.5791 0.91908  49
 -22  -3   0 13.8178 0.92780  44
 -22  -3   0 14.7894 0.99627  46
 -22  -3   0 18.5671 1.97215  36
  22  -3   0 13.1860 3.04565  35
  22  -3   0 14.4383 1.38964  42
  22  -3   0 13.1374 2.67154  28
  22  -3   0 14.3141 1.17565  50
 -22  -3   0 15.5823 1.08944  40
  22   3   0 14.5909 1.14827  42
 -22   3   0 11.6639 1.25778  29
  22   3   0 14.4923 2.43606  28
 -22   3   0 14.6278 0.92883  48
 -22   3   0 14.3359 1.04418  49
 -22   3   0 13.8482 1.06328  44
  22   3   0 14.0724 2.16234  31
  22   3   0 11.1648 1.99345  35
 -22   3   0 12.7593 2.12432  37
  22   3   0 13.2871 2.41903  25
 -22   3   0 17.6807 2.25857  36
 -22   3   0 11.8155 0.71888  39
 -22   3   0 13.4332 1.06591  40
 -22   3   0 14.5910 0.64234  45
 -22   3   0 15.2601 1.07033  46
 -23  -3   0 7.92891 1.49371  36
 -23  -3   0 10.1514 0.92862  46
 -23  -3   0 7.29177 0.85509  39
  23  -3   0 6.24811 2.32748  25
 -23  -3   0 6.43695 0.68993  48
  23  -3   0 8.34164 1.09575  42
 -23  -3   0 7.19292 0.83231  40
  23  -3   0 9.18307 2.44202  28
 -23  -3   0 9.47845 0.87430  44
  23  -3   0 8.49300 2.70061  35
  23  -3   0 7.67397 0.86243  50
 -23  -3   0 9.36092 0.85104  49
 -23   3   0 9.74268 1.02745  40
  23   3   0 7.26434 1.79023  31
  23   3   0 4.92735 1.70609  35
 -23   3   0 7.00142 0.78195  49
 -23   3   0 10.1861 1.02485  44
  23   3   0 6.44382 2.16871  25
 -23   3   0 8.12185 0.52008  45
 -23   3   0 8.78472 0.80779  48
  23   3   0 3.87362 2.01691  28
 -23   3   0 8.12616 1.89439  37
  23   3   0 6.42156 0.86639  42
 -23   3   0 11.3847 1.90838  36
 -23   3   0 8.43660 0.98405  46
 -24  -3   0 -0.2571 0.48222  44
 -24  -3   0 -0.3413 0.46440  49
  24  -3   0 -0.3684 0.69603  50
 -24  -3   0 -0.1005 0.37500  48
 -24  -3   0 -0.0970 0.52152  46
 -24  -3   0 -0.7115 0.44100  39
  24  -3   0 0.45372 0.93647  42
 -24  -3   0 -0.6704 0.60539  40
  24   3   0 -0.2453 0.71125  42
 -24   3   0 0.26316 0.58935  44
 -24   3   0 -0.0525 0.25718  45
 -24   3   0  0.0000 0.56760  49
 -24   3   0 -0.0648 0.61022  40
  24   3   0 -0.0579 0.60160  51
 -24   3   0 0.03634 0.42687  48
 -24   3   0 0.11169 0.58201  46
 -25  -3   0 0.97843 0.52991  44
 -25  -3   0 1.27779 0.54894  49
  25  -3   0 1.56905 0.73058  50
 -25  -3   0 0.66058 0.40388  48
  25  -3   0 0.18020 0.96870  42
 -25  -3   0 -0.1843 0.54172  46
 -25  -3   0 1.02158 0.50704  39
 -25  -3   0 1.42878 0.70028  40
 -25   3   0 1.36670 0.62694  49
 -25   3   0 1.13458 0.63940  46
 -25   3   0 0.99681 0.27766  45
 -25   3   0 1.22269 0.66105  44
  25   3   0 0.94250 0.67445  51
 -25   3   0 0.63183 0.46542  48
 -25   3   0 0.99693 0.68610  40
  25   3   0 2.13090 0.81916  42
 -26  -3   0 4.24083 0.66992  44
 -26  -3   0 6.26830 0.71915  49
 -26  -3   0 4.09007 0.53406  48
 -26  -3   0 5.69026 0.86907  40
 -26  -3   0 4.21284 0.70801  46
  26  -3   0 2.15472 0.77369  50
 -26  -3   0 5.14304 0.65334  39
  26  -3   0 4.18110 1.09836  42
 -26   3   0 4.96845 0.80484  46
 -26   3   0 3.87196 0.60929  48
 -26   3   0 5.41499 0.79407  44
 -26   3   0 5.17501 0.86096  40
 -26   3   0 4.25239 0.75874  49
  26   3   0 4.06076 0.91148  42
 -27  -3   0 7.64628 0.80640  49
  27  -3   0 5.84193 1.25499  42
 -27  -3   0 9.21192 0.99415  44
 -27  -3   0 7.03830 0.76502  48
 -27  -3   0 9.58009 1.06765  46
 -27  -3   0 11.5774 1.26506  40
 -27   3   0 8.63161 0.97419  40
 -27   3   0 9.83885 1.15002  46
 -27   3   0 7.84454 0.95467  44
 -27   3   0 8.58460 0.85022  48
 -27   3   0 11.0704 1.15169  49
  27   3   0 6.28572 1.02534  42
 -28  -3   0 1.19264 0.75750  40
 -28  -3   0 0.91766 0.64197  46
 -28  -3   0 1.02120 0.59405  49
 -28  -3   0 0.44484 0.56695  44
  28  -3   0 -0.2124 1.07557  42
 -28  -3   0 0.41557 0.42812  48
 -28   3   0 0.97034 0.70142  44
 -28   3   0 0.48824 0.67914  49
 -28   3   0 0.24093 0.47201  48
 -28   3   0 -0.5912 0.65508  46
  28   3   0 -0.4263 0.79797  42
 -28   3   0 -0.0716 0.74005  40
   0  -4   0 831.339 22.5229  31
   0  -4   0 851.890 22.0534  50
   0  -4   0 885.272 35.5391  14
   0  -4   0 844.362 31.7288  12
   0  -4   0 854.908 24.0023   6
   0  -4   0 850.600 24.3525   9
   0  -4   0 869.832 23.7106  32
   0  -4   0 802.002 22.2100  25
   0  -4   0 864.214 22.0839  39
   0  -4   0 828.473 31.3285  13
   0  -4   0 861.417 33.4732  15
   0  -4   0 834.677 21.9532  47
   0  -4   0 867.479 33.1447  18
   0  -4   0 868.187 24.4152   9
   0  -4   0 860.709 24.5500   4
   0  -4   0 853.009 22.5302  35
   0  -4   0 883.002 25.0451   1
   0  -4   0 775.692 22.3718  37
   0  -4   0 880.953 37.6137  19
   0  -4   0 848.940 23.8927   3
   0  -4   0 853.176 23.3181   7
   0  -4   0 926.237 23.4724  27
   0   4   0 868.320 22.6287  31
   0   4   0 860.499 24.8252   1
   0   4   0 870.127 24.5136  34
   0   4   0 898.629 28.6386  15
   0   4   0 889.802 32.1522  14
   0   4   0 861.435 29.0345  17
   0   4   0 868.964 23.8713   2
   0   4   0 866.543 23.7274  32
   0   4   0 890.734 22.4488  37
   0   4   0 858.198 24.6374   4
   0   4   0 867.525 34.5425  11
   0   4   0 849.845 22.2480  25
   0   4   0 850.822 33.6910  13
   0   4   0 850.766 24.0271   6
   0   4   0 889.293 23.3359  27
   0   4   0 866.841 24.1082   3
   0   4   0 904.696 39.9255  16
   0   4   0 884.038 22.2989  30
   0   4   0 844.756 28.1831  15
  -1  -4   0 15.9608 0.91690  31
  -1  -4   0 15.2126 0.74744  28
   1  -4   0 15.0298 2.21632   6
  -1  -4   0 14.2660 1.13191  33
   1  -4   0 17.9227 2.19830  34
  -1  -4   0 15.9933 1.52835   3
  -1  -4   0 15.2973 0.73714  26
   1  -4   0 9.42968 5.46291  12
  -1  -4   0 10.4247 2.59199  21
   1  -4   0 15.1832 0.49564  47
  -1  -4   0 17.8068 2.12118   1
   1  -4   0 18.0388 2.09503   9
   1  -4   0 15.0049 2.27213   4
  -1  -4   0 13.0622 3.65578  13
  -1  -4   0 13.0939 1.74449   6
  -1  -4   0 14.5142 1.58121  32
  -1  -4   0 12.9930 1.88373  27
  -1  -4   0 15.7063 0.95844  35
   1  -4   0 14.6570 2.18517   1
  -1  -4   0 18.9912 4.84333  14
  -1  -4   0 15.3107 0.62722  50
   1  -4   0 18.1944 5.17755  14
  -1  -4   0 17.1894 1.31202   7
  -1  -4   0 17.2531 2.16069   4
   1  -4   0 15.8696 2.12637   9
   1  -4   0 14.0047 1.85390  27
  -1  -4   0 16.1956 0.63392  39
  -1  -4   0 9.79052 4.44478  19
   1  -4   0 16.0694 0.62514  39
   1  -4   0 15.8382 0.92342  25
   1  -4   0 14.3982 4.54835  13
   1  -4   0 25.9427 6.70610  19
  -1  -4   0 19.0350 4.75020  18
   1  -4   0 14.3709 0.92615  31
   1  -4   0 15.7481 1.60152   3
  -1  -4   0 13.8118 0.59815  43
   1  -4   0 15.6774 1.19827  35
   1  -4   0 16.2467 0.68204  50
   1  -4   0 15.5801 4.20176  15
  -1  -4   0 19.2319 1.97747   9
  -1  -4   0 16.3522 1.78861   9
   1  -4   0 16.8762 2.16318  32
   1  -4   0 15.4941 1.01217  37
   1   4   0 16.7106 2.15078   4
   1   4   0 13.8031 1.78799   1
  -1   4   0 11.2241 3.23628  17
   1   4   0 18.3918 3.68569  14
   1   4   0 14.3721 0.85729  30
   1   4   0 9.47946 6.26865  16
  -1   4   0 16.0150 1.03874  31
   1   4   0 14.2252 1.59142   3
   1   4   0 18.0852 1.78487  34
   1   4   0 14.9878 0.58943  48
  -1   4   0 11.1125 3.57850  15
  -1   4   0 15.5424 1.23707  29
   1   4   0 18.2816 4.48831  11
  -1   4   0 12.2568 3.74153  15
   1   4   0 23.8036 4.96329  13
  -1   4   0 14.5067 2.13425   6
   1   4   0 16.3447 0.91298  37
  -1   4   0 17.8311 2.34307   4
   1   4   0 14.6703 1.45861  32
   1   4   0 17.0248 1.00581  31
  -1   4   0 15.7080 0.52976  46
   1   4   0 14.0290 1.56741  27
  -1   4   0 16.6135 1.01082  25
  -1   4   0 17.9040 6.16266  16
   1   4   0 17.9848 1.97577   5
  -1   4   0 17.6296 0.54421  49
  -1   4   0 16.6384 0.98899  37
  -1   4   0 14.0598 1.61691   2
  -1   4   0 18.0854 4.68927  13
  -1   4   0 16.8605 2.09034  34
  -1   4   0 17.7556 2.11107   1
   1   4   0 16.4436 0.71757  28
  -1   4   0 15.5847 0.56415  43
   1   4   0 15.3854 0.65913  26
  -1   4   0 16.8424 1.71199   3
  -1   4   0 16.1983 4.59795  14
  -1   4   0 15.9043 0.67640  30
  -1   4   0 12.7178 1.54799  27
  -1   4   0 15.3681 2.03555  32
   1   4   0 15.8231 0.55036  43
  -1   4   0 21.5516 4.86654  11
   1   4   0 11.3556 2.87839  17
  -2  -4   0 38.3738 2.35505   3
   2  -4   0 35.7617 1.59107  31
  -2  -4   0 39.0294 1.38685  26
  -2  -4   0 30.2735 6.99846  19
  -2  -4   0 38.2985 2.90101   1
   2  -4   0 38.4545 3.07439   9
  -2  -4   0 39.5023 2.41668   9
  -2  -4   0 41.4412 4.78962  15
   2  -4   0 38.3329 1.91875  35
  -2  -4   0 37.3988 1.18285  39
   2  -4   0 35.4285 2.39896  27
  -2  -4   0 38.4650 1.52966  31
  -2  -4   0 38.6358 2.19673   6
  -2  -4   0 39.7970 2.76848   4
   2  -4   0 36.7102 1.66144  37
   2  -4   0 31.6522 6.39283  13
   2  -4   0 36.6017 1.06377  47
   2  -4   0 35.7561 3.09421  34
  -2  -4   0 35.0572 6.10183  14
   2  -4   0 42.0406 3.21679  32
   2  -4   0 36.3145 5.77182  17
   2  -4   0 38.7565 1.64624  25
  -2  -4   0 34.1493 5.07928  18
   2  -4   0 36.3982 2.41812   2
   2  -4   0 39.9393 3.30168   4
   2  -4   0 32.2623 7.48227  14
  -2  -4   0 40.7579 2.60608  34
  -2  -4   0 28.1901 4.81057  21
   2  -4   0 39.4363 1.32414  28
  -2  -4   0 37.4669 1.12861  50
   2  -4   0 36.2576 2.46970   3
   2  -4   0 39.1478 1.22398  50
   2  -4   0 40.0723 7.57231  15
   2  -4   0 38.5792 1.16009  39
   2  -4   0 45.5657 7.51639  12
   2  -4   0 41.1683 8.02013  19
  -2  -4   0 33.7554 2.45347  27
  -2  -4   0 39.1431 2.01150   7
   2  -4   0 35.3995 3.15135   6
  -2  -4   0 36.5904 1.39144  28
  -2   4   0 37.3760 1.10753  44
  -2   4   0 38.9736 3.04156  32
  -2   4   0 42.3903 3.22008  34
   2   4   0 41.3212 2.07029   7
   2   4   0 38.5360 6.85129  11
   2   4   0 37.9807 1.10264  43
   2   4   0 42.1947 2.55120   3
  -2   4   0 34.1480 2.17406  27
  -2   4   0 36.6220 1.65281  31
   2   4   0 39.4031 1.43812  37
  -2   4   0 37.2813 3.03370   9
  -2   4   0 39.7217 3.18846   6
   2   4   0 41.7183 7.24214  20
  -2   4   0 37.1870 6.95950  11
   2   4   0 37.3650 1.38274  28
   2   4   0 37.8183 2.12670   6
  -2   4   0 37.4591 1.08334  46
   2   4   0 38.2756 2.66984   1
   2   4   0 42.8379 5.61954  17
   2   4   0 45.3486 5.83128  13
  -2   4   0 37.2707 2.51204   2
   2   4   0 38.0815 1.33674  26
   2   4   0 39.4712 8.92848  16
  -2   4   0 37.7497 1.59157  37
  -2   4   0 31.6218 7.55325  16
  -2   4   0 33.2911 3.09011   4
   2   4   0 39.1228 1.57867  30
   2   4   0 37.6978 1.08460  48
  -2   4   0 33.1999 7.05220  13
  -2   4   0 54.3142 8.03567  14
  -2   4   0 38.3881 1.12532  43
  -2   4   0 37.8435 1.08881  49
   2   4   0 30.8581 3.80439  12
   2   4   0 39.7790 1.61413  31
  -2   4   0 38.6025 1.70470  36
  -2   4   0 31.0779 6.46061  22
   2   4   0 31.0986 3.72897  14
   2   4   0 35.8485 2.23045  27
  -2   4   0 36.6835 2.56900   3
   2   4   0 37.9936 2.52910   5
  -2   4   0 37.4133 3.02904   1
   2   4   0 33.5818 3.30252  14
  -2   4   0 38.8675 1.68741  25
   2   4   0 40.6448 2.82071   4
  -2   4   0 36.8084 1.83422  29
   3  -4   0 20.0319 2.71099  34
  -3  -4   0 17.8165 4.06410  21
  -3  -4   0 18.9218 1.37625  33
  -3  -4   0 20.8867 2.22341   1
   3  -4   0 15.2243 4.74782  13
   3  -4   0 20.8712 2.87038  32
   3  -4   0 12.3984 6.22009  12
   3  -4   0 15.6730 0.57333  47
   3  -4   0 17.2145 0.78711  50
  -3  -4   0 18.0663 0.56667  40
   3  -4   0 14.7731 1.78063   2
   3  -4   0 16.9404 0.65711  39
  -3  -4   0 16.4545 0.98068  26
   3  -4   0 18.9465 2.54441   9
   3  -4   0 10.5630 3.98509  19
   3  -4   0 15.7563 4.89182  15
  -3  -4   0 17.1141 2.07620  27
   3  -4   0 15.7690 1.18509  37
  -3  -4   0 15.7156 1.51258   9
  -3  -4   0 17.6899 2.00700   4
  -3  -4   0 14.7460 4.06310  14
   3  -4   0 21.7522 2.92119   6
   3  -4   0 17.8199 1.30505  25
  -3  -4   0 18.5567 1.65144   3
  -3  -4   0 16.5186 1.42215   7
   3  -4   0 19.5416 4.71250  17
  -3  -4   0 17.4882 0.98843  31
  -3  -4   0 33.1999 7.85745  19
  -3  -4   0 17.6269 0.62904  50
   3  -4   0 14.8180 1.93602  27
  -3  -4   0 18.9522 1.81587  34
   3  -4   0 14.2536 1.73723   3
   3  -4   0 16.3342 6.07933  14
  -3  -4   0 17.7142 1.03359  28
   3  -4   0 17.3014 1.11489  31
  -3  -4   0 16.6776 0.69054  39
  -3  -4   0 16.8681 0.99312  24
   3  -4   0 15.0814 0.57163  46
  -3  -4   0 21.3152 3.99172  18
   3  -4   0 23.4749 2.86217   4
   3   4   0 21.6996 6.63690  16
  -3   4   0 14.3112 1.66154  27
  -3   4   0 18.3016 1.32210  29
  -3   4   0 17.7259 0.59221  46
   3   4   0 12.7772 4.28145  17
   3   4   0 16.0219 1.08003  30
   3   4   0 19.2803 1.44723   7
  -3   4   0 18.1854 1.15926  31
  -3   4   0 18.1030 1.89363   2
   3   4   0 17.2886 0.59641  43
  -3   4   0 17.5909 2.64929   4
   3   4   0 16.5285 0.90460  26
   3   4   0 17.8160 1.06886  31
  -3   4   0 17.8282 2.43444   9
   3   4   0 9.97180 4.89637  20
  -3   4   0 17.2101 0.61601  44
   3   4   0 18.1003 1.28604  33
   3   4   0 16.6982 0.52456  44
   3   4   0 19.0487 1.86757   1
   3   4   0 14.7684 4.82542  11
   3   4   0 20.1960 4.00868  13
  -3   4   0 17.4614 1.16246  36
  -3   4   0 17.5903 1.11772  37
  -3   4   0 16.7341 0.59508  49
  -3   4   0 12.9062 4.92557  11
   3   4   0 16.1418 0.52137  46
  -3   4   0 17.3947 2.65513   6
  -3   4   0 16.6089 0.55681  40
   3   4   0 14.3476 1.67821  27
  -3   4   0 20.8123 6.03065  22
  -3   4   0 24.8915 6.54892  16
  -3   4   0 17.3305 0.62265  43
  -3   4   0 17.9819 2.54835  34
   3   4   0 19.1727 3.22863  12
  -3   4   0 16.8464 2.26438   1
  -3   4   0 18.4087 1.92810   3
  -3   4   0 18.7274 1.37706  25
   3   4   0 17.2894 0.98516  28
   3   4   0 16.3553 1.73825   3
   3   4   0 17.4283 2.01159   4
   3   4   0 18.9479 1.75052   9
  -3   4   0 17.0187 5.73302  14
  -3   4   0 12.9048 4.38029  15
   3   4   0 14.9905 1.70865   5
   3   4   0 17.3550 0.60267  48
  -3   4   0 18.4738 2.61426  32
  -4  -4   0 508.526 14.4251   7
   4  -4   0 497.449 16.1565   9
   4  -4   0 487.463 27.7741  12
   4  -4   0 512.845 14.2852  27
   4  -4   0 489.754 15.2750   2
  -4  -4   0 498.232 28.0193  19
   4  -4   0 494.580 25.9575  19
  -4  -4   0 504.575 14.2514  27
   4  -4   0 483.619 15.3276   3
  -4  -4   0 515.459 14.5578  34
   4  -4   0 517.257 12.9539  39
   4  -4   0 485.288 13.6894  37
  -4  -4   0 499.841 14.4868   4
  -4  -4   0 495.726 12.9067  40
  -4  -4   0 511.298 20.9491  18
  -4  -4   0 485.705 13.4754  31
   4  -4   0 517.667 16.3050  32
  -4  -4   0 494.101 12.8738  50
   4  -4   0 488.289 26.7740  13
  -4  -4   0 524.538 14.1467  34
  -4  -4   0 519.696 15.4768   1
  -4  -4   0 507.692 14.1153   9
   4  -4   0 547.990 16.5852   6
  -4  -4   0 510.039 19.8994  14
   4  -4   0 497.984 13.0177  50
   4  -4   0 481.639 23.3611  17
   4  -4   0 484.454 13.6335  31
  -4  -4   0 506.792 13.0157  39
  -4  -4   0 499.031 14.9361   3
  -4  -4   0 508.475 12.9337  48
   4  -4   0 502.324 13.7549  25
   4  -4   0 500.207 30.0027  14
  -4  -4   0 500.529 14.1577  33
   4  -4   0 505.996 16.3037  34
   4  -4   0 516.703 15.7054  33
  -4  -4   0 530.469 24.2540  21
  -4  -4   0 509.732 13.4725  28
   4  -4   0 509.530 16.2235   4
   4  -4   0 494.960 27.8335  15
  -4   4   0 494.019 16.3908  34
  -4   4   0 501.018 12.9240  49
   4   4   0 500.758 18.9301  12
   4   4   0 495.082 24.0031  17
   4   4   0 483.753 12.8785  46
  -4   4   0 498.136 16.1882   4
  -4   4   0 495.414 12.9401  45
  -4   4   0 514.857 13.7643  29
   4   4   0 507.489 15.2460   8
   4   4   0 517.988 15.1165   1
  -4   4   0 496.171 13.7635  25
  -4   4   0 505.155 15.3094   3
  -4   4   0 507.033 26.6946  13
  -4   4   0 502.589 16.2472   6
  -4   4   0 507.076 13.6881  37
   4   4   0 505.195 14.3896   9
   4   4   0 493.081 12.8734  44
   4   4   0 501.085 14.0740  33
   4   4   0 504.170 12.9356  43
  -4   4   0 494.216 27.2998  14
   4   4   0 518.032 15.1876   3
  -4   4   0 510.373 16.2588  32
  -4   4   0 506.727 16.5097   9
   4   4   0 526.183 13.2077  25
  -4   4   0 513.935 15.2652   2
  -4   4   0 493.043 26.0926  11
   4   4   0 517.378 14.3517   5
   4   4   0 497.887 28.2658  16
   4   4   0 505.720 13.3950  26
   4   4   0 501.866 13.3337  36
  -4   4   0 463.456 14.0856  27
  -4   4   0 497.775 12.9423  44
  -4   4   0 501.048 12.8844  40
   4   4   0 518.013 14.2892  27
  -4   4   0 475.475 17.7371  21
  -4   4   0 510.678 13.6914  36
  -4   4   0 496.077 16.2588   1
   4   4   0 517.183 25.0070  11
   4   4   0 508.344 14.6474   4
   4   4   0 508.378 25.3759  20
   4   4   0 487.921 18.8856  13
   4   4   0 520.237 13.7175  30
  -4   4   0 496.299 12.9128  46
  -4   4   0 470.556 26.9501  16
  -4   4   0 514.729 12.9603  43
  -4   4   0 485.964 26.4299  22
   4   4   0 506.040 13.5634  31
   4   4   0 496.909 13.4503  28
   4   4   0 495.066 12.8613  49
   4   4   0 499.982 14.3211   7
  -4   4   0 504.527 13.6525  31
   5  -4   0 59.6879 4.31447   4
   5  -4   0 56.8760 2.40065  36
   5  -4   0 58.8608 3.58178   2
   5  -4   0 63.7369 4.61298   6
   5  -4   0 60.7673 2.64941  25
   5  -4   0 57.0870 8.93794  15
   5  -4   0 57.5861 3.04660  27
  -5  -4   0 57.4865 3.25878   3
  -5  -4   0 60.6463 11.4360  19
  -5  -4   0 61.7162 1.68134  48
   5  -4   0 58.9557 4.36620  34
  -5  -4   0 59.1116 1.60170  50
   5  -4   0 59.2950 3.61275   3
   5  -4   0 57.7555 2.45079  37
  -5  -4   0 56.7941 3.13299  27
  -5  -4   0 59.6675 2.84459  34
   5  -4   0 71.0330 11.6673  13
  -5  -4   0 61.6231 3.06397   7
  -5  -4   0 61.6968 3.52116   1
  -5  -4   0 58.3213 6.78566  18
   5  -4   0 58.7472 4.00395  33
   5  -4   0 43.3115 10.9730  14
  -5  -4   0 66.2254 8.46992  21
  -5  -4   0 63.0358 3.02936  33
   5  -4   0 58.6393 1.81278  50
   5  -4   0 65.7254 9.23679  17
  -5  -4   0 59.1839 1.66591  40
   5  -4   0 58.2742 2.37277  31
   5  -4   0 59.0153 4.47705  32
   5  -4   0 50.6298 9.90984  12
  -5  -4   0 59.7399 1.77592  39
  -5  -4   0 59.6348 2.43183  34
  -5  -4   0 54.1653 2.50435   9
   5  -4   0 64.4741 4.45694   9
  -5  -4   0 59.9843 2.31898  28
  -5  -4   0 65.2737 2.90674   4
  -5  -4   0 68.5016 5.82091  14
   5  -4   0 62.4971 1.71091  39
  -5   4   0 60.0472 4.41707   6
  -5   4   0 56.8369 4.17366   4
   5   4   0 61.8785 1.69509  43
   5   4   0 64.2501 6.31245  12
  -5   4   0 52.8106 10.1821  13
  -5   4   0 70.0660 10.8527  14
   5   4   0 62.3190 2.92426  33
  -5   4   0 64.7983 2.43681  36
   5   4   0 58.5340 3.02541   7
  -5   4   0 54.8398 9.35634  11
  -5   4   0 55.8826 4.31818  34
  -5   4   0 61.6212 2.43610  37
   5   4   0 58.0507 2.86511  27
  -5   4   0 59.8471 1.68518  49
   5   4   0 62.3966 3.44003   3
  -5   4   0 53.3006 2.79757  27
  -5   4   0 61.3829 3.49724   2
  -5   4   0 61.0275 4.19207   1
  -5   4   0 54.1294 1.69062  44
   5   4   0 62.9341 3.48684   8
   5   4   0 61.9770 2.93087   4
   5   4   0 61.5234 2.47298  30
   5   4   0 60.1112 2.21311  26
   5   4   0 63.8607 2.61642   5
  -5   4   0 60.0821 3.49442   3
  -5   4   0 61.1155 1.83883  30
   5   4   0 62.2470 8.66640  11
   5   4   0 67.8014 10.8370  16
  -5   4   0 70.5581 6.35188  21
  -5   4   0 58.1181 2.33671  31
   5   4   0 60.4362 2.31602  28
  -5   4   0 58.0603 1.63692  40
  -5   4   0 62.2764 1.72056  43
  -5   4   0 57.3737 10.5897  16
  -5   4   0 59.0384 1.69729  45
  -5   4   0 63.0153 4.42023   9
   5   4   0 66.1728 3.21810   1
   5   4   0 59.8788 2.78327   9
   5   4   0 64.6546 2.16804  25
   5   4   0 62.8581 1.94729  38
  -5   4   0 57.2025 4.39313  32
   5   4   0 64.2586 2.32244  31
   5   4   0 47.5004 8.03820  17
   5   4   0 57.2960 1.61165  49
   5   4   0 60.6450 2.06945  36
  -5   4   0 60.2495 2.64683  25
  -5   4   0 61.4846 2.43085  29
   5   4   0 53.4968 5.63298  13
  -5   4   0 39.7222 9.08953  22
   5   4   0 51.1955 8.78192  20
  -5   4   0 59.2520 1.67722  46
   6  -4   0 32.8479 1.00018  39
  -6  -4   0 32.0729 1.82708   9
  -6  -4   0 27.4251 7.90228  19
  -6  -4   0 28.9086 2.26170   7
   6  -4   0 31.6741 7.46770  15
   6  -4   0 30.2684 1.66939  36
   6  -4   0 29.6264 2.01370  25
   6  -4   0 33.1067 3.70872  32
   6  -4   0 30.8499 3.22510  33
  -6  -4   0 32.9389 0.96123  48
   6  -4   0 34.7560 3.72619   6
   6  -4   0 27.4374 8.67912  14
  -6  -4   0 27.1146 2.30965   3
   6  -4   0 31.4234 1.75598  37
   6  -4   0 28.0060 3.35945   4
   6  -4   0 29.4405 1.60783  31
  -6  -4   0 29.1230 7.01716  21
  -6  -4   0 31.8828 1.67306  28
  -6  -4   0 33.1976 1.08289  39
   6  -4   0 30.8587 1.24257  30
   6  -4   0 34.0859 3.52792  34
   6  -4   0 26.0720 2.52771   3
   6  -4   0 16.5801 7.18226  12
  -6  -4   0 33.6331 2.54583   1
   6  -4   0 30.5416 3.41548   9
  -6  -4   0 32.8864 1.63867  34
   6  -4   0 19.4604 6.45590  17
   6  -4   0 31.6014 1.14078  50
  -6  -4   0 28.9346 2.28025  33
   6  -4   0 29.4845 2.65604   2
  -6  -4   0 31.0399 0.96614  40
  -6  -4   0 39.0493 4.81662  14
  -6   4   0 23.0779 7.52072  16
   6   4   0 32.6561 0.99329  43
   6   4   0 31.8536 1.34900  37
  -6   4   0 34.0174 3.22588   1
  -6   4   0 35.3597 3.52206  34
  -6   4   0 28.3304 0.96743  46
   6   4   0 31.5858 1.67265  28
   6   4   0 28.6074 2.24261  33
  -6   4   0 31.0082 1.62063  31
   6   4   0 34.0295 2.56130   3
   6   4   0 35.9589 2.16503   1
  -6   4   0 33.0810 1.25095  30
  -6   4   0 32.8707 1.65760  29
  -6   4   0 30.0462 3.48152  32
  -6   4   0 31.3867 0.99225  45
  -6   4   0 31.5453 1.00666  44
  -6   4   0 23.7750 7.04051  15
   6   4   0 31.3843 1.56639  31
   6   4   0 25.1816 7.01428  17
  -6   4   0 30.4322 2.52685   2
  -6   4   0 30.7036 3.25115   4
   6   4   0 32.1117 1.36445  36
   6   4   0 32.2214 1.94376   9
  -6   4   0 29.4848 3.40424   6
   6   4   0 31.1857 1.55715  25
  -6   4   0 31.6628 0.98871  49
  -6   4   0 31.8406 0.93416  40
   6   4   0 39.9966 5.87010  12
  -6   4   0 31.7071 1.73300  37
  -6   4   0 25.0014 4.98412  21
   6   4   0 34.5499 1.78532  30
   6   4   0 31.8943 2.58925   8
   6   4   0 20.6435 6.03661  11
  -6   4   0 22.7447 8.15909  14
   6   4   0 31.6785 2.38957   2
   6   4   0 31.7547 7.70668  16
  -6   4   0 32.2544 8.09316  22
   6   4   0 31.1201 1.52666  26
  -6   4   0 31.6267 1.66487  36
   6   4   0 32.6680 2.35007   7
   6   4   0 35.8351 2.17462  27
  -6   4   0 28.6694 3.29568   9
  -6   4   0 33.8841 7.60419  11
   6   4   0 32.5849 1.33017  38
  -6   4   0 29.3537 1.91722  25
   6   4   0 30.8819 0.86711  47
  -6   4   0 33.3382 1.01893  43
   6   4   0 40.5527 6.77486  20
   7  -4   0 11.7863 9.13988  12
  -7  -4   0 12.3631 1.75687  27
   7  -4   0 8.83747 2.08225  33
  -7  -4   0 11.9566 0.60756  39
  -7  -4   0 15.6729 6.11995  21
   7  -4   0 12.2757 2.48018  34
   7  -4   0 11.7577 0.73845  50
  -7  -4   0 14.4845 3.48811  14
   7  -4   0 12.8143 2.59551   6
   7  -4   0 12.3602 0.88381  30
   7  -4   0 9.50441 2.21366   4
   7  -4   0 5.51631 5.25094  17
  -7  -4   0 15.0149 1.76851   1
  -7  -4   0 10.9389 0.50383  40
  -7  -4   0 12.0010 0.46752  44
   7  -4   0 12.1861 1.19447  37
   7  -4   0 10.6406 1.94374   2
  -7  -4   0 17.5572 5.29044  18
  -7  -4   0 10.9943 1.08149  34
   7  -4   0 12.6323 1.28792  28
   7  -4   0 18.8765 8.57984  14
   7  -4   0 10.3605 2.57068  32
   7  -4   0 11.2019 1.08057  29
  -7  -4   0 9.78156 1.63196   7
   7  -4   0 13.3747 2.58086   9
  -7  -4   0 12.9343 1.26912   9
   7  -4   0 11.4766 2.00879   3
   7  -4   0 10.2212 1.06551  36
   7  -4   0 13.3373 1.86969  27
   7  -4   0 15.1528 7.18376  13
   7  -4   0 11.0223 1.44379  25
  -7  -4   0 14.1884 1.86571  33
  -7  -4   0 12.2682 0.47546  48
   7  -4   0 9.83031 1.01895  31
  -7  -4   0 13.2298 1.18819  28
  -7   4   0 10.7690 0.51294  45
  -7   4   0 11.5807 1.12690  36
   7   4   0 12.2654 1.01989  26
   7   4   0 12.9892 1.30160   9
  -7   4   0 11.5469 1.06415  29
  -7   4   0 12.2948 1.11057  31
   7   4   0 11.1988 0.51377  43
   7   4   0 13.6236 1.87897   7
  -7   4   0 8.67940 2.18295   4
  -7   4   0 11.8688 5.53861  11
  -7   4   0 11.6902 1.45455  25
   7   4   0 12.8027 1.18373  30
  -7   4   0 11.6768 2.46465   9
   7   4   0 13.0596 1.77678   2
   7   4   0 12.5054 0.90111  38
  -7   4   0 8.57004 5.58280  14
  -7   4   0 13.4824 6.29937  13
   7   4   0 16.3109 1.88838  33
  -7   4   0 11.7467 1.60575   8
   7   4   0 10.2062 3.79057  13
   7   4   0 11.3673 1.19783  25
  -7   4   0 9.09202 1.67871   2
   7   4   0 13.9368 4.47543  20
   7   4   0 11.4549 1.03913  31
  -7   4   0 13.9707 5.36035  15
   7   4   0 11.2490 1.47402  27
  -7   4   0 10.6951 2.25361  34
   7   4   0 11.8002 0.89291  37
   7   4   0 10.8125 1.06188  24
   7   4   0 10.8094 1.21495  28
  -7   4   0 4.12286 3.75650  21
  -7   4   0 11.5468 0.46974  40
  -7   4   0 8.80887 1.95665   1
   7   4   0 19.2574 5.35852  16
   7   4   0 11.8666 0.40515  47
  -7   4   0 8.11388 2.17542  32
   7   4   0 10.4849 1.81802   8
  -7   4   0 11.6323 0.82428  30
  -7   4   0 11.8907 0.54344  48
   7   4   0 12.4104 1.29676   1
  -7   4   0 12.9593 1.23950  37
  -7   4   0 11.3869 0.55140  44
   7   4   0 10.8989 5.13256  11
  -7   4   0 8.82498 2.37388   6
  -7   4   0 11.4662 0.52999  49
   7   4   0 11.1260 0.82783  36
   7   4   0 12.1312 5.56053  17
  -7   4   0 11.5618 0.51911  46
   7   4   0 11.0299 0.40314  42
   7   4   0 11.9940 1.93155   3
  -7   4   0 2.59702 4.80923  16
   7   4   0 4.20348 4.17880  12
  -7   4   0 12.4438 6.22037  22
   8  -4   0 81.8408 5.41891  34
   8  -4   0 76.4617 4.51718   3
   8  -4   0 85.7607 11.8668  15
  -8  -4   0 75.9302 3.32636  27
  -8  -4   0 79.5063 2.05503  44
   8  -4   0 74.6531 2.94789  31
  -8  -4   0 71.6812 3.20914   9
  -8  -4   0 77.4077 2.20062  39
   8  -4   0 74.2891 5.40808   6
  -8  -4   0 72.9456 7.67618  14
   8  -4   0 75.9172 2.57654  30
   8  -4   0 71.0102 2.82652  29
   8  -4   0 73.0979 4.48008   2
  -8  -4   0 74.7844 3.10154  34
  -8  -4   0 77.4683 13.6401  19
   8  -4   0 71.9476 5.19311   9
   8  -4   0 80.7780 5.71534  32
  -8  -4   0 69.1718 12.2782  21
  -8  -4   0 75.2264 2.05534  46
   8  -4   0 73.3737 3.07148  37
   8  -4   0 77.4429 5.13593   4
  -8  -4   0 73.0883 4.07657   7
   8  -4   0 75.4651 2.24141  50
   8  -4   0 72.9577 11.6211  17
  -8  -4   0 73.6226 9.34647  18
   8  -4   0 59.5646 11.8140  11
  -8  -4   0 75.9269 4.19327  33
   8  -4   0 76.2565 3.05461  28
   8  -4   0 75.9269 3.44206  25
   8  -4   0 74.0437 3.35337  27
  -8  -4   0 75.9947 2.09922  40
   8  -4   0 80.8521 5.24263  33
   8  -4   0 71.5172 2.96246  36
   8  -4   0 67.2458 14.0269  14
  -8  -4   0 72.9467 2.05344  48
  -8  -4   0 81.8427 3.98798   1
   8   4   0 77.6260 4.34163   8
   8   4   0 59.1315 9.70947  12
  -8   4   0 73.8606 12.6234  13
  -8   4   0 78.2436 2.78499  29
   8   4   0 76.3758 2.68013  37
  -8   4   0 69.5438 5.12773  34
   8   4   0 72.8773 11.8117  16
   8   4   0 74.3128 3.03300  28
   8   4   0 71.8666 11.8119  11
   8   4   0 72.5711 3.10997  30
   8   4   0 73.9875 2.85648  26
  -8   4   0 92.9812 13.2528  22
  -8   4   0 76.3938 2.10186  46
   8   4   0 77.4112 4.14526  33
   8   4   0 72.6479 2.61478  36
   8   4   0 77.9065 3.28010  27
  -8   4   0 76.9182 4.38306   2
  -8   4   0 71.8588 5.25110   9
  -8   4   0 73.5282 2.04835  40
  -8   4   0 75.3671 2.09353  45
  -8   4   0 77.4335 11.9251  16
  -8   4   0 54.4732 10.9587  14
   8   4   0 72.9770 2.96760  24
  -8   4   0 77.6648 5.07188   4
  -8   4   0 74.4530 2.95002  36
   8   4   0 73.8525 2.00176  47
  -8   4   0 71.7745 3.79124   8
  -8   4   0 65.0212 4.67960   1
  -8   4   0 73.6075 3.08908  37
  -8   4   0 72.2155 5.38976  32
  -8   4   0 74.4146 2.10830  49
  -8   4   0 71.3621 9.63571  21
  -8   4   0 75.5281 2.13222  44
   8   4   0 71.9972 2.61462  38
   8   4   0 74.9564 8.30201  20
  -8   4   0 73.2462 3.29312  25
   8   4   0 77.6829 3.24673  34
  -8   4   0 77.7541 5.38185   6
   8   4   0 74.1865 2.88036  31
   8   4   0 71.0126 3.14015   9
   8   4   0 76.7723 2.93623  25
   8   4   0 73.9889 4.12381   7
   8   4   0 78.7294 3.33222   1
   8   4   0 72.8188 4.08946   2
  -8   4   0 76.0468 2.14067  48
   8   4   0 74.5753 4.24087   3
   8   4   0 72.9493 2.00446  42
   9  -4   0 1.80023 1.08562  25
  -9  -4   0 1.23946 0.74980  34
  -9  -4   0 0.41539 0.18261  48
   9  -4   0 0.98767 0.51529  30
   9  -4   0 2.33256 1.13689  27
  -9  -4   0 0.85744 0.20886  46
  -9  -4   0 1.56807 0.30459  39
   9  -4   0 1.58199 1.56123  33
   9  -4   0 0.66532 0.51946  29
   9  -4   0 0.57462 1.45794  34
   9  -4   0 1.39728 0.61381  31
   9  -4   0 1.14718 0.84329  28
  -9  -4   0 0.98185 0.20693  49
   9  -4   0 0.97838 0.43294  50
  -9  -4   0 1.04279 0.88492  27
  -9  -4   0 0.80159 0.48122  36
   9  -4   0 1.46782 1.85034  32
   9  -4   0 1.19787 0.79368  37
   9  -4   0 1.24928 1.60724   6
  -9  -4   0 0.75091 0.47367  25
   9  -4   0 -0.9182 1.37120   4
  -9  -4   0 1.11770 1.00030   7
   9  -4   0 -0.0247 1.42312   9
   9  -4   0 1.73378 1.43911   7
  -9  -4   0 -0.0270 0.65310   1
  -9  -4   0 1.77501 1.17773  33
  -9  -4   0 1.60972 0.79423   9
   9  -4   0 0.27749 0.99129   2
  -9  -4   0 0.89610 0.25052  40
   9  -4   0 0.37099 0.90238   3
  -9   4   0 0.49411 0.83457   8
  -9   4   0 0.07438 1.30300   4
   9   4   0 0.88220 0.54576   1
   9   4   0 0.98164 0.54419  38
  -9   4   0 2.02788 1.53530   9
   9   4   0 1.32777 0.74429  27
   9   4   0 1.38841 0.48109  36
   9   4   0 1.56535 1.01309   8
   9   4   0 0.83687 1.20601  33
  -9   4   0 3.77740 1.60562  34
  -9   4   0 1.40342 0.24811  40
   9   4   0 1.09754 0.78367  28
   9   4   0 1.47605 0.65315  31
  -9   4   0 1.83292 0.73129  36
   9   4   0 0.63450 0.92612   2
   9   4   0 0.81327 0.21051  42
  -9   4   0 0.90495 0.24565  48
  -9   4   0 0.94094 0.72831  37
  -9   4   0 1.80909 1.75932  32
   9   4   0 -0.2830 0.43475  37
  -9   4   0 1.67288 1.54920   6
  -9   4   0 1.30051 0.88109  25
   9   4   0 0.42360 0.65497  34
   9   4   0 1.42419 0.83711  25
   9   4   0 1.20465 0.55233  26
  -9   4   0 0.39766 1.19516   1
   9   4   0 0.59731 0.88376   3
  -9   4   0 0.15505 1.05271   2
   9   4   0 1.39658 0.65665   9
   9   4   0 1.53579 1.04486   7
  -9   4   0 1.34285 0.55765  29
 -10  -4   0 172.138 6.64735   1
 -10  -4   0 176.353 4.46279  49
 -10  -4   0 171.989 4.53401  40
  10  -4   0 177.450 8.26353   4
  10  -4   0 165.937 5.35196  29
 -10  -4   0 166.864 7.40853   7
  10  -4   0 176.464 8.94472   6
  10  -4   0 149.380 7.42306   3
  10  -4   0 171.316 8.58512  34
 -10  -4   0 163.314 5.48521  25
 -10  -4   0 168.428 6.14091   9
 -10  -4   0 174.980 4.47860  48
  10  -4   0 169.941 5.74240  28
  10  -4   0 170.640 5.22564  30
  10  -4   0 164.162 8.58139  33
 -10  -4   0 168.944 7.53077  33
  10  -4   0 170.290 5.62384  27
  10  -4   0 178.257 6.26247  25
  10  -4   0 166.297 8.31570   7
 -10  -4   0 173.824 4.49230  46
  10  -4   0 172.682 4.66348  50
  10  -4   0 149.578 7.55455   2
 -10  -4   0 179.199 5.29272  36
 -10  -4   0 169.285 4.62053  39
  10  -4   0 168.017 9.03250  32
 -10  -4   0 169.893 5.99591  34
  10  -4   0 174.838 8.72461   9
 -10  -4   0 175.161 5.70392  27
 -10  -4   0 175.033 4.47632  44
  10   4   0 174.981 5.96157   9
  10   4   0 167.193 5.60874  25
 -10   4   0 160.861 8.63791   9
 -10   4   0 168.687 8.28007   5
  10   4   0 165.285 5.23711  36
 -10   4   0 169.661 8.80091   6
 -10   4   0 168.963 4.49676  45
  10   4   0 169.923 7.46250   8
  10   4   0 173.688 7.46254  33
  10   4   0 173.965 5.75597  27
  10   4   0 174.630 5.81205  28
 -10   4   0 165.649 4.55763  48
  10   4   0 165.950 4.44736  42
 -10   4   0 166.698 5.81128  37
 -10   4   0 169.150 4.56087  44
 -10   4   0 170.395 5.18494  29
 -10   4   0 168.575 6.85887   8
  10   4   0 180.983 7.63844   3
  10   4   0 155.602 5.47521  26
  10   4   0 173.917 5.92299  34
  10   4   0 166.822 5.28749  38
 -10   4   0 169.071 8.17263   4
 -10   4   0 167.871 5.58597  36
 -10   4   0 163.848 4.53238  49
  10   4   0 167.240 7.35600   7
 -10   4   0 167.522 7.53068   2
 -10   4   0 160.527 8.82641  32
  10   4   0 171.476 5.36685  37
  10   4   0 170.453 7.39959   2
  10   4   0 173.671 5.57542  31
  10   4   0 172.502 5.89509   1
 -10   4   0 165.662 4.52622  46
 -10   4   0 167.757 8.84895  34
 -10   4   0 161.824 4.46989  40
 -10   4   0 164.179 8.12350   1
  10   4   0 158.847 5.15520  29
 -11  -4   0 29.4736 0.93820  48
  11  -4   0 28.4747 1.23632  50
  11  -4   0 30.9173 4.07291   9
  11  -4   0 28.4756 4.36226  32
  11  -4   0 31.8211 3.99898   7
 -11  -4   0 31.4397 2.45488   9
  11  -4   0 31.2307 4.04096  34
 -11  -4   0 24.4677 2.32285   1
 -11  -4   0 27.4712 2.04967  27
  11  -4   0 29.8807 3.73703   4
  11  -4   0 25.2068 2.14035  28
 -11  -4   0 25.3419 2.86640   8
 -11  -4   0 26.1222 1.78801  25
  11  -4   0 32.3031 4.43635   6
 -11  -4   0 30.2518 0.95082  44
 -11  -4   0 29.2884 0.93344  49
 -11  -4   0 29.0248 1.01430  40
  11  -4   0 27.2022 1.64377  30
  11  -4   0 29.7474 3.16696   2
 -11  -4   0 29.2862 1.10379  39
  11  -4   0 26.0072 3.87549  33
  11  -4   0 26.0436 2.53345  25
 -11  -4   0 29.3738 3.08885   7
  11  -4   0 24.9019 2.92483   3
 -11  -4   0 30.3946 0.97312  46
 -11  -4   0 25.1408 2.14045  34
  11  -4   0 28.1932 1.68971  29
 -11  -4   0 28.1045 2.45766  32
  11  -4   0 30.2398 2.16982  27
 -11  -4   0 25.6633 3.03400  33
 -11  -4   0 31.9111 1.67780  36
 -11   4   0 28.3933 1.53462  29
 -11   4   0 27.8680 1.03004  49
 -11   4   0 30.2822 4.53700  32
 -11   4   0 28.7861 1.04102  48
 -11   4   0 33.6227 3.57728   4
  11   4   0 29.0620 1.43232  35
 -11   4   0 30.3177 3.99714   9
 -11   4   0 27.1745 0.96165  40
  11   4   0 34.6737 2.67340  32
 -11   4   0 27.4452 2.67665   8
  11   4   0 29.2222 2.08700  25
  11   4   0 25.9925 1.65291  37
  11   4   0 30.4931 3.10132   3
  11   4   0 28.2580 2.13267  28
  11   4   0 27.7303 3.18464  33
  11   4   0 27.7504 1.69561  38
  11   4   0 30.9403 1.92053  31
  11   4   0 28.7007 1.95731   1
 -11   4   0 23.0212 3.30107   5
 -11   4   0 29.5760 1.06849  44
  11   4   0 29.1141 0.95141  42
 -11   4   0 28.3209 1.02655  46
  11   4   0 26.5991 2.84534   2
 -11   4   0 28.2848 3.39249   1
  11   4   0 27.7064 1.99741  27
 -11   4   0 24.5189 2.89848   2
  11   4   0 24.4834 3.00238   7
 -11   4   0 29.8902 0.98501  45
  11   4   0 28.2108 1.49247  29
  11   4   0 30.8100 3.08020   8
 -11   4   0 27.3605 2.05816  37
  11   4   0 29.4765 2.15224   9
 -11   4   0 27.1078 3.96535  34
 -11   4   0 29.3685 1.95193  36
  11   4   0 29.4990 2.01704  34
 -11   4   0 23.2337 3.75969   6
  12  -4   0 40.5299 2.62199  28
 -12  -4   0 35.5503 2.18075  25
  12  -4   0 36.5267 3.61090   2
 -12  -4   0 42.8086 2.92964   1
  12  -4   0 44.0717 4.64665  34
  12  -4   0 41.9077 4.60199   7
  12  -4   0 36.6239 1.99912  30
  12  -4   0 39.6845 4.53952   9
 -12  -4   0 37.0133 2.69057  34
 -12  -4   0 38.2620 1.28383  40
  12  -4   0 37.6862 4.57520  33
  12  -4   0 38.7611 1.49707  50
  12  -4   0 34.0577 4.61696   6
 -12  -4   0 42.4474 3.65736   8
 -12  -4   0 41.0210 2.00518  36
 -12  -4   0 40.8821 2.31828  27
 -12  -4   0 40.8129 1.37916  39
  12  -4   0 43.7279 2.31056  27
  12  -4   0 37.9958 1.94533  29
 -12  -4   0 40.0975 1.23742  46
 -12  -4   0 32.8539 2.85115  32
  12  -4   0 37.0082 2.96773  25
 -12  -4   0 34.9070 2.79152   9
  12  -4   0 39.9955 4.99771  32
 -12  -4   0 38.8938 1.19435  48
  12  -4   0 30.5354 3.89582   4
 -12  -4   0 37.8845 3.73159  33
 -12  -4   0 40.5049 1.21739  44
  12  -4   0 34.1295 3.49513   3
 -12  -4   0 40.2309 1.20239  49
 -12   4   0 39.7831 3.72782   2
  12   4   0 39.9385 2.55367  28
  12   4   0 38.0996 2.60764   9
  12   4   0 36.6830 2.02873  37
 -12   4   0 39.6940 1.33957  44
 -12   4   0 40.4210 1.24286  45
  12   4   0 33.8336 1.99437  38
  12   4   0 38.1465 2.29054  27
  12   4   0 37.8474 1.22030  42
  12   4   0 41.8218 3.67300   2
  12   4   0 36.3937 1.73816  29
  12   4   0 37.5916 3.41310   8
  12   4   0 38.9449 1.78419  35
  12   4   0 40.1744 3.64717   3
  12   4   0 41.0964 3.84638   7
 -12   4   0 39.3934 3.88443   4
 -12   4   0 35.2574 3.81339   5
  12   4   0 32.6703 3.01352  32
 -12   4   0 35.8495 4.34316   9
 -12   4   0 36.3654 2.41611  37
 -12   4   0 37.0909 1.29479  49
 -12   4   0 40.2806 3.86791   1
 -12   4   0 36.1951 4.49395  34
  12   4   0 36.1564 2.44346  25
 -12   4   0 43.7880 4.54305   6
 -12   4   0 35.8267 4.56282  32
 -12   4   0 37.7450 1.78969  29
  12   4   0 38.2798 2.42413  34
 -12   4   0 40.8944 2.32784  36
  12   4   0 33.5623 3.66696  33
  12   4   0 41.3597 2.28298  31
 -12   4   0 39.9928 3.28333   8
 -12   4   0 38.7263 1.31206  48
 -12   4   0 38.1510 1.23808  40
 -12   4   0 38.5967 1.29797  46
  13  -4   0 12.7674 2.68393   4
 -13  -4   0 15.6127 1.64672  27
  13  -4   0 12.4847 1.38656  30
  13  -4   0 10.1548 2.84072  34
 -13  -4   0 14.3909 0.68936  46
  13  -4   0 11.4291 1.27712  29
  13  -4   0 12.1063 3.37901  32
  13  -4   0 13.1213 3.11379   9
 -13  -4   0 14.9715 2.43190  32
  13  -4   0 15.1517 3.29818   6
 -13  -4   0 15.0290 0.66327  44
  13  -4   0 14.8154 3.24448  33
  13  -4   0 16.1371 1.04415  50
 -13  -4   0 14.0184 0.64677  49
  13  -4   0 15.2506 1.95006  28
 -13  -4   0 14.5840 3.13654  33
 -13  -4   0 15.0373 0.82616  39
  13  -4   0 12.9204 2.33381   3
 -13  -4   0 14.2332 0.62410  48
 -13  -4   0 15.1082 0.76132  40
 -13  -4   0 13.0417 2.10602   9
 -13  -4   0 9.63681 2.27626   8
  13  -4   0 18.6876 3.55077   7
 -13  -4   0 16.3632 1.38555  36
  13  -4   0 14.9447 1.57294  27
  13  -4   0 10.4262 2.38282   2
 -13  -4   0 18.4558 2.03698   1
  13  -4   0 14.7041 2.12955  25
 -13  -4   0 16.4198 2.09033  34
 -13   4   0 11.1598 2.98864  34
 -13   4   0 20.1889 3.25498   5
 -13   4   0 13.0464 1.74568  37
  13   4   0 12.8331 2.67963  33
  13   4   0 14.0885 1.57292  31
 -13   4   0 11.8560 2.81139   4
 -13   4   0 14.0583 0.70850  40
 -13   4   0 15.7491 2.44641   8
 -13   4   0 15.0035 0.80776  44
  13   4   0 14.7327 2.65600   7
  13   4   0 10.6039 2.06317  32
 -13   4   0 14.3235 0.77355  49
  13   4   0 14.5402 2.65951   2
 -13   4   0 14.2958 3.00091   9
  13   4   0 14.5267 1.04612  29
  13   4   0 15.5782 1.93927  28
 -13   4   0 16.3993 1.18196  29
  13   4   0 14.0235 2.48264   8
  13   4   0 15.4307 0.70975  42
 -13   4   0 11.1638 3.00412   6
 -13   4   0 15.2041 0.78062  46
 -13   4   0 14.4446 0.68935  45
  13   4   0 11.5917 1.72665   9
  13   4   0 14.4026 1.23318  35
  13   4   0 18.2409 3.07194   3
 -13   4   0 10.9883 2.62372   1
  13   4   0 13.9938 1.60533  34
 -13   4   0 14.3332 2.70028   2
 -13   4   0 16.8421 1.69984  36
 -13   4   0 14.5845 0.76516  48
  13   4   0 14.7840 1.91255  25
 -13   4   0 13.5821 3.53772  32
  14  -4   0 3.14735 2.21222  33
  14  -4   0 1.46286 1.77042   7
 -14  -4   0 1.11713 1.21070   9
 -14  -4   0 1.97607 0.34302  46
 -14  -4   0 1.36169 1.06614   1
 -14  -4   0 -0.5439 0.93853  34
 -14  -4   0 1.49260 0.38720  40
 -14  -4   0 4.04632 1.38723  32
  14  -4   0 1.42184 1.52559   2
  14  -4   0 1.98170 0.68522  29
  14  -4   0 2.02002 1.28560  28
  14  -4   0 0.21965 1.41271  25
  14  -4   0 3.08429 2.02696   9
  14  -4   0 0.03931 0.74968  30
  14  -4   0 1.14050 2.36994   6
  14  -4   0 2.61776 1.91331  34
 -14  -4   0 3.34301 1.69926  33
 -14  -4   0 1.40126 0.37484  39
  14  -4   0 2.65723 1.90735   4
  14  -4   0 0.67380 1.30329   3
  14  -4   0 2.45399 0.60053  50
 -14  -4   0 1.56845 0.30572  49
  14  -4   0 1.43546 2.48743  32
 -14  -4   0 0.91113 0.83959  27
 -14  -4   0 0.81206 0.66346  36
 -14  -4   0 1.18857 0.26415  48
 -14  -4   0 3.10667 1.45102   8
 -14  -4   0 2.35938 0.33120  44
  14   4   0 3.38039 0.98781  31
  14   4   0 1.59431 0.66090  35
 -14   4   0 2.10555 0.55643  29
  14   4   0 1.44984 0.44056  29
 -14   4   0 1.40686 0.36971  40
  14   4   0 4.82801 1.69177   3
  14   4   0 -0.9338 1.22537   2
 -14   4   0 2.03845 1.32862   8
 -14   4   0 3.20705 2.05079  34
  14   4   0 1.58904 1.16858  25
 -14   4   0 2.17688 1.73449   4
  14   4   0 1.50445 0.37504  42
  14   4   0 2.21193 1.44829  32
  14   4   0 1.62887 0.80970  34
  14   4   0 0.73763 1.42491  33
 -14   4   0 1.90256 0.40053  46
 -14   4   0 -0.7968 1.80473   6
 -14   4   0 1.68717 0.96918  37
 -14   4   0 1.73174 0.42311  44
 -14   4   0 1.59206 1.54084   1
 -14   4   0 1.41813 0.32852  45
 -14   4   0 1.62528 0.37970  48
  14   4   0 2.77280 1.19917  28
 -14   4   0 2.55489 1.55214   2
 -14   4   0 1.38472 0.38351  49
  14   4   0 0.37522 0.93110   9
  14   4   0 3.22497 1.73778   7
 -14   4   0 2.62029 0.99407  36
  15  -4   0 0.47522 1.99059  34
  15  -4   0 4.05978 2.11159   4
  15  -4   0 1.81841 0.59515  50
 -15  -4   0 1.12937 0.75153  36
  15  -4   0 0.34766 2.12286  33
 -15  -4   0 3.13367 1.55747   9
  15  -4   0 -1.0285 1.92892   7
 -15  -4   0 2.16906 0.42499  39
 -15  -4   0 2.44341 0.42728  40
 -15  -4   0 2.85059 1.26301   1
 -15  -4   0 3.10698 0.95157  27
  15  -4   0 1.21892 0.67378  29
 -15  -4   0 3.09192 1.61637  32
  15  -4   0 -0.8588 2.16236   6
 -15  -4   0 2.73560 0.37337  44
  15  -4   0 1.44509 1.51330  25
 -15  -4   0 1.54469 0.35846  46
  15  -4   0 3.41590 2.84793  32
  15  -4   0 -0.0673 1.14289  28
 -15  -4   0 1.68350 0.30882  48
 -15  -4   0 1.35462 1.67854  33
 -15  -4   0 2.33503 0.34846  49
 -15  -4   0 4.14418 1.64504   8
  15  -4   0 1.79429 2.11790   9
  15   4   0 -0.6405 1.53468   7
 -15   4   0 2.67593 1.12926  37
  15   4   0 0.61910 1.08838  25
 -15   4   0 4.67751 1.81322   4
 -15   4   0 0.38610 1.71646   1
  15   4   0 -1.0468 1.43246  33
 -15   4   0 2.17245 0.41276  40
  15   4   0 1.37826 0.90207  31
 -15   4   0 1.81957 0.53978  29
 -15   4   0 1.07854 0.43029  44
 -15   4   0 2.53220 1.05471  36
  15   4   0 2.75570 0.75073  35
 -15   4   0 4.78181 1.82148   5
  15   4   0 2.10293 0.42782  42
  15   4   0 2.29494 1.05252   9
 -15   4   0 1.93256 0.38834  48
 -15   4   0 3.37593 1.79688   2
 -15   4   0 1.86328 0.42880  49
 -15   4   0 1.66709 0.34618  45
  15   4   0 1.30890 0.90783  34
 -15   4   0 3.42272 2.54032  34
 -15   4   0 2.54117 0.44712  46
  15   4   0 1.13101 1.51092   3
  15   4   0 2.31352 1.66857  32
  15   4   0 1.33974 1.08389  28
 -15   4   0 2.43069 1.43842   8
 -16  -4   0 5.91817 1.66891   9
 -16  -4   0 8.45371 0.54312  48
  16  -4   0 3.22397 2.49084  33
 -16  -4   0 6.79600 1.51394   1
  16  -4   0 7.98077 2.56886  34
  16  -4   0 9.37853 1.86334  28
  16  -4   0 8.30408 0.99493  50
 -16  -4   0 8.55356 0.65725  46
 -16  -4   0 9.00015 2.25366  32
  16  -4   0 11.7569 2.23390  25
  16  -4   0 6.22792 2.57398   7
 -16  -4   0 7.32427 1.18417  36
 -16  -4   0 7.68105 0.73908  39
  16  -4   0 5.99007 2.77488   6
  16  -4   0 3.56971 2.45432   9
  16  -4   0 1.23040 2.93936  32
 -16  -4   0 8.52534 0.60716  49
  16  -4   0 7.09235 1.07973  29
 -16  -4   0 7.89189 0.69855  40
 -16  -4   0 5.66924 2.02179   8
  16  -4   0 9.07621 2.61511   4
 -16  -4   0 8.15681 0.61519  44
 -16   4   0 6.30477 1.31238  36
 -16   4   0 8.08999 2.43619   5
 -16   4   0 8.66151 0.92685  29
 -16   4   0 9.26883 2.52654   1
  16   4   0 5.11919 2.23478   7
 -16   4   0 7.95646 0.69647  48
  16   4   0 10.5059 1.27532  35
  16   4   0 8.16640 1.56275  34
 -16   4   0 9.39473 2.21790   8
 -16   4   0 8.03648 0.77198  44
  16   4   0 6.35395 1.42308   9
 -16   4   0 7.93190 0.59347  45
  16   4   0 7.81734 1.64650  28
  16   4   0 8.94130 1.49553  31
 -16   4   0 9.40964 2.51957   4
 -16   4   0 8.93028 0.76185  46
  16   4   0 8.24571 2.58619  33
  16   4   0 3.70295 2.09126  32
  16   4   0 9.00499 1.71714  25
 -16   4   0 7.33181 1.51758  37
 -16   4   0 8.94468 0.69994  40
  16   4   0 7.36962 0.70285  42
 -16   4   0 7.77511 0.71736  49
 -16   4   0 7.82430 2.45455   2
 -17  -4   0 56.8869 1.72819  49
 -17  -4   0 56.1291 1.73751  44
 -17  -4   0 53.4579 1.86456  39
  17  -4   0 53.6277 3.64560  28
 -17  -4   0 61.3680 5.24420   8
  17  -4   0 44.5134 5.66700   7
  17  -4   0 48.8748 5.53525  34
  17  -4   0 61.9222 6.20197   9
 -17  -4   0 58.4251 1.78331  46
  17  -4   0 49.4699 6.58907  32
  17  -4   0 51.7121 6.41665  33
 -17  -4   0 55.7608 1.69463  48
  17  -4   0 56.3236 4.21324  25
  17  -4   0 54.3059 5.17959   4
  17  -4   0 55.9992 1.99625  50
 -17  -4   0 49.9802 3.59027   1
  17  -4   0 55.6274 6.27343   6
 -17  -4   0 57.2699 1.84201  40
 -17  -4   0 54.4255 2.79047  36
 -17   4   0 55.4767 1.79840  40
  17   4   0 52.7832 1.78330  42
  17   4   0 58.4104 5.45881   7
  17   4   0 61.9151 5.33808   3
 -17   4   0 56.8841 1.86279  46
 -17   4   0 49.4075 3.29438  37
 -17   4   0 52.4005 1.80897  48
  17   4   0 55.2119 4.73213  32
 -17   4   0 63.8363 3.31973  36
 -17   4   0 46.3337 4.37099   8
  17   4   0 54.1709 5.29103  33
 -17   4   0 58.5737 2.22779  29
  17   4   0 55.6118 3.49879  25
  17   4   0 50.0861 2.60268  35
 -17   4   0 43.2450 5.01425   4
 -17   4   0 52.8100 1.86637  44
  17   4   0 52.1859 3.54863   9
 -17   4   0 55.0261 1.66314  45
 -17   4   0 54.6356 1.84610  49
 -17   4   0 51.9154 4.54745  10
 -17   4   0 47.1211 4.85566   2
  17   4   0 49.2181 3.37828  34
  17   4   0 57.7978 3.25488  31
  17   4   0 58.0098 3.66821  28
 -18  -4   0 1.47545 1.87720  32
  18  -4   0 3.18537 2.36297  33
  18  -4   0 2.48895 0.70607  50
  18  -4   0 0.82716 2.39006   6
 -18  -4   0 1.43490 0.41668  46
 -18  -4   0 0.96656 0.38239  44
 -18  -4   0 1.29226 0.43107  39
 -18  -4   0 2.41571 1.30619   1
  18  -4   0 1.12739 1.65952  25
  18  -4   0 3.07885 2.34291  34
  18  -4   0 -0.7655 2.12170   7
 -18  -4   0 -0.6366 1.49462   8
  18  -4   0 -0.0466 2.11040   9
 -18  -4   0 0.27943 0.77019  36
  18  -4   0 1.39631 1.99258  35
 -18  -4   0 1.00879 0.37747  49
 -18  -4   0 1.30489 0.31429  48
  18  -4   0 1.77529 2.06838   4
 -18  -4   0 1.01549 0.46517  40
  18  -4   0 1.70124 1.53445  28
  18  -4   0 -3.6206 2.51450  32
 -18   4   0 0.96071 0.32231  45
 -18   4   0 0.58840 0.95347  36
  18   4   0 2.82969 1.42940  28
  18   4   0 0.46919 1.01867  31
 -18   4   0 0.80361 0.48080  44
 -18   4   0 -1.6226 1.61971  10
  18   4   0 0.55195 1.60230   3
 -18   4   0 1.57124 0.49896  49
 -18   4   0 0.90923 2.20396   4
  18   4   0 -0.2465 1.85604  33
  18   4   0 1.90713 1.10807  35
  18   4   0 2.25821 1.34280  25
  18   4   0 0.55553 0.46215  42
 -18   4   0 2.33957 1.80965   2
  18   4   0 -1.5763 1.72204   7
 -18   4   0 0.69154 0.98123  37
 -18   4   0 2.16548 0.48690  40
 -18   4   0 0.52529 1.60645   8
 -18   4   0 0.86070 0.40905  48
 -18   4   0 1.24563 0.51045  29
  18   4   0 -0.0891 1.03170   9
  18   4   0 -0.2828 1.93572  32
 -18   4   0 1.09266 0.46521  46
  18   4   0 1.74731 0.98691  34
 -19  -4   0 3.60549 0.54136  39
 -19  -4   0 3.25376 0.47730  44
  19  -4   0 4.95535 2.21668  35
  19  -4   0 1.66850 2.61028   6
 -19  -4   0 3.27240 0.41496  48
  19  -4   0 3.13650 1.83118  25
  19  -4   0 1.78595 2.42041   7
 -19  -4   0 2.86282 2.47257  32
  19  -4   0 2.91984 0.73283  50
 -19  -4   0 3.21014 0.48851  46
  19  -4   0 1.03566 3.06839  32
  19  -4   0 3.07803 2.28414  34
  19  -4   0 1.99354 2.40710   9
 -19  -4   0 4.03926 0.48241  49
 -19  -4   0 1.31389 1.39005   1
  19  -4   0 6.87274 2.57501   4
 -19  -4   0 2.30130 1.83749   8
 -19  -4   0 3.33793 0.55188  40
  19  -4   0 1.62422 1.52778  28
 -19  -4   0 2.03031 0.94076  36
 -19   4   0 2.92910 1.96136  10
 -19   4   0 2.89385 0.48111  48
  19   4   0 1.36311 1.19114  34
  19   4   0 4.77266 2.31014  32
  19   4   0 0.89972 1.11933   9
 -19   4   0 3.65650 0.56705  49
  19   4   0 2.97080 1.85845   3
  19   4   0 1.18942 1.10389  35
  19   4   0 2.75118 1.26154  31
 -19   4   0 3.12321 0.57004  46
 -19   4   0 4.32245 0.69562  29
 -19   4   0 2.59246 1.26803  37
 -19   4   0 3.20674 2.05834   2
 -19   4   0 3.28671 0.54827  40
  19   4   0 1.80246 1.29755  25
 -19   4   0 3.18264 0.38600  45
  19   4   0 2.91398 0.57167  42
  19   4   0 0.03760 2.05050  33
 -19   4   0 3.10611 0.58055  44
 -19   4   0 2.52380 0.32609  39
  19   4   0 5.22082 1.70351  28
 -19   4   0 4.35017 1.31565  36
  19   4   0 -2.0491 2.23648   7
 -19   4   0 2.51181 1.98620   8
 -20  -4   0 0.18649 0.81426  36
  20  -4   0 0.58147 1.80704  25
 -20  -4   0 1.26602 0.44099  44
  20  -4   0 0.88351 0.68823  50
 -20  -4   0 1.21316 0.41707  49
 -20  -4   0 1.37262 0.45342  46
 -20  -4   0 1.02465 0.45082  39
 -20  -4   0 1.47031 0.52211  40
  20  -4   0 2.15091 1.51725  28
 -20  -4   0 0.66613 0.32899  48
  20  -4   0 0.05680 1.87661  35
  20   4   0 1.33258 0.54434  42
 -20   4   0 1.20498 1.06012  36
 -20   4   0 0.78416 0.51923  46
  20   4   0 0.16571 1.32765  28
 -20   4   0 0.96076 0.51291  44
 -20   4   0 1.02440 1.14493  37
 -20   4   0 1.50314 0.53303  40
 -20   4   0 0.59900 0.27318  39
  20   4   0 2.34769 1.39884  25
  20   4   0 0.13287 1.03121  31
  20   4   0 0.90421 0.44143  51
 -20   4   0 1.21978 0.32139  45
 -20   4   0 1.35343 0.55479  29
  20   4   0 0.71805 1.17772  35
 -20   4   0 1.53685 0.46096  48
 -20   4   0 1.56751 0.52728  49
 -21  -4   0 7.78792 0.90212  40
 -21  -4   0 8.93019 0.80768  44
  21  -4   0 7.65915 0.87615  50
  21  -4   0 4.61632 2.27136  25
  21  -4   0 7.22497 1.01790  42
  21  -4   0 6.02815 1.88226  28
  21  -4   0 9.49004 2.68066  35
 -21  -4   0 7.41363 0.64831  48
 -21  -4   0 9.31453 0.77764  49
 -21  -4   0 8.65061 0.81546  46
 -21  -4   0 9.53007 1.57555  36
 -21  -4   0 7.08427 0.85358  39
 -21   4   0 9.03311 1.10041  29
  21   4   0 8.61083 0.90639  42
  21   4   0 6.59829 1.74529  25
  21   4   0 6.31454 1.57625  31
 -21   4   0 7.66759 0.89034  40
 -21   4   0 6.55156 0.64533  48
  21   4   0 4.66889 1.69149  28
 -21   4   0 6.29927 1.70013  37
  21   4   0 8.22404 0.76501  51
 -21   4   0 7.60592 0.55697  45
 -21   4   0 6.60292 0.54682  39
 -21   4   0 6.41109 1.67807  36
 -21   4   0 7.39388 0.74868  49
 -21   4   0 7.84325 0.91296  46
  21   4   0 6.64878 1.57613  35
 -21   4   0 8.12510 0.92723  44
  22  -4   0 7.78730 1.12817  42
  22  -4   0 10.6901 1.19121  50
  22  -4   0 9.69697 2.36472  28
 -22  -4   0 12.0455 1.02283  40
  22  -4   0 9.90011 2.77379  35
 -22  -4   0 11.4934 1.67589  36
 -22  -4   0 12.1231 0.76763  48
 -22  -4   0 11.8028 0.90049  44
 -22  -4   0 12.0332 0.91356  46
  22  -4   0 4.74331 2.43609  25
 -22  -4   0 12.6121 0.97170  39
 -22  -4   0 13.1461 0.89613  49
 -22   4   0 11.2094 0.63521  45
 -22   4   0 11.3786 1.02531  46
  22   4   0 9.80756 1.77075  35
  22   4   0 12.6683 0.89308  51
 -22   4   0 8.96633 1.74939  36
  22   4   0 10.5127 1.92002  31
  22   4   0 10.4623 2.17052  25
  22   4   0 11.1198 1.05762  42
 -22   4   0 9.69333 2.04513  37
 -22   4   0 12.4702 1.03253  40
 -22   4   0 11.3752 1.22897  29
 -22   4   0 10.2073 0.88119  48
 -22   4   0 12.0762 1.02904  44
  22   4   0 13.1821 2.40897  28
 -22   4   0 11.4217 1.00656  49
 -23  -4   0 5.37901 0.69794  39
 -23  -4   0 5.68065 0.67495  46
  23  -4   0 2.94189 2.41094  25
  23  -4   0 2.46476 2.08517  28
 -23  -4   0 5.90850 0.77046  40
 -23  -4   0 7.53555 0.84244  44
  23  -4   0 6.22079 2.77909  35
 -23  -4   0 5.88412 0.64395  49
 -23  -4   0 5.47213 0.56087  48
  23  -4   0 5.86467 0.92684  50
 -23  -4   0 5.58343 1.36351  36
  23  -4   0 6.22018 1.08248  42
 -23   4   0 6.54514 0.79728  40
 -23   4   0 5.00207 1.74577  37
 -23   4   0 4.94341 1.56406  36
 -23   4   0 5.47821 0.52112  45
  23   4   0 4.65919 0.62208  51
 -23   4   0 5.13113 0.73008  49
 -23   4   0 6.04289 0.78001  46
  23   4   0 3.11759 1.62520  35
 -23   4   0 5.51472 0.76879  44
  23   4   0 4.00370 0.75442  42
  23   4   0 6.24656 1.97740  25
 -23   4   0 5.06183 0.63068  48
  23   4   0 7.74402 2.23953  28
  23   4   0 6.62907 1.65123  31
 -24  -4   0 0.43656 0.49147  44
  24  -4   0 -0.6810 0.97018  42
 -24  -4   0 -0.6597 0.46246  39
 -24  -4   0 0.14515 0.35761  48
 -24  -4   0 0.02220 0.46973  49
  24  -4   0 -0.1967 0.71072  50
 -24  -4   0 -0.4886 0.58742  40
 -24   4   0 -0.6431 0.42210  48
 -24   4   0 0.52016 0.62235  44
 -24   4   0 -0.0265 0.27088  45
 -24   4   0 -0.1345 0.61377  40
 -24   4   0 -0.2846 0.58044  46
 -24   4   0 0.24040 0.58383  49
  24   4   0 0.09530 0.67064  42
  25  -4   0 2.47952 1.09029  42
 -25  -4   0 3.51943 0.60180  49
 -25  -4   0 2.69203 0.73374  40
 -25  -4   0 1.89632 0.45730  48
 -25  -4   0 2.47765 0.59362  39
 -25  -4   0 3.47636 0.61582  46
 -25  -4   0 2.14485 0.57388  44
  25  -4   0 2.08886 0.80697  50
  25   4   0 1.21807 0.74962  42
 -25   4   0 2.77526 0.68840  49
 -25   4   0 2.80493 0.71919  46
 -25   4   0 3.85711 0.75341  44
 -25   4   0 2.52617 0.34177  45
 -25   4   0 3.11108 0.75034  40
 -25   4   0 1.85503 0.53590  48
 -26  -4   0 6.03009 0.63700  48
 -26  -4   0 5.07731 0.70834  39
 -26  -4   0 7.00438 0.93671  40
  26  -4   0 3.87034 0.84452  50
 -26  -4   0 5.98187 0.74293  46
  26  -4   0 4.74569 1.17170  42
 -26  -4   0 6.99593 0.77518  44
 -26  -4   0 7.77148 0.88807  49
 -26   4   0 6.59572 0.86420  49
 -26   4   0 6.83617 0.68907  45
 -26   4   0 6.40588 0.89772  40
 -26   4   0 7.29503 0.89499  44
 -26   4   0 5.69490 0.66908  48
 -26   4   0 6.14317 0.85653  46
 -27  -4   0 1.07088 0.75408  40
 -27  -4   0 -0.3612 0.53532  44
  27  -4   0 0.73710 1.15333  42
  27  -4   0 0.65700 0.77630  50
 -27  -4   0 0.35383 0.62868  39
 -27  -4   0 0.65561 0.42906  48
 -27   4   0 -0.4801 0.62839  44
 -27   4   0 0.19923 0.66000  46
 -27   4   0 0.86210 0.67443  49
 -27   4   0 0.43814 0.66630  40
 -27   4   0 -0.1392 0.45776  48
  27   4   0 0.94907 0.78915  42
   0  -5   0 0.23734 0.88317   9
   0  -5   0 0.31266 0.38495  37
   0  -5   0 4.28058 4.31912  14
   0  -5   0 0.53391 0.31920  34
   0  -5   0 -0.8222 0.84397   9
   0  -5   0 0.10361 1.08788   6
   0  -5   0 3.23829 3.53615  18
   0  -5   0 0.51883 0.58276   3
   0  -5   0 3.91222 3.59178  13
   0  -5   0 -3.1959 3.29912  15
   0  -5   0 0.91682 1.26466   4
   0  -5   0 0.45870 0.30064  50
   0  -5   0 -0.0718 1.20477  27
   0  -5   0 0.34680 0.59602  35
   0  -5   0 -0.0937 0.22371  39
   0  -5   0 0.06604 1.03085   1
   0  -5   0 0.19435 1.03429  32
   0  -5   0 0.35166 0.34667  31
   0  -5   0 3.32340 4.90955  19
   0  -5   0 -2.5714 4.08462  12
   0  -5   0 0.16195 0.12023  47
   0   5   0 -0.3077 1.15410   4
   0   5   0 0.21575 0.73832   3
   0   5   0 -0.0933 0.80795  27
   0   5   0 -0.0369 0.80253  32
   0   5   0 -0.0485 0.17189  49
   0   5   0 0.10041 0.68210   2
   0   5   0 -0.2401 0.66562  34
   0   5   0 3.96057 2.08512  15
   0   5   0 -2.8013 3.71185  20
   0   5   0 -0.4635 0.94084   6
   0   5   0 -0.3671 0.27294  30
   0   5   0 0.07235 0.16596  43
   0   5   0 -0.1251 0.80828   1
   0   5   0 0.02884 1.00850   5
   0   5   0 4.04820 2.62742  17
   0   5   0 -0.2549 0.41426  37
   0   5   0 4.99457 4.29916  11
   0   5   0 1.11141 3.93227  13
   0   5   0 2.05408 2.94896  14
   0   5   0 0.27690 0.46084  25
   0   5   0 0.76029 1.88202  15
   0   5   0 -0.2945 0.37289  31
  -1  -5   0 27.8919 1.86553   7
  -1  -5   0 28.3855 1.40497  35
   1  -5   0 33.9468 3.22894   4
   1  -5   0 31.6261 3.18993   1
   1  -5   0 21.4285 5.95649  13
  -1  -5   0 34.2178 2.76149   9
  -1  -5   0 28.9513 2.93330   4
   1  -5   0 31.4122 2.98531   6
  -1  -5   0 29.5482 1.00442  50
   1  -5   0 28.3327 1.25754  38
  -1  -5   0 24.4157 2.50602  27
   1  -5   0 27.3215 1.40497  31
   1  -5   0 32.4836 3.04091   9
   1  -5   0 28.6161 1.00205  39
   1  -5   0 28.3400 1.42567  37
   1  -5   0 30.3384 2.83539  32
  -1  -5   0 34.0131 2.58498   6
   1  -5   0 16.3757 5.81959  15
  -1  -5   0 28.7398 1.00995  39
   1  -5   0 32.0319 3.00122  34
  -1  -5   0 28.9693 1.71969  33
   1  -5   0 29.6172 1.69231  35
  -1  -5   0 27.9818 7.00392  19
   1  -5   0 23.7884 7.30901  14
  -1  -5   0 28.5249 1.12062  28
   1  -5   0 29.3661 2.14945   7
   1  -5   0 24.9967 2.66535   9
   1  -5   0 29.3799 1.30810  25
   1  -5   0 26.4233 2.55329  27
   1  -5   0 16.0516 6.88650  19
  -1  -5   0 30.3740 2.25245   3
  -1  -5   0 28.8210 1.38622  31
  -1  -5   0 27.5654 2.48502   9
  -1  -5   0 27.9267 2.18012  32
   1  -5   0 27.8205 0.83619  47
  -1  -5   0 36.8797 6.52094  18
   1  -5   0 26.7821 2.21989   3
  -1  -5   0 26.4199 5.03895  13
   1  -5   0 29.6989 1.04137  50
  -1  -5   0 23.8702 6.92029  14
  -1  -5   0 28.1634 2.91742   1
  -1   5   0 33.3465 3.01499   1
  -1   5   0 30.0597 1.82530  29
   1   5   0 29.2408 1.34922  37
  -1   5   0 29.0194 5.43328  15
   1   5   0 27.5542 2.66032   1
   1   5   0 28.8402 0.91707  43
  -1   5   0 28.4220 3.05120   4
  -1   5   0 28.2708 0.87763  46
   1   5   0 22.0614 5.90873  13
   1   5   0 29.3113 1.30301  30
  -1   5   0 28.1737 1.07104  30
  -1   5   0 25.7562 2.13813  27
   1   5   0 28.7800 2.89492   4
   1   5   0 27.0173 2.15823  27
   1   5   0 29.9462 1.51111  31
  -1   5   0 28.3906 1.40744  37
   1   5   0 28.8680 2.44371   6
  -1   5   0 30.1169 2.72297  32
   1   5   0 33.1724 2.16356  32
  -1   5   0 28.4624 0.91370  44
  -1   5   0 22.1993 4.47091  15
   1   5   0 27.7919 2.37828   3
  -1   5   0 33.7116 3.13314   5
  -1   5   0 28.8259 0.92736  43
   1   5   0 26.6097 7.19287  11
  -1   5   0 30.5117 1.56652  31
   1   5   0 31.7632 2.70088   5
   1   5   0 27.3352 5.29372  17
   1   5   0 26.8222 4.24877  12
  -1   5   0 32.9935 2.94257  34
  -1   5   0 35.4330 7.01250  14
  -1   5   0 34.6892 7.60454  13
   1   5   0 19.1314 7.41424  16
   1   5   0 27.5602 7.10980  20
  -1   5   0 23.3601 7.19632  16
   1   5   0 31.8197 2.57181  34
  -1   5   0 32.1847 2.45989   2
   1   5   0 24.6804 4.59557  14
   1   5   0 28.0788 1.08100  28
   1   5   0 27.0449 2.21958   2
  -1   5   0 29.7178 1.41181  25
  -1   5   0 28.1183 0.88076  49
  -1   5   0 28.6395 5.09342  17
  -1   5   0 29.6740 2.87157   6
  -1   5   0 27.3805 2.38949   3
  -1   5   0 20.8714 6.62654  11
  -2  -5   0 15.0071 0.68836  39
  -2  -5   0 16.1811 0.89447  28
  -2  -5   0 10.0939 3.34456  21
   2  -5   0 7.41035 5.11075  19
   2  -5   0 15.2191 0.75516  50
   2  -5   0 14.7822 1.09583  25
   2  -5   0 13.3398 1.12026  37
  -2  -5   0 19.5813 2.33864  27
  -2  -5   0 16.4507 0.86850  26
   2  -5   0 17.4031 2.47359   6
  -2  -5   0 16.1445 0.99332  31
  -2  -5   0 17.9515 5.26612  14
   2  -5   0 20.2856 2.36106  27
  -2  -5   0 12.2964 4.87234  19
   2  -5   0 2.98774 5.95201  12
  -2  -5   0 14.9205 1.68347   3
   2  -5   0 16.2697 6.43020  14
  -2  -5   0 16.3175 2.37786   4
  -2  -5   0 14.4723 0.91501  35
   2  -5   0 8.39320 4.61383  15
   2  -5   0 14.2133 1.02799  31
   2  -5   0 15.0817 0.67201  39
   2  -5   0 15.3538 2.49838   4
  -2  -5   0 15.9503 1.83631   6
   2  -5   0 13.4915 2.29877   9
   2  -5   0 15.2504 0.75433  28
   2  -5   0 20.7125 5.24992  17
   2  -5   0 16.5998 1.81673   3
  -2  -5   0 15.4640 0.66812  50
  -2  -5   0 13.4734 1.98654  34
   2  -5   0 14.0831 0.52258  47
  -2  -5   0 8.10840 4.04561  18
   2  -5   0 14.1099 2.35473   9
   2  -5   0 16.2320 2.37965  32
   2  -5   0 14.0836 1.43000  35
  -2  -5   0 18.1088 2.05163   9
   2  -5   0 15.2199 2.36487  34
  -2  -5   0 16.2724 1.43341   7
  -2  -5   0 13.5080 2.21356   1
   2  -5   0 15.3246 5.95135  13
  -2  -5   0 12.9332 1.80818   9
  -2   5   0 14.9305 0.56275  46
   2   5   0 15.9769 5.60169  20
   2   5   0 13.7124 4.79738  11
  -2   5   0 16.2189 1.82619  27
   2   5   0 15.7842 0.98147  37
   2   5   0 22.2508 7.46776  16
  -2   5   0 16.6125 2.51583   6
   2   5   0 16.4944 1.03512  30
  -2   5   0 14.8304 0.59373  44
  -2   5   0 16.8795 2.60632   4
   2   5   0 15.1451 1.82565   3
   2   5   0 19.1561 4.91125  13
  -2   5   0 15.5339 0.61293  43
  -2   5   0 14.8866 1.92518   3
  -2   5   0 22.4486 7.16398  16
  -2   5   0 14.2040 2.36325  34
  -2   5   0 16.3822 5.80948  22
  -2   5   0 14.5158 1.07761  37
  -2   5   0 18.2277 1.24897  36
   2   5   0 21.5560 4.68098  17
   2   5   0 15.3401 0.58238  43
  -2   5   0 17.6360 2.45881  32
  -2   5   0 16.5228 1.42052  29
   2   5   0 14.9944 1.99414   5
   2   5   0 15.9328 1.70410   6
  -2   5   0 15.2319 5.79095  13
  -2   5   0 15.9113 1.22610  25
  -2   5   0 24.3505 5.68877  14
  -2   5   0 14.6898 1.14172  31
   2   5   0 16.3548 2.32238   4
   2   5   0 14.8022 1.08028  31
  -2   5   0 6.82016 5.15152  11
   2   5   0 17.0254 0.84297  28
  -2   5   0 14.7309 0.56693  49
   2   5   0 13.1970 2.87235  14
   2   5   0 15.8482 0.76563  26
  -2   5   0 18.1509 2.78178   1
   2   5   0 17.3446 2.12266   1
  -2   5   0 15.3360 1.93636   2
  -2   5   0 6.46177 4.27992  15
   2   5   0 13.1091 2.98136  12
   2   5   0 11.8631 2.93952  14
   2   5   0 17.8447 1.84651  27
  -2   5   0 8.18397 4.40931  15
   3  -5   0 1.37544 3.89528  15
   3  -5   0 3.50808 1.40543  34
  -3  -5   0 5.63794 5.46016  19
   3  -5   0 2.96380 0.48689  28
   3  -5   0 2.17135 0.66009  37
  -3  -5   0 6.11964 4.05785  14
  -3  -5   0 2.35248 0.51756  28
  -3  -5   0 3.14380 0.54689  31
   3  -5   0 1.85055 0.54822  31
  -3  -5   0 3.74789 1.35411   4
   3  -5   0 2.36720 4.55705  13
   3  -5   0 -4.6317 4.23407  14
   3  -5   0 1.12227 0.88800   2
   3  -5   0 7.47320 4.54589  19
   3  -5   0 2.47089 0.32189  39
   3  -5   0 1.19682 3.98272  17
   3  -5   0 2.49558 0.73446  25
  -3  -5   0 2.47964 0.30330  50
  -3  -5   0 2.66206 0.78893   7
  -3  -5   0 4.28664 1.42535   1
  -3  -5   0 2.88941 1.41066  27
   3  -5   0 4.47863 1.70694  32
   3  -5   0 3.65322 1.52753   9
  -3  -5   0 -1.8902 3.43681  18
  -3  -5   0 4.63636 1.25545  34
   3  -5   0 2.62266 1.31589  33
  -3  -5   0 2.72409 0.32637  39
  -3  -5   0 0.27375 2.90311  21
  -3  -5   0 2.06874 0.89160   3
  -3  -5   0 1.45362 0.83489   9
   3  -5   0 2.08205 0.37701  50
   3  -5   0 1.81842 1.32023  27
   3  -5   0 1.67177 1.43249   4
  -3  -5   0 4.89082 1.08408   9
   3  -5   0 2.90335 1.03893   3
   3  -5   0 3.44696 1.66466   6
   3  -5   0 3.91582 1.01496  35
   3   5   0 3.52347 0.56081  28
   3   5   0 3.17341 0.59870  31
   3   5   0 4.75277 3.54230  13
  -3   5   0 1.32422 1.43466   6
  -3   5   0 3.35388 1.14185   2
  -3   5   0 2.54825 3.95392  11
  -3   5   0 1.03861 1.29540  32
  -3   5   0 2.99955 0.27630  49
   3   5   0 2.76383 1.00068   3
  -3   5   0 3.37852 0.71431  31
   3   5   0 2.61687 0.45232  26
  -3   5   0 2.78109 0.77658  29
  -3   5   0 2.04229 3.14674  15
  -3   5   0 2.38537 0.28740  44
  -3   5   0 1.13798 1.10814   1
  -3   5   0 0.99781 1.30645   4
   3   5   0 3.76333 0.54186  37
   3   5   0 5.98735 3.52172  17
   3   5   0 1.56662 4.58077  20
   3   5   0 2.55022 0.30063  43
   3   5   0 4.43930 5.13459  16
  -3   5   0 3.44125 0.81273  25
  -3   5   0 2.70212 0.31427  46
  -3   5   0 2.99578 0.63943  37
   3   5   0 2.60825 0.60179  30
  -3   5   0 4.30252 4.11939  14
   3   5   0 1.67638 0.93163  27
  -3   5   0 2.14657 1.38080  34
  -3   5   0 2.25299 0.26918  43
   3   5   0 3.15346 2.19906  12
  -3   5   0 3.37208 4.41175  22
   3   5   0 4.49030 1.40121   4
   3   5   0 3.60484 0.88965   7
  -3   5   0 2.80393 1.00599  27
  -3   5   0 3.00490 0.76818  36
  -3   5   0 3.15540 1.13625   3
   3   5   0 3.82153 1.24591   1
   3   5   0 -1.8613 3.74922  11
   3   5   0 1.24846 0.91300   5
  -4  -5   0 107.940 4.73145   3
  -4  -5   0 99.3172 4.09636   9
   4  -5   0 101.256 2.85822  50
   4  -5   0 96.8468 5.65452  34
   4  -5   0 98.3931 3.48335  31
   4  -5   0 83.0009 14.3657  14
   4  -5   0 107.332 5.27793  33
   4  -5   0 98.1966 4.89687   3
  -4  -5   0 96.3439 3.31013  31
  -4  -5   0 100.791 4.07686   7
  -4  -5   0 74.2431 13.9301  19
  -4  -5   0 99.2755 2.83802  39
  -4  -5   0 101.498 2.70247  40
   4  -5   0 77.7753 9.64532  17
  -4  -5   0 93.7496 5.10103   1
  -4  -5   0 102.297 3.25609  28
   4  -5   0 97.3300 4.85997   2
   4  -5   0 100.799 5.79131   6
   4  -5   0 103.960 5.74094   9
  -4  -5   0 105.794 4.45448  27
  -4  -5   0 103.108 4.52446  34
   4  -5   0 102.616 2.78014  39
  -4  -5   0 101.718 4.09910  34
  -4  -5   0 111.579 10.4180  21
  -4  -5   0 102.881 4.63360   4
  -4  -5   0 100.386 2.69493  50
  -4  -5   0 106.935 9.17664  18
   4  -5   0 99.4112 3.55252  37
   4  -5   0 83.7935 11.2411  19
   4  -5   0 84.9557 12.2959  13
  -4  -5   0 79.5088 9.01403  14
   4  -5   0 101.471 3.59051  25
   4  -5   0 104.685 5.77368  32
   4  -5   0 104.901 4.46589  27
   4  -5   0 101.388 12.8852  15
  -4  -5   0 99.6672 3.81639  33
   4  -5   0 98.2178 5.77679   4
   4  -5   0 86.8797 13.1256  12
  -4   5   0 111.003 6.08549  34
  -4   5   0 102.173 5.78939   6
  -4   5   0 99.2571 2.74465  44
   4   5   0 96.1959 10.4565  17
  -4   5   0 103.711 3.55943  36
  -4   5   0 100.095 5.73815   9
   4   5   0 86.7461 6.94906  12
   4   5   0 103.275 4.20117  27
  -4   5   0 102.484 12.6511  14
   4   5   0 110.775 4.45446   5
  -4   5   0 101.880 2.72183  49
  -4   5   0 98.7443 3.49138  31
  -4   5   0 100.099 4.79065   2
   4   5   0 100.368 3.74513  33
   4   5   0 106.564 4.90391   3
   4   5   0 111.897 8.89475  13
  -4   5   0 100.985 2.71204  46
   4   5   0 99.5189 4.81736   1
   4   5   0 100.681 3.24432  28
  -4   5   0 100.699 3.50724  37
  -4   5   0 97.5043 5.65712   1
   4   5   0 99.4452 3.15946  26
   4   5   0 102.332 11.9271  20
  -4   5   0 92.1695 12.5927  13
   4   5   0 104.271 4.71068   4
   4   5   0 103.101 3.46221  31
   4   5   0 98.6204 2.64392  49
  -4   5   0 97.7400 12.7201  22
   4   5   0 110.028 4.92309   8
  -4   5   0 97.3465 11.3846  15
   4   5   0 105.125 4.07636   7
   4   5   0 103.096 3.50533  30
   4   5   0 102.573 11.6120  11
  -4   5   0 93.2253 4.07359  27
  -4   5   0 100.914 5.73819   4
   4   5   0 99.1565 14.5617  16
  -4   5   0 97.7949 11.6583  11
  -4   5   0 102.265 4.98347   3
  -4   5   0 104.427 5.68467  32
  -4   5   0 104.612 3.70750  29
  -4   5   0 99.6936 3.58730  25
  -4   5   0 77.8547 13.6031  16
  -4   5   0 98.2897 2.67237  40
  -4   5   0 103.352 2.77101  43
   4   5   0 101.991 2.74069  43
  -5  -5   0 1.25371 0.43696  31
   5  -5   0 1.48427 1.41533   9
   5  -5   0 -0.1015 1.18106  27
  -5  -5   0 0.78160 0.26616  39
   5  -5   0 1.71581 0.92737   3
  -5  -5   0 0.71542 0.70567   7
   5  -5   0 0.52064 0.76562  25
  -5  -5   0 1.43294 0.79508   3
   5  -5   0 3.37938 3.28726  15
   5  -5   0 0.49525 6.63217  12
   5  -5   0 0.83304 0.89663   2
  -5  -5   0 0.86293 0.68572  34
  -5  -5   0 3.18963 4.60335  19
  -5  -5   0 0.50093 0.56924   9
   5  -5   0 1.84015 1.49657   4
  -5  -5   0 1.06296 0.19142  48
  -5  -5   0 7.90925 3.61995  18
   5  -5   0 2.01783 5.20690  17
  -5  -5   0 0.46071 0.91326   1
  -5  -5   0 0.94470 0.53683  28
   5  -5   0 2.04158 0.55197  31
  -5  -5   0 0.38880 0.86279   4
  -5  -5   0 1.89550 3.34989  14
   5  -5   0 2.13658 1.65377   6
  -5  -5   0 0.93887 0.19229  40
   5  -5   0 0.84877 0.25463  39
   5  -5   0 0.33364 0.36498  50
   5  -5   0 2.36072 1.35207  33
   5  -5   0 -0.5466 1.38744  32
  -5  -5   0 1.58702 1.35709  27
   5  -5   0 0.28123 1.06808  34
  -5  -5   0 0.76602 0.48985  34
  -5   5   0 0.84267 0.52601  36
   5   5   0 1.50252 0.68688   5
   5   5   0 1.02516 0.73087   7
  -5   5   0 -0.7213 1.28424  32
  -5   5   0 1.29508 0.63772  29
  -5   5   0 -0.4924 4.50029  15
  -5   5   0 -0.1709 1.19985  34
   5   5   0 0.83952 0.78994  27
   5   5   0 3.96123 4.88404  11
  -5   5   0 1.22291 0.73768  25
   5   5   0 0.84186 0.71633   9
   5   5   0 0.72357 0.59507   1
  -5   5   0 1.67688 0.26067  44
   5   5   0 0.46679 0.46258  30
  -5   5   0 1.84277 0.59216  31
   5   5   0 -1.5590 2.36071  12
  -5   5   0 1.45787 0.23066  46
   5   5   0 1.43676 0.51276  31
   5   5   0 0.53867 0.59426  33
   5   5   0 2.39986 1.01257   3
  -5   5   0 -0.0091 4.03028  11
   5   5   0 0.88695 0.33323  36
  -5   5   0 -0.0658 1.22630   4
   5   5   0 1.45801 0.21338  43
   5   5   0 4.10683 2.94512  13
  -5   5   0 1.33286 1.06008   1
  -5   5   0 2.01720 0.97037   2
  -5   5   0 1.09550 0.23492  45
  -5   5   0 0.44699 1.12498   9
  -5   5   0 1.45068 0.19541  40
   5   5   0 -1.4788 3.94045  20
  -5   5   0 10.7638 5.46494  13
  -5   5   0 1.11682 0.23719  43
  -5   5   0 3.13730 5.76956  22
  -5   5   0 2.71382 4.60733  14
   5   5   0 -2.3961 4.19295  17
   5   5   0 0.88373 0.54735  28
  -5   5   0 2.92727 1.53877   6
   5   5   0 6.76616 5.53255  16
  -5   5   0 1.32776 0.23046  49
  -5   5   0 1.35748 0.87073  27
  -5   5   0 1.46134 0.62667  37
   5   5   0 1.48020 0.86698   8
   5   5   0 0.94879 0.42500  26
  -5   5   0 2.22460 1.00519   3
  -5   5   0 -0.9363 5.11265  16
  -6  -5   0 1.27822 0.49333  34
   6  -5   0 0.09199 0.23875  39
  -6  -5   0 0.43108 5.20455  19
   6  -5   0 0.71814 1.21206  27
   6  -5   0 -0.1751 1.19546  34
  -6  -5   0 0.40563 0.17858  48
   6  -5   0 -0.1832 0.83835   3
   6  -5   0 -0.8930 4.50270  15
  -6  -5   0 -0.7997 0.43608   9
  -6  -5   0 0.33395 0.48507  28
  -6  -5   0 2.17216 3.26959  18
  -6  -5   0 0.16338 0.73846   4
  -6  -5   0 0.90597 0.92519   1
   6  -5   0 1.16260 1.55608  32
  -6  -5   0 0.39194 1.13019  27
   6  -5   0 0.01124 0.45731  36
   6  -5   0 -0.0948 0.35584  50
   6  -5   0 -2.5502 1.27358   6
   6  -5   0 0.24990 0.83723   2
   6  -5   0 5.42322 6.61009  13
  -6  -5   0 0.35401 0.51937  34
  -6  -5   0 0.12045 0.23047  39
  -6  -5   0 0.91013 3.62718  14
   6  -5   0 0.11371 1.19872  33
  -6  -5   0 -0.0032 0.70549   3
   6  -5   0 -0.0300 4.63113  17
   6  -5   0 0.91990 0.50337  31
  -6  -5   0 -0.1499 0.73621  33
   6  -5   0 0.16797 0.54754  37
   6  -5   0 1.14299 1.44301   4
  -6  -5   0 0.17644 0.18147  40
   6  -5   0 -4.9380 5.17261  14
   6  -5   0 -7.1636 7.02137  12
   6  -5   0 0.09791 1.33670   9
  -6  -5   0 -0.0749 0.68113   7
   6   5   0 0.69908 4.19439  11
  -6   5   0 0.52731 1.41021   4
  -6   5   0 3.27371 4.87231  14
  -6   5   0 0.38172 0.21647  49
  -6   5   0 8.06071 4.90063  11
  -6   5   0 0.94248 1.59065  32
   6   5   0 -7.2635 4.91234  17
   6   5   0 0.50619 0.54915   1
   6   5   0 1.00465 0.82863   8
  -6   5   0 4.27029 5.93138  16
   6   5   0 0.25150 0.55171  28
  -6   5   0 0.47013 1.08781   9
   6   5   0 1.57918 4.33447  20
   6   5   0 0.05771 0.45887  31
  -6   5   0 5.29589 5.46072  22
   6   5   0 0.38754 0.48729  25
   6   5   0 0.35207 0.67259   4
  -6   5   0 -0.1188 0.20852  44
  -6   5   0 2.61829 1.20723   1
  -6   5   0 0.32436 0.20804  43
   6   5   0 0.14563 0.29404  36
   6   5   0 1.04214 0.78333  27
   6   5   0 0.43778 0.59889   9
   6   5   0 -0.0349 0.66219   7
  -6   5   0 2.32655 2.51571  21
   6   5   0 -2.2647 3.10610  12
  -6   5   0 1.59607 1.54040   6
  -6   5   0 0.47573 0.18252  40
   6   5   0 0.18224 0.46829  30
   6   5   0 0.35663 0.39906  26
  -6   5   0 0.10871 0.20460  45
   6   5   0 6.07102 3.60350  13
  -6   5   0 0.35776 0.80305   3
  -6   5   0 0.03743 0.66174  25
  -6   5   0 1.23503 0.64210  29
  -6   5   0 0.20061 1.15032  34
  -6   5   0 0.60568 0.52424  36
   6   5   0 0.38615 0.33263  37
   6   5   0 0.27381 0.70576  33
   6   5   0 0.36104 0.72766   3
   6   5   0 0.14060 0.17341  43
   6   5   0 1.42891 0.55565   5
  -6   5   0 -0.0747 0.19768  46
  -6   5   0 0.55688 0.88561   2
  -6   5   0 0.18230 0.56175  37
  -6   5   0 0.26627 0.50316  31
   6   5   0 -4.6215 4.85388  16
   7  -5   0 1.53070 1.28420  27
   7  -5   0 0.09728 0.87010  25
   7  -5   0 2.75542 1.72930   6
   7  -5   0 1.09724 0.66780  28
   7  -5   0 -0.3771 1.47228   4
   7  -5   0 -1.1927 1.67908  32
   7  -5   0 -0.3667 1.25138  34
   7  -5   0 0.60871 0.26129  39
   7  -5   0 1.11379 0.62877  37
  -7  -5   0 0.72570 1.08326  27
  -7  -5   0 1.68631 0.87504   7
  -7  -5   0 0.53368 0.21559  40
  -7  -5   0 -0.4320 0.48550  34
   7  -5   0 0.20999 0.40276  50
   7  -5   0 2.57699 1.57305  33
   7  -5   0 -0.1146 1.42345   9
  -7  -5   0 1.42856 0.85369   3
  -7  -5   0 2.03497 0.91428  33
  -7  -5   0 0.78232 0.54545  28
  -7  -5   0 1.02560 0.50909  34
  -7  -5   0 1.06620 0.61881   9
   7  -5   0 0.20032 0.83179   3
   7  -5   0 -0.2495 0.47670  36
  -7  -5   0 0.58768 0.98105   1
  -7  -5   0 0.72791 0.19028  48
  -7  -5   0 0.61723 0.26684  39
   7  -5   0 0.40261 1.00820   2
  -7   5   0 1.33758 1.26413   1
   7   5   0 0.69717 0.53475  31
  -7   5   0 0.53821 0.23534  49
   7   5   0 2.07695 0.71290  28
   7   5   0 1.35561 0.97328  33
   7   5   0 1.83706 0.46089  37
  -7   5   0 0.54685 0.23688  46
   7   5   0 0.10848 0.47801   1
  -7   5   0 0.44491 0.56391  29
   7   5   0 0.96169 0.87117   7
   7   5   0 -0.2023 0.69503  27
  -7   5   0 -1.6971 1.06965  34
   7   5   0 -0.2887 0.63648   2
   7   5   0 1.02461 0.40959  38
  -7   5   0 0.67770 0.58907  36
  -7   5   0 0.72054 1.05821   2
  -7   5   0 0.66693 1.54885  32
  -7   5   0 1.47804 0.84772  25
   7   5   0 0.87027 0.22786  43
  -7   5   0 0.83064 1.17935   9
   7   5   0 1.56857 0.53721  26
  -7   5   0 0.78533 0.20361  40
  -7   5   0 0.92905 0.59154  31
  -7   5   0 1.31337 0.25288  45
  -7   5   0 0.73856 0.25999  44
   7   5   0 1.19197 0.40834  36
  -7   5   0 1.00985 0.63288  37
   7   5   0 0.63908 0.59456  25
   7   5   0 2.40068 1.09182   8
   7   5   0 0.76107 0.84036   3
   7   5   0 0.72465 0.64738   9
  -7   5   0 0.76321 0.23704  43
  -7   5   0 0.37414 1.50565   6
   7   5   0 1.34730 0.61331  30
  -7   5   0 2.13228 1.45221   4
   8  -5   0 207.212 6.22145  28
  -8  -5   0 201.355 5.31704  39
   8  -5   0 191.925 8.91654  33
   8  -5   0 200.311 5.34356  50
   8  -5   0 194.992 9.47563   6
  -8  -5   0 196.538 7.56193   7
   8  -5   0 196.667 6.63548  25
  -8  -5   0 202.116 7.59143  33
   8  -5   0 188.514 6.37857  37
   8  -5   0 196.094 9.09345   4
   8  -5   0 202.539 9.36324  34
  -8  -5   0 207.638 6.80847  27
   8  -5   0 203.368 9.46260   9
   8  -5   0 179.485 8.20550   3
  -8  -5   0 203.500 5.17740  48
   8  -5   0 202.881 9.73503  32
   8  -5   0 219.237 6.90104  27
  -8  -5   0 181.385 7.65488   1
   8  -5   0 193.640 5.52845  30
  -8  -5   0 187.966 6.42386   9
  -8  -5   0 196.066 5.17698  40
  -8  -5   0 198.930 6.25986  34
   8  -5   0 183.823 8.28604   2
   8  -5   0 185.177 6.18951  31
   8   5   0 198.118 5.89284  25
   8   5   0 192.674 8.06583   3
  -8   5   0 197.501 6.10960  29
  -8   5   0 194.151 6.35665  37
   8   5   0 196.977 7.76742   2
  -8   5   0 198.629 9.53772  32
  -8   5   0 186.847 9.01133   4
  -8   5   0 200.056 8.13710   2
   8   5   0 194.182 6.18971  28
   8   5   0 187.344 5.04969  47
  -8   5   0 199.252 7.49991   8
  -8   5   0 189.409 6.50731  25
   8   5   0 210.087 6.82250  27
  -8   5   0 194.316 6.16182  31
   8   5   0 197.948 5.78772  37
  -8   5   0 195.715 5.21897  44
  -8   5   0 195.704 5.19462  49
   8   5   0 194.045 5.78452  36
  -8   5   0 196.495 9.45621   6
  -8   5   0 182.304 9.30171   9
  -8   5   0 195.766 5.17934  46
  -8   5   0 192.247 9.58217  34
   8   5   0 191.674 7.29310  33
  -8   5   0 195.507 5.12554  40
  -8   5   0 196.456 5.19078  45
   8   5   0 185.104 6.35315  30
  -8   5   0 183.824 8.92509   1
   8   5   0 197.687 5.20820  43
   8   5   0 190.127 5.63656  38
   8   5   0 201.102 6.16347  31
   8   5   0 195.822 7.51487   7
  -8   5   0 196.812 5.23933  48
   8   5   0 193.986 6.02734  26
  -8   5   0 193.202 6.22634  36
  -8   5   0 193.068 9.13404   5
   8   5   0 200.773 7.01425   1
   8   5   0 199.406 8.13024   8
   9  -5   0 0.70284 1.02141  25
   9  -5   0 -0.4969 1.51515   9
  -9  -5   0 1.51592 1.17983  27
   9  -5   0 2.53492 1.37184   2
  -9  -5   0 2.27211 0.81666   9
   9  -5   0 0.02567 1.39693   7
   9  -5   0 0.82376 0.46905  30
   9  -5   0 1.18849 1.72687   4
   9  -5   0 0.80077 0.47217  50
   9  -5   0 0.77408 1.59609  34
  -9  -5   0 1.61408 0.99684   1
   9  -5   0 2.18512 1.32712  27
  -9  -5   0 0.49971 1.07235  33
  -9  -5   0 1.65949 0.32487  39
  -9  -5   0 1.42164 0.67435  34
   9  -5   0 0.45878 1.02058   3
  -9  -5   0 1.64590 0.23597  48
  -9  -5   0 1.40822 0.27336  40
   9  -5   0 2.21047 2.10448  32
   9  -5   0 0.66201 1.63741  33
  -9  -5   0 2.70130 1.21477   7
   9  -5   0 1.25903 0.82227  28
   9   5   0 1.80255 0.64766  26
   9   5   0 1.26703 0.73106  25
  -9   5   0 1.65504 0.28902  48
  -9   5   0 1.93324 0.30968  46
  -9   5   0 0.87133 1.00479   2
  -9   5   0 0.47164 1.36276   4
   9   5   0 -0.0716 1.08345  33
   9   5   0 3.86912 1.40613   7
   9   5   0 1.94686 0.74579   1
  -9   5   0 1.29026 0.31025  44
  -9   5   0 1.29860 0.72643  36
   9   5   0 2.25498 0.56877  38
   9   5   0 -0.2113 0.87538   8
   9   5   0 2.19911 0.53459  36
  -9   5   0 1.93438 0.31554  49
  -9   5   0 1.65326 0.28552  45
   9   5   0 1.61155 0.18545  42
  -9   5   0 -0.8827 1.22215  34
  -9   5   0 2.02410 0.99489   8
  -9   5   0 1.69504 0.26816  40
  -9   5   0 2.76283 1.90340  32
   9   5   0 1.59113 0.17811  47
   9   5   0 1.47391 0.26880  43
  -9   5   0 -0.9246 1.45557   6
  -9   5   0 -0.7386 1.10813   9
  -9   5   0 1.80271 0.67571  29
   9   5   0 1.39556 0.81397  28
   9   5   0 1.80105 1.16032   3
   9   5   0 1.33970 0.84418  27
   9   5   0 2.60000 0.63352  37
  -9   5   0 -0.6873 1.14692   1
  -9   5   0 0.97103 1.40139   5
  -9   5   0 1.21392 0.76968  37
   9   5   0 1.27597 0.66003  31
  10  -5   0 60.8652 3.38440  27
 -10  -5   0 63.9838 4.26790   7
 -10  -5   0 68.1999 2.06881  39
 -10  -5   0 67.2882 1.94534  40
 -10  -5   0 65.6042 4.06355   1
  10  -5   0 61.4626 5.14911   7
  10  -5   0 71.6526 5.49377   4
  10  -5   0 64.7105 2.50117  30
  10  -5   0 64.9149 3.07952  28
  10  -5   0 77.3519 6.13666   6
 -10  -5   0 69.8144 1.89329  44
 -10  -5   0 64.5066 3.32578  27
  10  -5   0 64.6353 4.58090   3
 -10  -5   0 63.7183 3.00063  34
  10  -5   0 66.4447 3.55228  25
  10  -5   0 65.4391 5.58106   9
  10  -5   0 65.1291 2.14354  50
  10  -5   0 67.3954 5.58954  33
 -10  -5   0 68.3633 4.41778  33
 -10  -5   0 66.2000 3.22509   9
  10  -5   0 58.9037 5.37362  34
  10  -5   0 66.1700 4.70971   2
  10  -5   0 62.1228 5.79919  32
 -10  -5   0 68.3711 1.90662  48
 -10   5   0 67.3934 1.96884  49
  10   5   0 70.6648 3.07952  24
  10   5   0 66.7442 4.28399   7
  10   5   0 66.1705 2.88062  25
  10   5   0 66.1423 2.54550  38
  10   5   0 70.1946 3.29269   1
 -10   5   0 68.9940 5.50041   6
 -10   5   0 70.5370 4.62804   2
 -10   5   0 62.6270 5.35141   9
 -10   5   0 65.0623 1.94803  46
 -10   5   0 66.4807 5.14849   5
 -10   5   0 66.3945 5.15213   1
  10   5   0 72.9960 4.67306   3
  10   5   0 65.7044 2.83312  36
  10   5   0 65.4409 3.05957  28
  10   5   0 67.0013 1.97080  43
 -10   5   0 68.5167 3.20181  37
  10   5   0 64.4756 2.85206  26
  10   5   0 63.6605 1.80848  42
 -10   5   0 63.4016 2.70629  29
 -10   5   0 69.3824 3.04778  36
 -10   5   0 65.7072 1.98890  48
 -10   5   0 61.0680 5.54364  32
 -10   5   0 66.4023 3.98776   8
 -10   5   0 72.6124 5.83120  34
 -10   5   0 63.8328 5.07884   4
  10   5   0 69.0651 4.31854  33
  10   5   0 64.6432 2.90904  31
  10   5   0 62.2212 3.23449  27
 -10   5   0 66.1919 1.93303  45
 -10   5   0 66.3311 1.88514  40
 -10   5   0 69.1895 1.99915  44
  10   5   0 69.1484 4.36193   2
  10   5   0 62.6888 4.40534   8
  10   5   0 61.7930 2.62446  29
  10   5   0 67.4781 2.65014  37
 -11  -5   0 7.21783 1.90977   7
  11  -5   0 4.88999 2.36167  34
  11  -5   0 4.37693 0.84286  30
  11  -5   0 10.8304 2.94986   6
  11  -5   0 4.57214 1.47342  25
  11  -5   0 4.49205 1.71038   3
 -11  -5   0 2.75977 1.29411   1
  11  -5   0 4.68258 2.39376  33
 -11  -5   0 7.70520 1.95254  33
  11  -5   0 8.09426 0.93891  50
  11  -5   0 4.23516 2.28633   7
 -11  -5   0 6.16994 1.17298  34
  11  -5   0 6.33353 2.66051  32
  11  -5   0 7.32941 1.76807   2
  11  -5   0 7.07470 2.54263   4
  11  -5   0 5.02409 1.52725  27
  11  -5   0 4.81646 1.22133  28
 -11  -5   0 5.22943 0.52272  39
  11  -5   0 4.31017 2.30044   9
 -11  -5   0 6.05712 0.52541  40
 -11  -5   0 6.60266 1.31189   9
 -11  -5   0 7.02427 1.48569  27
 -11   5   0 6.85774 2.61456  32
 -11   5   0 7.58669 2.65175  34
  11   5   0 5.16312 1.81994   7
  11   5   0 6.64121 1.13740  31
 -11   5   0 5.23325 2.24909   6
  11   5   0 5.85845 1.86714  33
  11   5   0 5.00304 1.18195  25
  11   5   0 5.83092 0.87622  38
  11   5   0 5.12580 0.40264  42
  11   5   0 4.22277 1.61010   8
  11   5   0 5.63481 1.77064   3
  11   5   0 4.32446 1.00477   1
  11   5   0 6.08774 1.21755  27
  11   5   0 6.18817 0.93751  37
 -11   5   0 7.14639 1.87950   2
  11   5   0 4.90142 0.52529  43
 -11   5   0 4.69511 1.96522   5
 -11   5   0 4.18753 2.17506   4
 -11   5   0 6.69105 1.17720  36
  11   5   0 4.41501 1.19615  28
 -11   5   0 5.29816 1.25455  37
 -11   5   0 4.42174 1.45610   8
  11   5   0 6.46426 1.19113  24
 -11   5   0 5.73119 2.05672   9
 -11   5   0 7.06919 0.98778  29
  11   5   0 6.39932 1.75059   2
  12  -5   0 41.6358 4.90259   7
  12  -5   0 39.9766 2.70379  27
  12  -5   0 39.4886 3.82779   3
 -12  -5   0 44.0171 1.53477  39
  12  -5   0 44.2332 5.09906   9
  12  -5   0 43.1136 5.12193   6
 -12  -5   0 40.7485 2.62704  34
 -12  -5   0 44.2536 1.34274  48
  12  -5   0 41.1772 4.63477   4
 -12  -5   0 45.1376 1.41933  40
  12  -5   0 41.9424 2.09385  30
  12  -5   0 38.0268 4.73220  34
 -12  -5   0 50.3631 4.15298   7
  12  -5   0 36.5362 3.85904   2
 -12  -5   0 42.8532 2.93681   9
  12  -5   0 37.6513 4.95701  33
 -12  -5   0 44.0976 2.77306  27
 -12  -5   0 44.3474 1.33972  44
  12  -5   0 44.9959 3.24083  25
 -12  -5   0 42.5001 3.25934   1
 -12  -5   0 47.1909 4.01513  33
  12  -5   0 43.7225 1.68005  50
  12  -5   0 40.1463 5.33213  32
  12  -5   0 45.7338 2.79329  28
 -12   5   0 42.8120 1.43687  49
 -12   5   0 39.7878 1.43568  48
 -12   5   0 43.4340 2.53165  36
  12   5   0 40.6762 2.54551  24
  12   5   0 43.1753 3.90036   7
 -12   5   0 43.6899 4.74931   9
 -12   5   0 42.7980 1.46685  44
 -12   5   0 34.9423 4.81044   6
 -12   5   0 43.0810 1.38535  45
  12   5   0 44.7159 2.19946  37
  12   5   0 41.1798 1.28747  42
  12   5   0 45.6234 4.01456   3
  12   5   0 41.7522 2.54502   1
  12   5   0 42.0992 3.87883   8
  12   5   0 38.8022 2.59383  27
  12   5   0 45.6450 2.50625  31
 -12   5   0 41.7711 1.42638  46
  12   5   0 42.8892 2.69782  28
 -12   5   0 47.8019 4.55047   5
  12   5   0 40.4029 2.09920  38
 -12   5   0 46.2639 3.57583   8
  12   5   0 42.7906 3.93552  33
 -12   5   0 35.5369 4.06541   1
  12   5   0 46.6399 2.72351  34
 -12   5   0 53.9243 4.63038   4
 -12   5   0 41.3153 5.15115  34
 -12   5   0 41.0541 1.34354  40
  12   5   0 45.9671 2.60345  25
 -12   5   0 42.8803 2.11978  29
  12   5   0 47.6444 3.87174   2
 -12   5   0 40.9613 2.68780  37
 -12   5   0 42.3974 3.89138   2
 -12   5   0 34.9127 5.11154  32
  13  -5   0 -0.1496 1.14858   2
 -13  -5   0 0.50572 0.28253  46
  13  -5   0 -0.3254 1.17301   3
  13  -5   0 1.96761 2.07591   6
 -13  -5   0 0.63516 1.03079   9
 -13  -5   0 2.12312 1.48197  33
  13  -5   0 -1.0641 2.07802  32
  13  -5   0 -1.5857 1.53359   4
 -13  -5   0 0.35289 0.34985  39
  13  -5   0 -0.9093 1.36133  25
  13  -5   0 1.85864 2.17408  33
  13  -5   0 -0.3190 1.55246   7
  13  -5   0 0.43771 1.05176  28
 -13  -5   0 0.84563 0.92068   1
 -13  -5   0 0.30088 0.24003  48
  13  -5   0 1.04830 0.73435  30
  13  -5   0 0.95371 0.59804  50
 -13  -5   0 0.55465 0.33267  40
  13  -5   0 0.96835 1.10525  27
 -13  -5   0 1.57053 0.87045  34
 -13  -5   0 0.27390 0.27212  44
  13  -5   0 0.52842 1.83317   9
  13  -5   0 -0.3723 1.71020  34
  13   5   0 0.85279 1.25790   3
 -13   5   0 -1.3056 1.61881   4
  13   5   0 0.84087 0.30468  42
  13   5   0 0.40957 0.73630  31
 -13   5   0 0.91766 0.33589  40
 -13   5   0 1.06863 0.94240  37
 -13   5   0 0.95210 1.69264   1
 -13   5   0 0.25329 0.38095  44
 -13   5   0 1.05403 0.37699  49
  13   5   0 -0.6535 0.58137  34
 -13   5   0 0.75745 0.35977  46
 -13   5   0 0.34408 0.31914  48
  13   5   0 1.18873 1.46163   7
 -13   5   0 0.64961 0.62968  29
 -13   5   0 0.59639 0.32141  45
  13   5   0 -0.1361 1.27048   2
 -13   5   0 0.70150 1.19323   8
  13   5   0 -0.2633 1.49111  33
 -13   5   0 -0.7587 1.12844   2
 -13   5   0 -1.2543 1.67182   9
  13   5   0 1.24340 0.63117  38
  13   5   0 0.93519 1.04545  28
 -13   5   0 -2.4703 1.56026  34
 -13   5   0 -0.5183 0.73425  36
  13   5   0 0.80948 0.90455  24
  13   5   0 0.92214 1.01512  25
  14  -5   0 7.01124 1.92257  25
  14  -5   0 9.91132 2.92719  34
 -14  -5   0 10.6850 0.57570  48
 -14  -5   0 9.31250 2.27692  33
  14  -5   0 10.4384 3.36815  32
  14  -5   0 9.50156 1.73583  28
 -14  -5   0 10.5644 0.77922  39
 -14  -5   0 9.91598 0.68035  40
 -14  -5   0 8.04525 1.79792   1
  14  -5   0 7.40693 1.17699  30
  14  -5   0 4.36553 2.71445   6
  14  -5   0 9.30362 2.72562   4
  14  -5   0 8.91262 1.04387  50
  14  -5   0 5.14374 2.49648   7
 -14  -5   0 9.63398 1.75343   9
 -14  -5   0 10.7374 0.61033  44
 -14  -5   0 8.86297 1.63129  34
 -14  -5   0 9.62618 1.24342  36
  14  -5   0 4.89504 2.78451  33
  14  -5   0 13.5027 3.22601   9
  14  -5   0 12.1096 1.71978  27
 -14  -5   0 10.0414 0.60660  46
 -14  -5   0 11.8440 1.58317  27
  14   5   0 12.1280 2.63833   7
 -14   5   0 9.68389 0.72015  48
 -14   5   0 10.4450 2.94826   1
  14   5   0 12.4480 2.49870   3
 -14   5   0 9.60523 0.65834  45
 -14   5   0 9.90279 1.13744  29
 -14   5   0 3.87700 2.40703   4
  14   5   0 6.67068 1.56817  28
 -14   5   0 9.97956 0.76798  44
  14   5   0 10.6747 1.53497  34
 -14   5   0 9.83013 2.36069   2
  14   5   0 6.90510 2.02164  33
 -14   5   0 8.13981 2.97168  34
 -14   5   0 3.68923 2.40174   5
 -14   5   0 11.4447 2.26998   8
 -14   5   0 7.99189 1.39570  36
  14   5   0 8.29276 1.54997  25
  14   5   0 10.2068 0.59949  42
 -14   5   0 10.4489 0.74217  46
 -14   5   0 9.24710 0.72434  49
  14   5   0 11.9153 1.56211  31
  14   5   0 8.13920 2.31674   2
 -14   5   0 9.73861 1.61616  37
 -14   5   0 10.6774 0.67324  40
  15  -5   0 2.38556 1.97724  34
  15  -5   0 0.13372 1.67926   4
 -15  -5   0 0.45398 0.29519  49
  15  -5   0 -1.3459 1.95830  33
  15  -5   0 -0.1109 1.46346  25
  15  -5   0 0.88345 0.62158  50
 -15  -5   0 0.43571 0.36577  40
 -15  -5   0 0.62134 0.68983  36
  15  -5   0 -2.9955 1.66347   7
 -15  -5   0 2.28489 1.22879   9
  15  -5   0 1.18096 2.05469   9
  15  -5   0 -0.0420 1.15812  28
  15  -5   0 0.48890 2.17583   6
  15  -5   0 0.01774 0.93151  27
 -15  -5   0 0.52284 0.25523  48
 -15  -5   0 0.15032 0.29667  46
 -15  -5   0 1.14828 0.99747  27
 -15  -5   0 0.42077 0.30490  44
 -15  -5   0 0.25280 0.35620  39
 -15  -5   0 0.38437 1.04254   1
 -15   5   0 0.81679 0.41035  46
 -15   5   0 0.99953 0.41080  49
 -15   5   0 1.43322 0.59994  29
  15   5   0 1.38121 1.29588   3
  15   5   0 0.74125 0.99979  25
 -15   5   0 0.64155 1.19362   2
 -15   5   0 0.77223 0.87467  36
 -15   5   0 0.57207 0.42141  44
  15   5   0 1.29735 1.11407  28
  15   5   0 0.19156 1.41265  33
 -15   5   0 0.53970 0.35291  48
 -15   5   0 -0.2543 1.15806   8
 -15   5   0 0.34043 0.36506  40
  15   5   0 0.22173 0.33361  42
 -15   5   0 0.42684 0.89863  37
 -15   5   0 2.52487 2.85064   1
 -15   5   0 0.52616 0.34681  45
  15   5   0 1.02240 0.74584  34
  15   5   0 0.42692 0.85555  31
  15   5   0 1.89345 1.73827   7
  16  -5   0 7.27886 2.87307   9
 -16  -5   0 6.74388 1.86673  32
  16  -5   0 5.47885 2.80160   7
 -16  -5   0 6.40368 1.08469  36
 -16  -5   0 6.71221 0.61010  46
 -16  -5   0 6.44770 0.58789  44
  16  -5   0 6.59716 1.67203  28
 -16  -5   0 5.00728 1.53806   1
  16  -5   0 5.17609 2.63452  33
  16  -5   0 4.09026 1.94150  35
  16  -5   0 10.8858 3.42797   6
  16  -5   0 7.40240 2.60083  34
 -16  -5   0 4.95523 0.59045  39
 -16  -5   0 4.59527 1.18822  27
 -16  -5   0 4.61669 1.50806   9
 -16  -5   0 6.53946 0.57433  49
  16  -5   0 6.28353 2.00728  25
  16  -5   0 5.70103 2.20578   4
 -16  -5   0 5.55041 0.52901  48
  16  -5   0 6.07729 0.79193  50
 -16  -5   0 6.94402 0.67585  40
 -16   5   0 8.24546 2.34690   2
  16   5   0 7.48398 1.59822  25
 -16   5   0 7.73366 1.62974  37
 -16   5   0 6.46176 0.71750  49
 -16   5   0 6.36503 0.68148  40
 -16   5   0 5.53913 1.84346   8
  16   5   0 5.77426 2.06798   3
 -16   5   0 6.05121 0.63806  44
  16   5   0 6.12027 1.23708  31
 -16   5   0 5.85292 0.85027  29
  16   5   0 9.67215 2.59813  33
  16   5   0 6.67395 1.36999  34
  16   5   0 5.38357 1.54878  28
 -16   5   0 7.58177 1.52406  36
 -16   5   0 4.95533 0.52764  48
 -16   5   0 6.92529 0.63426  45
  16   5   0 6.44548 0.61644  42
 -16   5   0 6.32035 0.73541  46
  16   5   0 3.90092 1.96692   7
  17  -5   0 4.83382 1.87912  25
 -17  -5   0 2.91910 0.41477  49
  17  -5   0 4.52581 2.47540   4
 -17  -5   0 3.89044 0.51622  40
 -17  -5   0 3.24876 0.39976  48
  17  -5   0 2.57824 0.71758  50
 -17  -5   0 2.10397 1.46590   9
  17  -5   0 2.38524 1.42515  28
 -17  -5   0 3.07891 0.51504  39
 -17  -5   0 1.98459 1.34040   1
  17  -5   0 3.52486 2.34227   9
  17  -5   0 1.95869 2.40866   7
  17  -5   0 1.91100 2.32795  34
  17  -5   0 2.53802 2.80950  33
  17  -5   0 2.97208 1.92276  35
 -17  -5   0 3.47435 0.44468  44
  17  -5   0 -3.4942 2.78488  32
 -17  -5   0 4.06438 1.03600  36
 -17  -5   0 0.70883 1.54524  32
 -17  -5   0 3.56599 0.45294  46
  17   5   0 1.96575 1.88943   3
  17   5   0 3.43017 0.85139  35
  17   5   0 6.00614 2.22789  33
  17   5   0 3.14549 1.28184  25
  17   5   0 2.31731 0.97685  31
 -17   5   0 6.22269 2.23809   2
 -17   5   0 2.79939 0.54159  44
  17   5   0 4.07524 1.46716  28
 -17   5   0 1.70724 1.05718  36
 -17   5   0 2.76570 0.61648  29
  17   5   0 3.12597 2.01427   7
 -17   5   0 3.08360 0.53867  49
 -17   5   0 3.11842 0.43033  45
  17   5   0 4.18455 1.17772  34
 -17   5   0 4.21531 0.51593  40
  17   5   0 3.06477 0.46641  42
 -17   5   0 2.90730 1.61619   8
 -17   5   0 4.16606 1.31449  37
 -17   5   0 3.48610 0.54698  46
 -17   5   0 2.85119 0.47378  48
  18  -5   0 6.23833 2.87677  34
  18  -5   0 3.46982 2.41427   4
  18  -5   0 5.71078 1.80829  28
 -18  -5   0 10.9857 2.30740  32
  18  -5   0 7.11784 2.03898  25
  18  -5   0 6.27483 2.24680  35
 -18  -5   0 6.52618 0.66279  46
 -18  -5   0 7.62527 0.65052  49
 -18  -5   0 6.52553 0.66348  44
  18  -5   0 6.52928 2.93519  33
 -18  -5   0 6.06838 0.57654  48
  18  -5   0 2.40216 2.85017   7
  18  -5   0 4.32561 2.70226   9
 -18  -5   0 6.74630 0.74286  40
  18  -5   0 7.37791 0.87773  50
  18  -5   0 1.91854 2.98128  32
 -18  -5   0 5.95803 0.65066  39
  18  -5   0 3.79292 3.03450   6
 -18  -5   0 8.47359 1.28406  36
 -18  -5   0 8.01918 1.82696   1
  18   5   0 7.55263 1.57282  25
  18   5   0 4.56469 1.48927  28
 -18   5   0 7.49888 2.36506  10
 -18   5   0 7.08921 0.68597  49
  18   5   0 7.11856 0.69828  42
  18   5   0 7.28060 2.51181   3
 -18   5   0 3.38912 1.90200   2
 -18   5   0 7.67678 0.72626  48
  18   5   0 7.05613 1.49422  34
  18   5   0 5.44367 0.49096  51
 -18   5   0 6.86625 0.79878  46
  18   5   0 8.23901 1.44150  31
  18   5   0 10.4896 1.44678  35
  18   5   0 4.42058 2.25953   7
 -18   5   0 6.95906 0.62893  45
 -18   5   0 8.97180 2.39401   8
 -18   5   0 6.56740 1.47828  36
 -18   5   0 6.58521 0.69970  44
 -18   5   0 5.68372 1.55068  37
 -18   5   0 6.14199 0.82055  29
 -19  -5   0 0.98286 0.40317  49
 -19  -5   0 1.59165 0.37523  48
 -19  -5   0 1.89789 0.43123  44
  19  -5   0 1.82582 0.74648  50
  19  -5   0 2.34195 1.94432  35
  19  -5   0 0.39127 1.66484  25
 -19  -5   0 1.63277 0.49947  39
  19  -5   0 1.35265 1.54040  28
 -19  -5   0 1.77674 0.43642  46
 -19  -5   0 1.66921 0.49671  40
 -19  -5   0 3.06104 1.03000  36
 -19   5   0 1.85683 0.38576  45
  19   5   0 -1.3807 1.08555  25
 -19   5   0 1.86223 0.52296  40
  19   5   0 1.95983 1.39121  28
 -19   5   0 1.37686 0.49638  49
 -19   5   0 1.07045 0.45529  48
 -19   5   0 0.70869 0.48673  46
  19   5   0 0.49166 0.91563  31
  19   5   0 1.60100 0.48999  42
  19   5   0 1.78421 0.97677  35
 -19   5   0 3.15588 0.66729  29
 -19   5   0 2.37513 1.23496  37
 -19   5   0 0.84626 0.52204  44
 -19   5   0 0.41965 1.06309  36
  19   5   0 1.22000 0.31763  51
 -20  -5   0 21.3749 1.03409  46
 -20  -5   0 21.2894 1.17671  39
  20  -5   0 17.6636 2.96984  25
  20  -5   0 24.5932 2.91971  28
  20  -5   0 19.8291 1.40069  50
 -20  -5   0 22.4633 1.15502  40
 -20  -5   0 21.3533 1.00941  49
 -20  -5   0 21.0786 1.02346  44
  20  -5   0 23.3526 3.48828  35
 -20  -5   0 21.7677 2.03362  36
 -20  -5   0 19.9366 0.94725  48
 -20   5   0 19.3971 1.09292  48
  20   5   0 23.0305 2.40686  31
 -20   5   0 20.3480 1.15187  46
 -20   5   0 18.4552 2.54608  37
 -20   5   0 20.8722 2.36980  36
 -20   5   0 21.0484 1.12805  40
 -20   5   0 18.3861 1.11234  49
 -20   5   0 19.8485 1.39958  29
  20   5   0 18.4549 0.82284  51
 -20   5   0 21.1387 1.19763  44
  20   5   0 21.4185 2.69440  28
 -20   5   0 20.6841 0.90482  45
  20   5   0 20.2758 1.05135  42
  20   5   0 23.0132 2.62852  25
 -20   5   0 17.6698 0.80181  39
  20   5   0 21.7750 1.98052  35
  21  -5   0 0.15604 0.74682  50
 -21  -5   0 0.10947 0.32730  48
  21  -5   0 -0.3564 0.81939  42
 -21  -5   0 0.70004 0.90014  36
 -21  -5   0 0.90879 0.44338  46
  21  -5   0 -1.6597 2.05852  35
 -21  -5   0 0.55047 0.48713  39
 -21  -5   0 0.15793 0.43681  44
  21  -5   0 -0.1131 1.87867  25
 -21  -5   0 -0.2295 0.50284  40
 -21   5   0 0.07952 0.50994  49
 -21   5   0 1.66683 1.15531  36
  21   5   0 0.25604 1.32687  28
 -21   5   0 -0.3886 0.40039  48
  21   5   0 -0.2081 0.33672  51
  21   5   0 -0.8701 0.97521  31
 -21   5   0 -0.0040 1.06738  37
 -21   5   0 0.13222 0.51708  46
 -21   5   0 -0.1354 0.55150  29
  21   5   0 0.19784 1.20410  25
 -21   5   0 0.02435 0.32319  45
 -21   5   0 0.42382 0.28157  39
 -21   5   0 0.49922 0.55340  44
 -21   5   0 0.00800 0.52505  40
  21   5   0 -0.4398 0.48301  42
  22  -5   0 -0.2516 0.74533  50
  22  -5   0 0.50995 1.94563  25
  22  -5   0 -1.2343 1.98772  35
 -22  -5   0 -0.1937 0.32302  48
 -22  -5   0 -0.4428 0.53442  40
 -22  -5   0 0.33243 0.50037  39
  22  -5   0 0.06245 1.86474  28
 -22  -5   0 -0.2005 0.95403  36
 -22  -5   0 -0.5754 0.41115  44
  22  -5   0 1.33565 0.89996  42
  22   5   0 -1.1567 1.11481  35
 -22   5   0 -0.6329 0.50095  49
  22   5   0 1.27656 1.07060  31
  22   5   0 -0.8564 1.10773  24
 -22   5   0 0.52393 0.60099  44
 -22   5   0 0.73758 1.23293  37
  22   5   0 0.23066 0.53494  42
  22   5   0 -2.5997 1.06469  25
  22   5   0 -1.4197 1.26707  28
 -22   5   0 0.12075 0.56497  46
 -22   5   0 0.10983 0.45213  48
 -22   5   0 -0.1075 0.32031  45
 -22   5   0 -0.5853 1.14430  36
 -22   5   0 -0.1003 0.55526  40
 -22   5   0 0.02908 0.62824  29
  23  -5   0 6.00467 0.92476  50
 -23  -5   0 4.58738 0.68727  39
 -23  -5   0 6.79227 0.71893  44
 -23  -5   0 5.16714 0.56289  48
  23  -5   0 5.10096 1.11432  42
 -23  -5   0 5.78946 0.79241  40
  23   5   0 3.64001 0.71020  42
 -23   5   0 5.47114 0.77466  49
 -23   5   0 5.78546 0.78582  46
 -23   5   0 6.40381 0.80161  40
 -23   5   0 6.07749 0.57850  45
 -23   5   0 6.07310 0.81186  44
  24  -5   0 2.28496 1.09400  42
 -24  -5   0 4.44675 0.64958  44
 -24  -5   0 3.91488 0.54051  48
 -24  -5   0 6.66974 0.84095  40
 -24  -5   0 4.44765 0.68459  39
  24  -5   0 3.41960 0.88562  50
 -24   5   0 5.44640 0.81261  40
 -24   5   0 4.22569 0.43951  45
 -24   5   0 5.00115 0.63029  48
 -24   5   0 5.24290 0.78823  44
 -24   5   0 5.13588 0.79395  46
 -24   5   0 4.97539 0.75780  49
 -25  -5   0 0.02436 0.65924  40
  25  -5   0 -0.4140 0.75887  50
 -25  -5   0 -0.3064 0.48475  44
  25  -5   0 0.33307 1.03787  42
 -25  -5   0 0.32452 0.38346  48
 -25  -5   0 0.50440 0.55614  39
 -25   5   0 0.64010 0.49563  48
  25   5   0 -0.0690 0.54564  43
 -25   5   0 0.32840 0.30598  45
  25   5   0 0.07694 0.64654  42
 -25   5   0 0.18522 0.65493  40
 -25   5   0 -0.4528 0.62295  46
 -25   5   0 0.47888 0.64102  49
 -25   5   0 -0.1690 0.63375  44
  26  -5   0 2.17120 0.86411  50
  26  -5   0 2.24874 1.15797  42
 -26  -5   0 2.51820 0.51523  48
 -26  -5   0 3.91603 0.63609  44
 -26  -5   0 2.78559 0.66627  39
 -26  -5   0 4.08310 0.85027  40
 -26   5   0 4.00674 0.61869  48
 -26   5   0 4.70802 0.81745  49
 -26   5   0 4.28423 0.78761  40
 -26   5   0 3.15655 0.37680  45
 -26   5   0 3.69606 0.79405  46
  26   5   0 1.68919 0.72918  42
  26   5   0 3.48129 0.72826  43
 -26   5   0 3.40317 0.78586  44
 -27  -5   0 0.09675 0.36935  48
 -27  -5   0 -0.1791 0.73424  40
 -27  -5   0 0.49214 0.54376  44
  27  -5   0 1.16917 1.15703  42
 -27  -5   0 0.04083 0.54115  39
  27  -5   0 0.45593 0.79077  50
  27   5   0 0.34527 0.59640  43
 -27   5   0 0.03522 0.48449  48
 -27   5   0 -0.4541 0.65755  46
 -27   5   0 -0.0415 0.66573  49
 -27   5   0 0.68253 0.64514  40
 -27   5   0 1.68588 0.76652  44
  27   5   0 0.47945 0.93944  42
   0  -6   0 100.400 13.9414  14
   0  -6   0 97.5590 11.1071  12
   0  -6   0 101.965 5.04822   6
   0  -6   0 96.0712 5.24480   9
   0  -6   0 99.7628 10.9323  13
   0  -6   0 102.357 5.89693   1
   0  -6   0 103.222 12.7205  15
   0  -6   0 103.513 14.1194  19
   0  -6   0 93.0477 2.55055  47
   0  -6   0 96.8572 4.53484  27
   0  -6   0 96.6628 3.33644  31
   0  -6   0 84.9712 11.5179  18
   0  -6   0 100.010 5.25148   9
   0  -6   0 94.8083 3.37872  35
   0  -6   0 100.587 4.69654  32
   0  -6   0 100.763 5.58815   4
   0  -6   0 100.694 2.74918  50
   0  -6   0 99.2344 4.75999   3
   0  -6   0 94.3525 3.88456  33
   0  -6   0 99.6752 2.77201  39
   0  -6   0 93.9950 4.06322   7
   0   6   0 97.2140 4.28251  27
   0   6   0 95.5107 5.23329  34
   0   6   0 93.9352 4.95468   6
   0   6   0 109.872 12.8579  13
   0   6   0 95.6290 2.98439  30
   0   6   0 97.7299 3.21935  37
   0   6   0 101.305 4.65788  32
   0   6   0 94.7780 5.47087   4
   0   6   0 98.8392 2.61920  49
   0   6   0 82.4754 12.0538  11
   0   6   0 99.0904 2.62137  46
   0   6   0 74.5475 12.4783  20
   0   6   0 97.5111 6.65746  15
   0   6   0 86.5361 10.1136  14
   0   6   0 88.4676 5.10662   5
   0   6   0 99.6294 2.68831  43
   0   6   0 93.0849 6.37186  15
   0   6   0 96.4841 14.8189  16
   0   6   0 103.915 3.89095  29
   0   6   0 94.6497 5.52148   1
   0   6   0 98.7864 4.75065   2
   0   6   0 99.9631 4.99556   3
   0   6   0 92.7699 8.62039  17
   0   6   0 99.6732 3.49022  31
   1  -6   0 0.32878 1.15751   1
  -1  -6   0 1.04265 0.94770  32
   1  -6   0 -0.0948 0.36678  38
  -1  -6   0 -0.8829 1.18845  27
   1  -6   0 0.22907 0.43651  37
  -1  -6   0 5.57443 4.96163  15
  -1  -6   0 2.05521 1.10349   6
  -1  -6   0 3.86156 4.76544  14
  -1  -6   0 0.77054 1.10996   9
   1  -6   0 2.01720 5.21505  12
   1  -6   0 0.62694 0.72351   3
  -1  -6   0 0.34801 0.30541  50
   1  -6   0 -0.4945 0.87885  34
   1  -6   0 -4.6309 4.23866  15
  -1  -6   0 1.02535 0.55764  33
   1  -6   0 4.12164 4.52507  19
   1  -6   0 0.27050 0.25208  39
   1  -6   0 0.60437 1.26012   4
  -1  -6   0 0.11063 0.63983   3
   1  -6   0 -0.0127 0.33436  50
   1  -6   0 -0.0537 0.38489  25
   1  -6   0 0.25083 0.34949  31
  -1  -6   0 -0.1268 1.20122   4
   1  -6   0 0.31971 1.12988  32
   1  -6   0 -0.2951 0.61301  35
   1  -6   0 1.04233 1.15235   9
  -1  -6   0 2.04909 1.13577   9
   1  -6   0 0.01682 0.13433  47
   1  -6   0 3.81453 5.56501  14
  -1  -6   0 1.32824 0.56720  35
  -1  -6   0 0.40918 0.25855  39
   1  -6   0 -0.7815 1.05658   6
  -1  -6   0 1.12459 1.08451   1
  -1  -6   0 6.28270 5.55966  19
   1  -6   0 -0.8453 0.86721   9
   1  -6   0 1.01071 0.67969   7
  -1  -6   0 -0.6220 0.46809   7
  -1  -6   0 -2.0074 4.07052  13
  -1  -6   0 -7.3227 4.13253  18
  -1  -6   0 -0.0705 0.32213  31
   1  -6   0 -0.2110 1.23559  27
   1  -6   0 9.77065 5.36418  18
  -1   6   0 0.19739 0.64490  29
  -1   6   0 -0.5711 0.44280  31
   1   6   0 0.05584 0.78977   1
  -1   6   0 0.57129 0.51001  25
   1   6   0 -0.3794 0.31635  30
  -1   6   0 0.66552 0.81487  34
  -1   6   0 -0.6258 2.84549  15
   1   6   0 1.92230 1.01329   6
   1   6   0 0.16416 0.18308  43
   1   6   0 0.15425 5.01712  20
  -1   6   0 5.85276 4.52197  11
  -1   6   0 0.80578 0.80448   2
   1   6   0 0.60635 0.44666  37
   1   6   0 0.60642 0.19104  49
  -1   6   0 3.40493 4.41670  13
  -1   6   0 9.25154 6.05747  16
  -1   6   0 -1.6923 4.59553  14
  -1   6   0 0.28490 0.21999  44
   1   6   0 3.30385 6.03132  16
  -1   6   0 0.44603 3.26407  17
  -1   6   0 -0.0424 0.18654  49
   1   6   0 0.14698 0.47570  31
  -1   6   0 0.24176 0.97982   5
  -1   6   0 0.39695 1.25226   4
  -1   6   0 -0.0261 0.18444  43
  -1   6   0 0.79846 0.49282  37
  -1   6   0 -1.0785 0.85410  32
   1   6   0 -0.4877 0.65828  27
  -1   6   0 0.16700 0.18468  46
   1   6   0 0.63618 0.73615   2
   1   6   0 -0.6356 0.83907   4
  -1   6   0 -0.1196 0.78073  27
   1   6   0 -0.1277 0.62148  32
  -1   6   0 0.81264 1.15357   6
  -1   6   0 0.99004 0.31024  30
   1   6   0 -1.4164 2.02289  12
  -1   6   0 2.48070 2.59019  15
   1   6   0 -0.8231 0.55445   3
  -1   6   0 0.65844 0.84911   3
   1   6   0 3.10713 3.35190  14
   1   6   0 3.11391 3.71417  11
  -1   6   0 -0.7934 0.75149   1
  -1   6   0 3.19871 5.55582  20
   1   6   0 2.40319 4.81051  13
   2  -6   0 41.7905 3.06159   3
   2  -6   0 43.4809 2.27205  35
   2  -6   0 42.7623 3.59069   9
   2  -6   0 34.7481 8.03464  13
   2  -6   0 44.5408 1.42274  39
  -2  -6   0 43.2166 1.87337  31
   2  -6   0 45.2808 3.80213   9
   2  -6   0 33.5018 7.38438  17
  -2  -6   0 46.2685 2.91301   6
  -2  -6   0 44.4114 3.26213   9
   2  -6   0 44.4305 3.78949   6
   2  -6   0 41.2909 1.91786  31
  -2  -6   0 49.5963 7.92250  18
   2  -6   0 36.4211 8.62925  18
  -2  -6   0 46.2751 1.37948  50
   2  -6   0 42.2217 3.77759  34
   2  -6   0 44.5950 1.80978  38
  -2  -6   0 51.8860 3.26269  27
   2  -6   0 44.5427 3.62967  32
  -2  -6   0 47.0203 3.58790   4
   2  -6   0 45.5028 1.47716  50
  -2  -6   0 43.2019 1.74174  35
   2  -6   0 47.0855 3.22963  27
  -2  -6   0 50.3002 4.03743   1
  -2  -6   0 42.0426 3.08618   9
  -2  -6   0 49.1425 3.44641  34
  -2  -6   0 37.4181 9.53141  19
   2  -6   0 44.8345 1.97672  37
  -2  -6   0 44.3165 1.43951  39
   2  -6   0 42.4398 1.86472  25
  -2  -6   0 46.6222 1.62936  28
  -2  -6   0 44.1267 9.30792  14
  -2  -6   0 45.9649 2.45970   7
   2  -6   0 40.7617 10.4511  14
  -2  -6   0 43.1730 2.99793   3
   2  -6   0 33.7119 9.66175  19
   2  -6   0 47.3857 4.06245   4
   2   6   0 42.7296 1.77345  37
  -2   6   0 44.8803 1.35933  43
  -2   6   0 45.3888 3.30212   3
   2   6   0 44.7222 1.48518  26
   2   6   0 42.8749 3.49525   4
  -2   6   0 43.5694 1.95162  37
  -2   6   0 41.3257 10.8984  16
   2   6   0 41.5350 3.13468   3
  -2   6   0 30.8478 6.24244  15
   2   6   0 37.6609 8.27779  13
   2   6   0 39.3899 3.34682   1
   2   6   0 46.4025 2.83639   6
   2   6   0 44.9872 1.33722  43
  -2   6   0 41.8486 1.89519  25
   2   6   0 46.5722 1.87472  30
   2   6   0 31.2549 6.31833  17
   2   6   0 44.3711 1.55567  28
  -2   6   0 41.9440 3.84162   4
  -2   6   0 45.1544 1.29615  49
  -2   6   0 44.5116 2.13055  36
  -2   6   0 43.4899 3.12881   2
  -2   6   0 44.1610 2.76994  27
  -2   6   0 31.4021 8.40719  14
  -2   6   0 38.5242 9.34088  20
  -2   6   0 45.1263 9.55625  11
   2   6   0 39.3092 5.41796  14
  -2   6   0 48.7116 3.83740   5
  -2   6   0 41.3366 9.21995  13
  -2   6   0 47.7306 3.94157   1
  -2   6   0 55.2464 7.79113  15
  -2   6   0 38.9487 3.55872   6
   2   6   0 42.6588 5.46032  12
  -2   6   0 47.6672 2.42009  29
  -2   6   0 43.9614 1.28741  46
  -2   6   0 43.2172 2.07490  31
  -2   6   0 46.0056 3.57249  32
   2   6   0 35.5871 10.5502  16
   2   6   0 36.3563 8.95874  20
  -2   6   0 43.6431 1.32395  44
   2   6   0 42.8043 5.76934  14
  -2   6   0 44.5762 3.79194  34
   2   6   0 47.9149 2.83898  27
   2   6   0 45.7852 9.51141  11
   2   6   0 42.8695 2.02540  31
   2   6   0 36.6863 3.07930   5
  -3  -6   0 3.23437 1.12681  34
  -3  -6   0 2.08108 1.36221   4
  -3  -6   0 2.12531 0.51780  31
   3  -6   0 2.01349 1.38787   9
  -3  -6   0 3.63883 1.52324  27
  -3  -6   0 2.68175 0.33604  50
   3  -6   0 2.19846 0.69406  25
   3  -6   0 1.88937 1.57706  32
   3  -6   0 3.48050 1.58668  34
   3  -6   0 2.24688 1.53942   6
  -3  -6   0 3.83835 1.45335   1
   3  -6   0 1.57641 0.62203  37
   3  -6   0 2.52681 1.21713  33
   3  -6   0 3.90560 1.64729   9
   3  -6   0 2.93966 0.44659  50
   3  -6   0 2.47770 0.41467  28
   3  -6   0 1.60202 0.31582  39
   3  -6   0 2.22201 0.57745  31
   3  -6   0 0.97283 1.57053   4
  -3  -6   0 3.68848 1.21976   9
  -3  -6   0 1.42902 0.77237   7
  -3  -6   0 2.40308 0.34480  39
  -3  -6   0 2.40089 0.86322   3
   3  -6   0 0.14110 1.33115  27
  -3  -6   0 2.80349 1.05746   9
  -3  -6   0 2.44524 0.50634  28
   3  -6   0 2.43260 1.04029   3
   3  -6   0 2.45788 0.96892  35
  -3   6   0 0.54366 0.91505   2
  -3   6   0 2.64278 1.49298   6
  -3   6   0 2.93153 1.42563  32
  -3   6   0 2.27343 0.70194  25
  -3   6   0 3.30762 0.69380  37
  -3   6   0 2.65716 0.27456  46
   3   6   0 3.56436 0.53663  28
   3   6   0 1.38615 0.74334   6
   3   6   0 1.36805 0.89345  27
   3   6   0 1.44353 0.91162   1
   3   6   0 2.27833 0.26591  43
   3   6   0 2.37834 0.99223   5
  -3   6   0 2.87678 0.31502  44
   3   6   0 2.80684 0.61201  30
  -3   6   0 2.99136 1.37530  34
  -3   6   0 3.27168 0.78057  36
   3   6   0 1.82065 1.21688   4
   3   6   0 2.87399 0.56874  37
  -3   6   0 2.67604 0.30527  43
  -3   6   0 1.84882 1.47480   5
  -3   6   0 2.28343 0.27201  49
  -3   6   0 2.09332 0.82768  29
  -3   6   0 2.91842 1.40725   1
   3   6   0 3.12068 0.69212  31
  -3   6   0 1.30989 1.47959   4
   3   6   0 2.44115 0.40746  26
  -3   6   0 1.39069 0.98404  27
  -3   6   0 3.05083 0.71486  31
   3   6   0 1.75371 0.96749   3
  -3   6   0 2.05003 1.09978   3
   4  -6   0 102.888 6.11057   9
   4  -6   0 110.076 6.24684   9
  -4  -6   0 113.445 4.66020   9
  -4  -6   0 105.666 4.94336  34
   4  -6   0 106.099 6.23798  34
  -4  -6   0 106.349 2.96054  39
  -4  -6   0 101.039 5.01687   4
   4  -6   0 101.226 4.04409  35
   4  -6   0 107.229 2.96735  50
  -4  -6   0 101.996 2.78396  50
   4  -6   0 99.0621 6.10873   4
  -4  -6   0 101.065 3.31763  28
   4  -6   0 98.2369 3.64941  25
   4  -6   0 112.567 6.19685  32
  -4  -6   0 99.0711 4.16244   7
   4  -6   0 101.586 3.69917  37
   4  -6   0 104.579 2.87915  39
   4  -6   0 109.003 4.78426  27
   4  -6   0 101.747 3.16148  28
  -4  -6   0 106.188 5.83444   1
  -4  -6   0 107.931 4.77260  27
   4  -6   0 108.364 6.26264   6
   4  -6   0 87.8756 4.88140   2
  -4  -6   0 100.250 3.47952  31
   4  -6   0 105.263 5.30965   3
   4  -6   0 106.472 5.39216  33
   4  -6   0 93.3455 3.57688  31
  -4  -6   0 102.002 4.50578  34
  -4  -6   0 104.253 4.97610   3
   4   6   0 100.864 3.28392  28
  -4   6   0 102.046 5.85677  32
   4   6   0 99.6628 4.43229  27
  -4   6   0 104.306 6.12931   4
   4   6   0 102.238 5.08453   8
  -4   6   0 104.490 5.35800   3
   4   6   0 105.052 4.29264   7
  -4   6   0 98.5919 6.08421   1
  -4   6   0 98.6601 2.84374  43
   4   6   0 97.1481 5.00063   4
  -4   6   0 104.112 3.66644  37
   4   6   0 106.313 4.81114   5
  -4   6   0 100.249 3.69300  31
  -4   6   0 101.206 3.91668  29
  -4   6   0 100.164 6.03665   6
   4   6   0 104.331 5.20849   3
   4   6   0 105.282 3.63619  30
   4   6   0 102.131 5.23712   1
  -4   6   0 102.351 2.74353  40
   4   6   0 93.8944 2.80923  43
  -4   6   0 103.037 2.79321  49
  -4   6   0 100.340 3.65270  25
  -4   6   0 99.4601 4.39575  27
  -4   6   0 103.354 3.74802  36
  -4   6   0 101.018 6.00948   5
  -4   6   0 103.848 6.22693  34
   4   6   0 109.171 3.28385  37
   4   6   0 106.013 3.23606  26
  -4   6   0 104.814 2.82574  44
  -4   6   0 100.451 5.09026   2
  -4   6   0 98.9980 2.77719  46
   4   6   0 105.956 3.65188  31
  -5  -6   0 5.40730 1.62424  27
   5  -6   0 4.73788 2.02266   6
   5  -6   0 1.77665 1.63573   9
  -5  -6   0 6.81245 1.45342  34
   5  -6   0 5.49202 1.39745   2
  -5  -6   0 4.20598 0.52657  39
  -5  -6   0 4.34347 0.68659  31
   5  -6   0 3.40644 1.52765  27
   5  -6   0 3.83494 1.89889   4
  -5  -6   0 4.48827 1.03983   7
   5  -6   0 2.04468 1.37293  33
   5  -6   0 5.34649 0.55988  50
   5  -6   0 4.53516 0.67507  28
  -5  -6   0 5.06635 0.76474  28
   5  -6   0 4.04782 1.20845  35
  -5  -6   0 5.56903 1.09398   9
   5  -6   0 4.41823 0.82932  31
  -5  -6   0 4.25357 0.40810  50
   5  -6   0 4.46851 2.02461  32
   5  -6   0 4.90523 1.95832  34
  -5  -6   0 5.88801 1.47983   4
  -5  -6   0 6.62881 1.80340   1
  -5  -6   0 5.94375 1.28170   3
  -5  -6   0 4.71520 1.00741  34
   5  -6   0 4.38848 0.49589  39
   5  -6   0 6.21904 1.53616   3
   5  -6   0 5.26361 1.01756  25
  -5  -6   0 4.68898 0.35363  40
  -5   6   0 4.42852 0.40337  46
   5   6   0 4.93553 0.64714  36
  -5   6   0 5.77473 1.54182   3
  -5   6   0 4.24633 1.75343  34
  -5   6   0 6.40330 2.00118   6
  -5   6   0 1.73248 1.54764   5
   5   6   0 5.85426 1.48348   4
  -5   6   0 5.07252 1.85587   4
   5   6   0 4.02860 0.81129  30
   5   6   0 3.67377 0.38400  43
  -5   6   0 6.40820 1.01477  31
  -5   6   0 4.30604 0.44274  45
  -5   6   0 4.63758 0.97297  29
  -5   6   0 5.83450 0.96486  36
  -5   6   0 4.40078 1.60563   9
  -5   6   0 4.30020 1.24285  27
   5   6   0 5.45121 0.88973  31
  -5   6   0 4.78222 0.41304  49
   5   6   0 6.37864 1.25057   7
  -5   6   0 4.72299 0.94794  25
   5   6   0 6.90217 0.84420  28
   5   6   0 4.60190 1.29545   8
  -5   6   0 4.15800 0.42133  43
  -5   6   0 3.70619 1.36550   2
   5   6   0 5.81610 0.70616  37
   5   6   0 2.71105 1.05410  27
   5   6   0 7.44470 1.66086   3
   5   6   0 5.76874 1.21897   5
   5   6   0 6.46819 1.46007   1
  -5   6   0 4.58593 0.34579  40
  -5   6   0 5.63449 0.45094  44
  -5   6   0 5.38186 0.94673  37
   5   6   0 5.93182 0.72457  26
  -5   6   0 5.00757 1.92546  32
  -5   6   0 3.88233 1.62301   1
   6  -6   0 288.221 11.9005   9
  -6  -6   0 271.693 8.17624  28
   6  -6   0 284.510 11.9012  34
  -6  -6   0 273.052 7.30869  50
  -6  -6   0 285.181 10.2036   3
   6  -6   0 287.054 7.56622  50
   6  -6   0 284.904 7.44546  39
  -6  -6   0 290.575 9.38435  27
   6  -6   0 262.924 8.50107  37
  -6  -6   0 282.284 8.92014   9
  -6  -6   0 278.092 7.37984  40
   6  -6   0 280.997 8.97777  35
  -6  -6   0 286.129 7.56040  39
  -6  -6   0 273.003 8.24811  31
   6  -6   0 267.249 10.5611   2
  -6  -6   0 280.004 9.34360   7
  -6  -6   0 285.462 9.49059   4
   6  -6   0 278.651 8.60830  25
  -6  -6   0 297.091 11.0044   1
   6  -6   0 272.885 11.6533   4
  -6  -6   0 277.040 9.01634  33
   6  -6   0 273.358 10.7002   3
   6  -6   0 296.269 11.9819  32
  -6  -6   0 297.603 9.60456  34
   6  -6   0 299.528 12.0994   6
   6  -6   0 263.619 8.42838  31
  -6  -6   0 277.708 8.71229  34
   6  -6   0 292.002 11.1468  33
   6  -6   0 294.534 9.45481  27
   6   6   0 289.349 7.43419  43
  -6   6   0 273.269 11.5991   5
   6   6   0 274.550 7.97296  36
   6   6   0 290.592 10.2037   1
  -6   6   0 279.559 8.43015  31
  -6   6   0 280.695 11.8533   1
  -6   6   0 284.620 8.55834  37
  -6   6   0 287.185 8.62295  29
  -6   6   0 274.349 7.33266  40
   6   6   0 293.818 8.42770  31
  -6   6   0 276.142 11.9859   9
  -6   6   0 281.835 12.1381  34
  -6   6   0 279.218 11.8441   6
   6   6   0 277.019 8.48926  30
  -6   6   0 261.780 8.51942  25
  -6   6   0 285.302 10.6228   3
   6   6   0 293.816 10.5407   8
   6   6   0 288.624 10.5827   3
  -6   6   0 284.297 7.43809  45
  -6   6   0 275.164 7.38251  46
   6   6   0 279.727 8.17485  28
  -6   6   0 278.473 7.43053  44
   6   6   0 283.675 9.18232   5
   6   6   0 281.613 9.30233   7
  -6   6   0 278.627 8.48886  36
   6   6   0 280.034 9.62264   4
   6   6   0 272.465 9.26788  27
  -6   6   0 280.287 7.39906  49
   6   6   0 275.469 8.05658  26
  -6   6   0 272.552 11.6780   4
  -6   6   0 288.671 11.8620  32
   6   6   0 280.832 8.88586  33
  -6   6   0 274.389 10.3637   2
  -6   6   0 289.016 7.46060  43
   7  -6   0 9.21549 2.65158   9
   7  -6   0 13.0310 0.90689  50
  -7  -6   0 11.6864 0.71325  39
   7  -6   0 11.7321 2.18958   3
   7  -6   0 10.2896 0.64875  39
  -7  -6   0 12.5918 1.89795  33
  -7  -6   0 11.2488 1.95526  27
   7  -6   0 10.6641 2.14417   2
   7  -6   0 10.8183 1.93327  27
   7  -6   0 11.3771 2.74127   6
   7  -6   0 6.96428 2.20723  33
  -7  -6   0 11.1845 0.54663  40
   7  -6   0 14.7884 2.93155   4
   7  -6   0 11.2483 2.73862  34
   7  -6   0 10.1799 1.28606  28
   7  -6   0 11.3882 1.35044  37
  -7  -6   0 10.9364 0.56860  48
  -7  -6   0 13.9490 1.77374   4
   7  -6   0 13.6495 1.73560  25
  -7  -6   0 11.8798 1.97281   3
   7  -6   0 10.5964 2.74733  32
   7  -6   0 12.5170 1.76586  35
  -7  -6   0 11.0006 2.16143   1
  -7  -6   0 12.4740 1.37405   9
  -7  -6   0 10.0815 1.74191   7
   7  -6   0 11.0925 1.28143  31
  -7  -6   0 13.2680 1.71837  34
   7   6   0 11.7793 1.63314  33
  -7   6   0 11.5992 0.51944  40
  -7   6   0 11.0429 1.34411  36
  -7   6   0 12.7741 0.60954  49
  -7   6   0 9.22007 2.44693   6
   7   6   0 12.1236 1.75261   4
  -7   6   0 7.70100 2.50027  32
   7   6   0 10.2721 1.22897  28
  -7   6   0 11.8356 0.63620  44
  -7   6   0 9.71631 2.58286   4
  -7   6   0 12.3565 2.25829   2
   7   6   0 11.3135 2.02348   3
   7   6   0 11.0344 0.89318  36
  -7   6   0 13.2234 2.70240   9
   7   6   0 11.6960 1.00111  25
   7   6   0 12.6594 1.77696   7
   7   6   0 11.4525 2.13110   8
   7   6   0 11.3472 1.97756  27
  -7   6   0 11.2615 2.72009  34
   7   6   0 9.64877 0.56568  43
  -7   6   0 14.9378 1.49239  37
   7   6   0 11.8576 1.29653   5
  -7   6   0 12.3194 0.59315  46
  -7   6   0 11.3895 2.57279   5
  -7   6   0 11.1746 1.35831  29
   7   6   0 11.7116 1.23649  31
   7   6   0 12.5110 1.70942   1
  -7   6   0 12.3821 0.62865  43
  -7   6   0 12.9947 0.64296  45
   7   6   0 12.5884 0.93007  37
   7   6   0 13.4262 1.91704   2
   7   6   0 10.0387 1.22382  30
  -7   6   0 10.5748 1.42701  25
   7   6   0 12.1343 1.04157  26
  -7   6   0 12.0634 1.31112  31
  -8  -6   0 102.278 5.43225   3
  -8  -6   0 105.092 5.04423   7
  -8  -6   0 97.9166 4.09036   9
   8  -6   0 107.815 7.04321   6
  -8  -6   0 98.9370 3.80153  34
  -8  -6   0 101.974 2.86539  40
  -8  -6   0 106.064 2.89124  48
   8  -6   0 108.740 2.92387  39
   8  -6   0 105.560 4.33783  25
   8  -6   0 109.543 4.76362  27
   8  -6   0 110.532 6.95495   4
   8  -6   0 108.143 3.82685  28
   8  -6   0 100.348 5.74812   3
   8  -6   0 107.640 7.00245   9
  -8  -6   0 103.449 4.91726  33
  -8  -6   0 109.599 3.05950  39
   8  -6   0 107.710 3.10152  50
   8  -6   0 96.0403 5.66821   2
   8  -6   0 108.646 7.26769  32
   8  -6   0 98.2853 6.30015  33
   8  -6   0 105.084 6.90556  34
  -8  -6   0 104.747 4.45481  34
  -8  -6   0 111.582 5.81272   1
  -8  -6   0 99.9735 4.66893  27
   8   6   0 102.653 3.48912  36
  -8   6   0 102.864 2.87326  46
   8   6   0 102.968 5.62150   8
  -8   6   0 102.180 2.92178  44
  -8   6   0 102.524 5.64030   2
  -8   6   0 101.575 2.80860  40
  -8   6   0 104.980 3.92906  31
  -8   6   0 93.2595 6.33897   1
  -8   6   0 103.596 2.90951  45
  -8   6   0 104.604 2.92919  43
  -8   6   0 110.735 6.67744   4
  -8   6   0 98.1772 6.68255   6
  -8   6   0 107.322 4.10750  37
  -8   6   0 106.463 7.15465  34
  -8   6   0 102.539 3.97648  36
   8   6   0 100.960 5.21660   2
   8   6   0 104.252 4.67522  33
   8   6   0 98.1275 4.87282   7
  -8   6   0 103.639 2.89375  49
   8   6   0 105.631 4.88833   1
  -8   6   0 99.4121 3.90730  29
   8   6   0 105.253 3.87361  28
   8   6   0 106.752 2.92003  43
  -8   6   0 104.720 6.91342   9
   8   6   0 107.837 5.70109   3
  -8   6   0 105.110 6.62468   5
  -8   6   0 98.4332 6.76416  32
   8   6   0 110.146 3.93232  31
   8   6   0 103.926 3.68864  26
  -8   6   0 93.8659 4.08827  25
   8   6   0 107.195 3.42762  37
   8   6   0 105.059 3.45681  25
   9  -6   0 17.1635 3.47341  32
  -9  -6   0 16.5111 2.31985   7
  -9  -6   0 16.3305 1.37839  34
  -9  -6   0 16.2552 2.30869  33
  -9  -6   0 15.3671 2.32850  27
   9  -6   0 13.8453 2.07006  27
  -9  -6   0 17.1615 1.72926  34
   9  -6   0 17.1166 1.06569  50
  -9  -6   0 16.2580 0.87570  39
   9  -6   0 20.4211 3.51864   4
   9  -6   0 18.5240 2.62037   2
  -9  -6   0 16.5727 0.71509  40
   9  -6   0 14.7352 1.91765  25
   9  -6   0 21.2091 3.71322   9
   9  -6   0 17.0726 1.70406  28
   9  -6   0 11.4237 3.03345  34
   9  -6   0 15.6094 2.99419   7
  -9  -6   0 18.6500 2.51830   1
  -9  -6   0 16.8665 0.70634  48
   9  -6   0 16.1422 2.67341   3
   9   6   0 15.8920 1.38412  25
   9   6   0 18.8997 2.50423   3
   9   6   0 16.4798 1.02912  38
  -9   6   0 14.9836 3.43595  32
  -9   6   0 17.5174 1.56609  31
  -9   6   0 13.7996 2.19905   8
   9   6   0 16.3786 1.81710   1
   9   6   0 16.6608 2.26705   7
  -9   6   0 16.7379 0.77473  49
   9   6   0 14.6864 1.14670  37
  -9   6   0 16.1121 3.32644   6
  -9   6   0 17.6585 0.81287  48
  -9   6   0 17.4621 0.76520  45
   9   6   0 16.5183 1.29669  36
  -9   6   0 16.9280 0.74899  46
  -9   6   0 19.6299 3.17065   5
   9   6   0 18.2179 1.51397  31
  -9   6   0 12.4799 2.91776   1
  -9   6   0 11.4062 2.86737   9
  -9   6   0 19.3468 2.58381   2
  -9   6   0 16.1058 1.57385  36
  -9   6   0 11.5665 2.64724   4
   9   6   0 16.3841 2.64971   8
   9   6   0 20.5089 2.30306  33
  -9   6   0 17.2571 0.80151  44
   9   6   0 17.4139 2.31442   2
  -9   6   0 17.1574 1.54533  29
   9   6   0 16.1048 0.73782  43
   9   6   0 16.0403 1.60332  28
  -9   6   0 17.9736 1.73199  37
   9   6   0 15.0258 1.28124  26
  -9   6   0 16.7963 0.66987  40
  -9   6   0 16.1897 3.42279  34
 -10  -6   0 7.28344 0.52044  40
  10  -6   0 4.66797 2.42358  34
  10  -6   0 6.28432 2.78667   6
  10  -6   0 8.65789 2.18526   3
 -10  -6   0 6.72771 1.72866  33
  10  -6   0 3.09099 1.75726   2
 -10  -6   0 5.62387 0.47528  48
  10  -6   0 3.85724 1.43812  25
  10  -6   0 4.23256 2.02315   7
 -10  -6   0 8.03432 1.86493   1
  10  -6   0 4.26196 2.66338  32
 -10  -6   0 9.28527 1.76255  27
  10  -6   0 10.5284 1.93799  27
  10  -6   0 6.16113 2.39290   9
  10  -6   0 5.49028 0.68515  50
  10  -6   0 4.82562 2.41150   4
 -10  -6   0 5.90155 1.76605   7
 -10  -6   0 6.61114 0.65250  39
  10  -6   0 5.76520 1.21349  28
  10  -6   0 3.25169 2.15252  33
 -10   6   0 5.57322 2.19787   5
 -10   6   0 7.29276 2.23189   4
  10   6   0 6.87201 0.84927  38
  10   6   0 5.71745 1.63978   2
 -10   6   0 8.30166 1.41588  37
 -10   6   0 5.79061 0.54866  46
 -10   6   0 6.22125 0.48639  40
  10   6   0 5.80442 1.80113   3
 -10   6   0 5.21954 0.96554  29
  10   6   0 6.44262 1.79463   8
 -10   6   0 3.16879 1.84839   1
  10   6   0 6.38775 1.12237  31
 -10   6   0 6.08588 1.53995   8
 -10   6   0 5.15292 2.39645  34
  10   6   0 5.49909 1.67398  33
 -10   6   0 5.44599 0.58695  44
  10   6   0 4.68140 1.12408   1
  10   6   0 8.26813 1.35296  28
 -10   6   0 5.96875 0.57298  49
 -10   6   0 6.27985 2.64401  32
 -10   6   0 7.09665 1.90186   2
  10   6   0 5.31828 0.84847  37
 -10   6   0 6.22613 0.55840  45
 -10   6   0 5.16904 1.15634  36
 -10   6   0 5.94733 0.56329  48
  10   6   0 8.75787 1.98742   7
 -10   6   0 5.19197 1.98019   9
  10   6   0 6.41432 1.08749  25
 -10   6   0 2.59210 2.03635   6
  10   6   0 6.53964 0.52682  43
  11  -6   0 10.3526 2.53695   2
 -11  -6   0 15.7740 2.54492   1
  11  -6   0 16.8165 3.66883  33
  11  -6   0 13.5350 1.10470  50
 -11  -6   0 16.0127 2.05641  27
  11  -6   0 9.38148 3.06135   9
  11  -6   0 12.2976 1.62574  28
  11  -6   0 10.4011 2.92466   4
 -11  -6   0 12.2668 2.45418  33
  11  -6   0 12.3062 2.57239   3
  11  -6   0 9.50708 2.92280   7
  11  -6   0 13.9355 3.43381  32
  11  -6   0 12.3909 1.10521  30
  11  -6   0 12.1489 2.01980  27
 -11  -6   0 14.6202 0.67119  48
 -11  -6   0 13.9743 0.69888  40
 -11  -6   0 13.4947 0.84791  39
  11  -6   0 7.55554 2.81424   6
  11  -6   0 7.85000 2.62194  34
 -11  -6   0 12.5756 2.47395   7
  11  -6   0 14.1064 2.05252  25
  11   6   0 11.7459 2.17528   2
  11   6   0 14.0755 1.48103  25
 -11   6   0 9.79508 2.57823   5
 -11   6   0 11.2585 2.08636   8
 -11   6   0 15.2651 3.13400   1
  11   6   0 14.3702 1.72722  28
 -11   6   0 13.8649 2.60383   2
  11   6   0 14.2134 1.26816  37
  11   6   0 15.2458 1.54769  31
 -11   6   0 14.2123 0.77115  49
 -11   6   0 12.7078 1.44155  29
 -11   6   0 17.5273 1.86857  37
  11   6   0 13.4170 1.13495  38
 -11   6   0 14.5817 0.76123  48
  11   6   0 16.2020 2.50462  33
 -11   6   0 13.8001 0.80771  44
 -11   6   0 15.4181 0.76130  46
  11   6   0 15.3590 2.63862   3
 -11   6   0 14.9823 0.74621  45
 -11   6   0 13.8483 3.16399   4
 -11   6   0 9.25314 3.15422   6
 -11   6   0 14.4496 0.65474  40
 -11   6   0 11.0143 3.11552  34
  11   6   0 14.6255 2.65935   8
  11   6   0 13.0012 0.71406  43
 -11   6   0 12.8137 1.60282  36
  11   6   0 13.7129 2.38843   7
 -11   6   0 13.2052 3.33761  32
  11   6   0 12.8898 1.54281   1
  12  -6   0 0.87468 2.51975  32
 -12  -6   0 0.43319 1.77724  33
  12  -6   0 0.50325 1.48823  27
  12  -6   0 -3.3135 1.99942   9
  12  -6   0 3.11687 1.67449   3
  12  -6   0 -1.0446 1.96185   4
 -12  -6   0 1.22567 1.61092   1
  12  -6   0 -3.5443 1.97657  33
  12  -6   0 -0.4562 2.24743   6
  12  -6   0 -0.3436 1.70216   2
  12  -6   0 -0.3648 2.18320  34
 -12  -6   0 1.61765 1.68942   7
  12  -6   0 0.80247 1.26265  28
  12  -6   0 0.67552 0.69775  50
  12  -6   0 1.77068 0.81561  30
 -12  -6   0 2.85006 1.45825  27
  12  -6   0 -1.8730 1.44754  25
 -12   6   0 -1.3956 2.10828  34
  12   6   0 -0.9960 1.52931  33
 -12   6   0 0.61665 0.87201  29
 -12   6   0 0.11001 1.49540   8
 -12   6   0 0.90916 1.60404   2
 -12   6   0 2.67950 1.28090  37
  12   6   0 1.00484 1.60026   2
 -12   6   0 -0.6111 2.90304   5
  12   6   0 -0.9544 1.34134   3
  12   6   0 0.61865 1.00920  31
  12   6   0 1.98660 0.54960  43
  12   6   0 0.96231 1.65903   7
 -12   6   0 0.00407 2.01486   4
  12   6   0 1.51429 0.97371   1
 -12   6   0 0.51415 1.74206   1
 -12   6   0 2.07409 1.13869  36
  12   6   0 0.60802 0.80184  37
  12   6   0 -1.4207 1.04655  28
 -13  -6   0 0.01379 0.37364  39
  13  -6   0 1.12196 0.62814  30
  13  -6   0 0.51707 1.17086  28
  13  -6   0 1.76233 2.52413  32
  13  -6   0 -0.9655 1.16444  27
 -13  -6   0 0.17858 1.10830  27
  13  -6   0 -1.2341 1.30751  25
  13  -6   0 1.39943 2.27548  33
 -13  -6   0 0.19059 0.24308  48
  13  -6   0 0.83625 1.60756  35
  13  -6   0 -0.4448 0.59984  50
  13  -6   0 -1.1166 1.74683  34
  13  -6   0 0.14904 1.85091   9
  13  -6   0 0.28152 1.99969   4
 -13  -6   0 0.15757 1.07455   1
  13  -6   0 -0.6382 1.93323   7
 -13  -6   0 0.59585 0.34672  40
  13  -6   0 2.00914 1.45259   2
 -13  -6   0 -0.5501 1.53502  33
  13  -6   0 1.44023 2.24219   6
 -13   6   0 -0.2163 0.34477  46
 -13   6   0 -0.8040 0.81118  36
 -13   6   0 -0.0481 0.37235  44
  13   6   0 -0.5706 0.54744   1
 -13   6   0 0.19177 0.87961  37
 -13   6   0 0.50788 1.19930   8
 -13   6   0 0.60932 2.02231  34
  13   6   0 0.12877 0.75747  31
 -13   6   0 -0.0158 0.32068  48
  13   6   0 -0.1966 0.92037  28
  13   6   0 0.10582 0.21797  42
  13   6   0 0.10358 0.54250  38
  13   6   0 0.05631 0.84374  25
  13   6   0 2.21307 1.46624  33
 -13   6   0 0.22157 0.36643  49
 -13   6   0 0.81926 0.31972  40
  13   6   0 1.27966 1.39657   2
 -13   6   0 -0.3626 0.60620  29
  13   6   0 1.66991 1.26923   3
 -13   6   0 1.08337 1.30426   2
  13   6   0 -0.6250 1.26588   7
  13   6   0 0.14847 0.30444  43
 -13   6   0 0.17804 0.32826  45
 -14  -6   0 34.0177 3.29203   1
  14  -6   0 32.9958 3.39966  35
  14  -6   0 32.4527 1.57178  50
  14  -6   0 33.8628 2.61044  27
 -14  -6   0 32.2350 1.37550  39
 -14  -6   0 36.1213 2.68861  27
  14  -6   0 32.5224 4.82377   7
  14  -6   0 32.6620 4.87668   9
  14  -6   0 22.9688 4.42464  33
 -14  -6   0 33.2003 1.23904  40
  14  -6   0 29.0467 4.73434  34
  14  -6   0 33.3478 3.19773  25
  14  -6   0 22.6715 4.27284   6
 -14  -6   0 34.5736 1.17127  48
 -14  -6   0 30.2669 4.01234  33
  14  -6   0 34.4806 4.81800   4
  14  -6   0 32.8617 2.68365  28
  14  -6   0 28.6701 5.22892  32
 -14  -6   0 34.5509 1.16581  44
 -14   6   0 32.6067 1.93867  29
 -14   6   0 31.3395 1.27002  48
 -14   6   0 30.2994 3.33377   8
  14   6   0 30.6272 1.04745  42
  14   6   0 31.8021 2.32473  31
  14   6   0 32.2062 2.07896  38
  14   6   0 34.5210 3.80998   3
 -14   6   0 31.2188 3.90132   2
 -14   6   0 23.7636 4.73637  34
  14   6   0 35.0114 2.62311  28
 -14   6   0 33.3382 1.22028  45
 -14   6   0 33.2748 2.60517  37
 -14   6   0 35.0285 1.27865  46
 -14   6   0 33.4640 1.28682  49
 -14   6   0 33.3060 1.32408  44
  14   6   0 33.8871 1.27596  43
  14   6   0 33.0363 3.58271   7
  14   6   0 34.7137 3.81098  33
 -14   6   0 34.4247 2.48891  36
  14   6   0 32.8239 2.27724  25
 -14   6   0 32.6441 1.17160  40
 -15  -6   0 3.29385 1.25272  27
 -15  -6   0 3.09363 1.44109   1
  15  -6   0 4.61633 2.81144   9
 -15  -6   0 2.17325 0.37915  44
  15  -6   0 5.00584 2.62367   6
  15  -6   0 6.37138 3.01695  33
  15  -6   0 2.97664 2.44433   7
 -15  -6   0 2.51552 0.45270  40
  15  -6   0 2.46100 1.86529  35
  15  -6   0 0.86178 1.56606  25
  15  -6   0 -2.4040 2.88248  32
  15  -6   0 1.93570 0.89001  30
  15  -6   0 1.26890 1.30590  28
 -15  -6   0 1.94940 0.34749  48
  15  -6   0 1.71595 2.05517   4
  15  -6   0 2.03830 0.73032  50
 -15  -6   0 2.18587 0.48537  39
  15  -6   0 2.28390 1.21393  27
 -15   6   0 2.82019 0.82054  29
 -15   6   0 2.19844 1.17406  37
 -15   6   0 1.95777 0.42620  40
 -15   6   0 2.69789 0.48337  46
 -15   6   0 1.86111 0.41066  45
 -15   6   0 -0.0989 1.50396   2
 -15   6   0 3.03569 0.52598  44
 -15   6   0 2.18368 0.45263  48
  15   6   0 2.02225 0.33627  42
 -15   6   0 4.16631 1.74178   8
  15   6   0 1.49617 1.46024   3
  15   6   0 2.25632 1.01780  31
  15   6   0 1.24012 1.02474  28
  15   6   0 2.05938 1.09136  25
  15   6   0 0.08323 1.52874   7
 -15   6   0 2.32527 0.48458  49
  15   6   0 2.43675 0.45518  43
  15   6   0 1.74117 1.92381  33
 -15   6   0 1.42343 1.11124  36
 -16  -6   0 22.4264 0.95331  48
  16  -6   0 18.1427 4.14032   9
 -16  -6   0 25.2236 2.93927   1
 -16  -6   0 25.9069 1.09656  40
  16  -6   0 21.4444 2.58395  28
 -16  -6   0 23.7198 2.22214  27
  16  -6   0 27.9111 4.86109   7
  16  -6   0 20.5826 3.91494   4
  16  -6   0 19.1388 4.26745  33
  16  -6   0 22.7150 1.40101  50
  16  -6   0 21.4445 4.38904   6
 -16  -6   0 24.2895 1.20171  39
  16  -6   0 24.0378 3.08354  25
  16  -6   0 18.7262 2.84093  35
 -16  -6   0 24.7149 1.00102  44
 -16   6   0 22.3903 1.14199  44
 -16   6   0 23.9136 1.11256  46
 -16   6   0 24.3753 1.03955  45
 -16   6   0 25.8344 3.82100   2
  16   6   0 16.0167 3.04370   7
  16   6   0 23.9924 0.90688  42
  16   6   0 21.6200 3.56481   3
  16   6   0 24.9413 2.26322  31
  16   6   0 24.2099 1.10493  43
 -16   6   0 22.7655 3.27383   8
 -16   6   0 22.6489 1.11236  48
 -16   6   0 25.6518 2.35804  36
  16   6   0 19.1478 2.13127  25
 -16   6   0 23.2720 1.62670  29
  16   6   0 22.6136 2.37930  28
  16   6   0 25.7065 2.39683  24
  16   6   0 25.3690 3.81631  33
 -16   6   0 24.3793 2.50810  37
 -16   6   0 22.9447 1.11617  49
  17  -6   0 0.19372 2.87494  32
  17  -6   0 1.56022 2.45532   4
 -17  -6   0 0.48456 0.44330  39
  17  -6   0 0.60972 1.65728  35
  17  -6   0 -3.1781 2.07878   9
  17  -6   0 0.07507 2.30043  34
  17  -6   0 -0.5672 2.60248  33
  17  -6   0 0.42502 2.47781   7
  17  -6   0 -0.2150 1.29282  28
 -17  -6   0 0.45978 0.43008  40
 -17  -6   0 -0.5293 0.94803  27
  17  -6   0 0.44566 0.68566  50
 -17  -6   0 2.60901 1.45595   1
  17  -6   0 0.65993 1.65048  25
 -17  -6   0 0.93713 0.31817  48
 -17  -6   0 0.81143 0.38198  44
  17  -6   0 -3.2445 2.46094   6
 -17   6   0 -1.2699 0.81889  37
 -17   6   0 0.63833 0.46408  49
 -17   6   0 0.30636 1.51761   8
 -17   6   0 3.90540 1.89794   2
  17   6   0 0.60307 0.41612  43
  17   6   0 0.57342 0.95919  24
  17   6   0 2.29084 2.06403  33
 -17   6   0 0.15191 0.96438  36
  17   6   0 0.01106 0.31251  42
 -17   6   0 0.35201 0.48026  44
  17   6   0 2.11355 1.14646  28
 -17   6   0 0.57087 0.39348  45
 -17   6   0 0.50805 0.39928  48
  17   6   0 0.24567 1.47466   7
 -17   6   0 0.44494 0.45663  46
  17   6   0 -0.5945 1.43355   3
 -17   6   0 -0.0089 0.52003  29
  17   6   0 -0.4481 0.96803  25
  17   6   0 -0.5116 0.83765  31
 -17   6   0 1.00831 0.43928  40
 -18  -6   0 2.07104 0.52514  40
  18  -6   0 3.13230 2.08644  35
  18  -6   0 2.60138 1.57499  28
 -18  -6   0 2.61969 0.46762  44
 -18  -6   0 1.03111 1.10229  27
 -18  -6   0 2.42252 0.40807  48
 -18  -6   0 1.86241 0.52941  39
  18  -6   0 4.11155 2.05392  25
 -18   6   0 2.42699 0.58645  44
  18   6   0 1.61477 0.38864  42
 -18   6   0 3.48028 1.45726  37
  18   6   0 2.31757 1.26835  24
 -18   6   0 2.33325 1.20842  36
  18   6   0 2.05701 1.27444  28
 -18   6   0 1.61183 0.59784  29
  18   6   0 1.49115 1.10662  31
 -18   6   0 1.46515 0.46813  48
 -18   6   0 2.47352 0.50441  40
 -18   6   0 2.54350 0.56035  46
 -18   6   0 2.56705 0.56258  49
 -18   6   0 1.94075 0.43518  45
  18   6   0 2.99385 0.52257  43
  18   6   0 2.49045 1.21377  25
 -19  -6   0 1.21445 0.53103  40
  19  -6   0 0.11938 1.76101  25
  19  -6   0 0.60481 0.77015  50
 -19  -6   0 0.51560 0.47689  39
 -19  -6   0 0.98630 0.41637  44
 -19  -6   0 0.52510 0.32332  48
  19  -6   0 -1.7889 1.35198  28
  19  -6   0 0.98898 2.07600  35
 -19   6   0 1.46448 0.54909  44
  19   6   0 1.01657 0.45202  43
 -19   6   0 0.81735 0.40389  45
 -19   6   0 1.86698 0.63213  29
 -19   6   0 1.04025 0.52243  46
 -19   6   0 0.74155 0.49829  40
  19   6   0 -1.2398 0.88271  31
  19   6   0 0.16488 0.37304  42
  19   6   0 -0.1387 1.04035  24
  19   6   0 0.69486 1.13339  28
 -19   6   0 1.04177 1.19000  37
 -19   6   0 1.67799 0.54850  49
  19   6   0 1.89216 1.15877  25
 -19   6   0 1.24297 0.46277  48
 -19   6   0 0.87443 1.26152  36
  20  -6   0 2.17117 0.83808  50
 -20  -6   0 4.29442 0.64880  40
 -20  -6   0 3.58110 0.47272  48
 -20  -6   0 3.96008 0.64561  39
  20  -6   0 2.76809 2.21217  35
  20  -6   0 4.99624 1.76217  28
  20  -6   0 4.76708 2.21480  25
 -20  -6   0 4.09570 0.54228  44
 -20   6   0 1.79039 1.38635  36
 -20   6   0 3.97000 1.51979  37
 -20   6   0 2.02816 0.71545  29
  20   6   0 3.80124 0.59631  43
 -20   6   0 4.76866 0.62442  40
  20   6   0 1.29704 1.22749  31
  20   6   0 2.86050 0.48159  42
  20   6   0 5.16780 1.41594  25
 -20   6   0 4.72775 0.67313  46
 -20   6   0 4.66826 0.68301  49
  20   6   0 2.94291 1.48843  28
 -20   6   0 2.68770 0.55407  48
 -20   6   0 4.86507 0.51785  45
  20   6   0 3.41263 1.51957  24
 -20   6   0 3.97354 0.68569  44
 -21  -6   0 3.59298 0.67560  40
 -21  -6   0 2.35380 0.44614  48
  21  -6   0 2.70911 2.47349  35
 -21  -6   0 2.63602 0.64488  39
  21  -6   0 0.49491 1.69374  28
 -21  -6   0 3.86171 0.56645  44
  21  -6   0 3.58342 0.89808  50
  21  -6   0 0.29315 2.08970  25
  21  -6   0 1.33791 0.91891  42
 -21   6   0 3.52162 0.59675  48
  21   6   0 1.47838 0.51372  42
 -21   6   0 2.65825 0.64022  49
 -21   6   0 2.96395 0.62254  40
 -21   6   0 3.13080 0.46610  45
 -21   6   0 2.12443 0.64103  46
  21   6   0 2.29330 1.66020  28
  21   6   0 3.05029 0.60183  43
 -21   6   0 3.95705 0.71983  44
  21   6   0 0.48332 1.09836  31
 -21   6   0 3.33727 1.47469  36
 -21   6   0 2.91697 1.47763  37
  21   6   0 2.86155 1.48575  24
 -21   6   0 3.11812 0.74699  29
  21   6   0 1.14623 1.20914  25
 -22  -6   0 -0.2754 0.56529  40
 -22  -6   0 0.69527 0.37580  48
 -22  -6   0 0.69576 0.45950  44
 -22  -6   0 0.67186 0.54605  39
  22  -6   0 0.19876 0.83471  50
  22  -6   0 -0.0279 0.92750  42
  22   6   0 0.61168 0.49767  42
 -22   6   0 0.37701 0.59258  44
 -22   6   0 0.52750 0.57505  46
 -22   6   0 1.59211 0.59126  40
 -22   6   0 0.13800 0.46331  48
  22   6   0 0.17539 0.48868  43
 -22   6   0 0.28625 0.38614  45
 -22   6   0 -0.2904 0.54027  49
 -23  -6   0 0.66755 0.37633  48
 -23  -6   0 1.06222 0.56031  39
  23  -6   0 1.91152 0.87881  50
  23  -6   0 1.35237 1.01029  42
 -23  -6   0 0.65255 0.62093  40
 -23  -6   0 0.69299 0.48118  44
  23   6   0 0.22614 0.52202  43
 -23   6   0 0.56646 0.63729  44
 -23   6   0 1.30798 0.63376  40
 -23   6   0 0.11296 0.59625  46
 -23   6   0 0.65934 0.37162  45
  23   6   0 0.17707 0.51823  42
 -23   6   0 0.34870 0.49733  48
 -23   6   0 0.75628 0.63153  49
 -24  -6   0 -0.1597 0.55766  39
  24  -6   0 -1.5092 0.79113  50
  24  -6   0 0.03646 1.04132  42
 -24  -6   0 -0.3913 0.43404  44
 -24  -6   0 -0.1659 0.36901  48
 -24  -6   0 -0.2913 0.64415  40
 -24   6   0 -0.4596 0.61513  44
 -24   6   0 -0.3210 0.62343  40
 -24   6   0 0.10011 0.35089  45
 -24   6   0 -0.7488 0.58576  46
  24   6   0 -0.2484 0.53036  43
 -24   6   0 0.15504 0.50119  48
 -24   6   0 0.48300 0.62266  49
 -25  -6   0 1.91398 0.54903  44
 -25  -6   0 3.00082 0.77192  40
  25  -6   0 0.56408 0.84527  50
 -25  -6   0 2.13771 0.65536  39
 -25  -6   0 1.35901 0.42741  48
  25  -6   0 1.63254 1.11849  42
 -25   6   0 1.17454 0.57147  48
  25   6   0 1.92956 0.67149  43
 -25   6   0 2.20530 0.69932  49
 -25   6   0 1.66386 0.72329  44
 -25   6   0 2.42494 0.40052  45
 -25   6   0 0.86646 0.68386  40
 -25   6   0 1.92560 0.70373  46
 -26  -6   0 -0.2395 0.54314  39
 -26  -6   0 -0.1357 0.37390  48
 -26  -6   0 0.27195 0.47718  44
 -26  -6   0 0.68313 0.70124  40
  26  -6   0 -0.9875 1.07320  42
  26  -6   0 -0.1626 0.82114  50
  26   6   0 0.09803 0.55075  43
 -26   6   0 0.25573 0.67514  49
 -26   6   0 -0.1446 0.63047  46
 -26   6   0 -0.9192 0.64422  44
 -26   6   0 0.25696 0.32195  45
 -26   6   0 -0.0617 0.63882  40
 -26   6   0 -0.3546 0.48305  48
   0  -7   0 0.33768 1.03938   9
   0  -7   0 0.25563 0.36305  50
   0  -7   0 0.53768 1.42952  27
   0  -7   0 1.25588 1.37248   4
   0  -7   0 -0.5201 0.58872  35
   0  -7   0 -1.3776 0.98393  32
   0  -7   0 -0.6056 0.56112  33
   0  -7   0 -1.0449 1.08602   6
   0  -7   0 0.05509 0.28528  39
   0  -7   0 -0.2445 0.70100   7
   0  -7   0 -0.6433 0.30824  31
   0  -7   0 -0.9357 0.50447   3
   0  -7   0 -0.9599 0.92534   9
   0  -7   0 0.91106 0.64297  34
   0  -7   0 0.78721 1.17831   1
   0   7   0 -0.3701 0.84000   1
   0   7   0 0.09315 0.20930  43
   0   7   0 0.25138 0.44254  37
   0   7   0 0.26387 1.10272   6
   0   7   0 1.04430 1.12829   5
   0   7   0 0.91469 1.17722   4
   0   7   0 0.58591 0.93457   3
   0   7   0 -0.1880 0.75071   2
   0   7   0 -0.0593 0.19970  49
   0   7   0 -0.7619 0.59879  29
   0   7   0 -0.2741 0.18813  46
   0   7   0 -0.2116 0.33745  30
   0   7   0 -0.1020 0.73893  34
   0   7   0 0.38811 0.53546  31
   0   7   0 -0.4622 0.82688  32
  -1  -7   0 2.59021 1.31099   6
   1  -7   0 1.66926 0.55465  31
  -1  -7   0 0.25846 1.32852   1
  -1  -7   0 1.73830 0.39310  50
  -1  -7   0 1.59057 0.66628  35
  -1  -7   0 2.24515 1.01339   3
  -1  -7   0 1.83130 0.35029  39
  -1  -7   0 0.94745 1.24809   9
   1  -7   0 3.24723 1.05520   7
   1  -7   0 2.50261 0.86311  35
   1  -7   0 0.36667 1.24441  32
   1  -7   0 0.76701 0.84447   3
   1  -7   0 1.95724 1.36740  34
   1  -7   0 1.52414 0.18810  47
   1  -7   0 1.28786 0.34642  39
   1  -7   0 -0.8139 1.22035   6
  -1  -7   0 0.68486 0.99307  32
   1  -7   0 1.30876 0.42307  50
  -1  -7   0 1.87670 1.29401   9
   1  -7   0 4.02940 1.47458   9
   1  -7   0 1.87149 0.52296  25
  -1  -7   0 2.61829 0.80483   7
  -1  -7   0 1.20243 1.49406  27
   1  -7   0 2.08066 1.39166   9
   1  -7   0 3.64701 1.65153  27
  -1  -7   0 2.52234 1.57059   4
   1  -7   0 1.04988 0.52523  37
   1  -7   0 2.44311 1.63237   4
  -1   7   0 2.32338 0.31593  44
   1   7   0 1.51229 0.85898  29
   1   7   0 2.65732 1.10358   6
  -1   7   0 1.56413 1.37293   4
   1   7   0 0.75642 1.10905   5
   1   7   0 2.43358 0.61039  37
  -1   7   0 2.73026 1.22812   3
  -1   7   0 1.75527 0.70416  31
  -1   7   0 1.95018 0.38139  30
   1   7   0 1.95772 1.01603   2
  -1   7   0 0.77190 0.86696  34
  -1   7   0 1.66180 1.13978   1
   1   7   0 2.01264 0.26315  49
  -1   7   0 1.26207 0.57359  37
   1   7   0 2.69802 1.20032   3
  -1   7   0 1.25554 0.82806  29
   1   7   0 2.41011 0.72357  31
  -1   7   0 2.23962 1.37074   5
   1   7   0 1.53332 0.27675  43
   1   7   0 1.51191 0.49541  30
  -1   7   0 3.06247 1.29617  32
  -1   7   0 2.18373 0.73562  36
  -1   7   0 -0.0720 0.81413   2
   1   7   0 1.86808 1.05106  34
  -1   7   0 2.19254 0.31087  43
   1   7   0 3.88019 1.47452   4
  -1   7   0 2.22393 0.26520  49
  -1   7   0 2.35405 1.30509   6
   1   7   0 2.32670 0.95602  32
  -1   7   0 2.66618 0.60779  25
   1   7   0 1.63879 1.10921   1
  -1   7   0 2.06518 0.26190  46
  -2  -7   0 150.789 3.95243  50
   2  -7   0 143.111 4.42264  38
  -2  -7   0 146.991 4.06032  39
   2  -7   0 146.718 6.13795  27
   2  -7   0 139.881 7.50744   4
  -2  -7   0 146.228 5.46316   7
  -2  -7   0 141.301 4.43722  35
   2  -7   0 141.023 4.75365  31
   2  -7   0 141.389 4.68331  37
  -2  -7   0 147.674 6.78580   9
   2  -7   0 141.345 6.85775  32
  -2  -7   0 143.292 6.14072  27
   2  -7   0 143.229 7.20240   6
   2  -7   0 148.109 7.49124   9
  -2  -7   0 159.401 7.93260   1
   2  -7   0 146.919 4.03387  50
   2  -7   0 147.548 7.56048  34
   2  -7   0 148.124 4.02341  39
   2  -7   0 143.092 6.53597   3
   2  -7   0 141.398 4.46038  25
  -2  -7   0 146.615 6.56864   9
  -2  -7   0 152.675 7.08486   4
  -2  -7   0 141.861 4.66956  31
   2  -7   0 150.050 6.28755  33
   2  -7   0 145.720 5.03927  35
  -2  -7   0 145.331 6.86827  34
   2  -7   0 141.405 6.02164   7
   2  -7   0 140.685 7.23181   9
  -2  -7   0 143.329 6.39596   3
   2   7   0 149.975 6.07852   6
   2   7   0 140.885 4.52146  30
  -2   7   0 145.199 7.20241   6
   2   7   0 143.455 3.84184  49
  -2   7   0 145.636 3.86675  49
  -2   7   0 152.223 7.76110   1
  -2   7   0 147.209 4.95744  36
  -2   7   0 141.608 7.57610   4
   2   7   0 141.022 6.36810   2
   2   7   0 146.234 6.84629   5
   2   7   0 149.005 6.78122   3
  -2   7   0 145.626 4.68299  37
   2   7   0 144.400 4.44010  37
   2   7   0 148.334 7.26268   1
  -2   7   0 147.737 6.84737   3
  -2   7   0 144.369 3.90569  44
   2   7   0 145.266 4.88758  31
  -2   7   0 144.861 7.55170  34
   2   7   0 148.746 7.17225   4
  -2   7   0 144.151 4.52504  25
  -2   7   0 148.867 5.32450  29
   2   7   0 144.196 3.93015  43
  -2   7   0 142.638 7.29937   5
  -2   7   0 133.819 6.77698  32
  -2   7   0 136.999 3.85094  46
  -2   7   0 150.385 4.98161  31
  -2   7   0 141.118 6.47139   2
  -2   7   0 144.330 3.94703  43
   3  -7   0 26.4063 1.49798  38
   3  -7   0 24.3566 2.80755  33
   3  -7   0 27.8411 3.59936  34
  -3  -7   0 22.7506 2.32876   3
   3  -7   0 22.0480 1.44955  31
  -3  -7   0 28.2119 3.08411   4
   3  -7   0 22.8553 3.34867   6
   3  -7   0 26.5945 3.48365   9
  -3  -7   0 27.8476 2.49178   9
   3  -7   0 22.2219 2.88071  27
  -3  -7   0 23.2034 2.74137  34
  -3  -7   0 23.3551 1.19200  28
  -3  -7   0 23.8978 1.40636  31
   3  -7   0 25.4095 0.99809  39
   3  -7   0 24.8018 1.56362  25
   3  -7   0 21.7056 1.51129  37
   3  -7   0 22.3784 3.13170   9
   3  -7   0 25.8219 3.52089   4
  -3  -7   0 25.9498 2.76982   9
  -3  -7   0 20.5699 1.88748   7
   3  -7   0 24.3134 1.97606  35
  -3  -7   0 25.7775 3.37243   1
  -3  -7   0 23.8233 1.02522  39
   3  -7   0 24.2835 1.10038  50
  -3  -7   0 24.1033 0.92616  50
   3  -7   0 26.7117 3.31546  32
  -3  -7   0 20.6905 2.81185  27
   3  -7   0 23.4162 2.46630   3
   3   7   0 24.2627 0.87842  43
  -3   7   0 24.3022 1.54486  25
  -3   7   0 25.5558 2.78466   3
  -3   7   0 22.8651 2.62469   2
  -3   7   0 24.2561 1.56453  37
   3   7   0 24.8539 1.60991  31
  -3   7   0 25.2815 3.35120  34
   3   7   0 24.1317 1.31877  37
   3   7   0 23.9333 1.04325  26
  -3   7   0 24.3387 3.16823  32
  -3   7   0 23.2931 3.20699   5
   3   7   0 21.7030 2.57158   3
  -3   7   0 21.2805 3.07242   1
  -3   7   0 24.4461 1.66678  31
  -3   7   0 25.8685 1.74142  36
   3   7   0 22.7180 1.11705  28
  -3   7   0 23.8636 0.83280  46
   3   7   0 25.5827 2.12475   6
   3   7   0 24.6735 2.56836   5
  -3   7   0 24.4397 0.84546  49
  -3   7   0 30.6851 3.48871   6
   3   7   0 25.7967 2.75121   1
   3   7   0 24.9713 2.84361   4
  -3   7   0 23.9493 0.90800  43
  -3   7   0 21.3357 3.36073   4
   3   7   0 22.7613 1.41146  30
  -3   7   0 24.0117 0.88241  44
  -3   7   0 22.2207 1.88760  29
  -4  -7   0 176.234 5.25410  28
   4  -7   0 181.024 6.17135  35
   4  -7   0 196.942 9.00253   6
   4  -7   0 169.130 7.66125   3
  -4  -7   0 188.244 7.07705  27
   4  -7   0 163.212 5.66626  37
  -4  -7   0 168.577 6.28964   7
   4  -7   0 180.737 4.81782  39
  -4  -7   0 176.662 7.36677   3
  -4  -7   0 178.110 4.70181  50
  -4  -7   0 179.240 7.36134   9
   4  -7   0 181.253 4.88598  50
   4  -7   0 177.205 8.80809  34
  -4  -7   0 180.719 7.64670   4
   4  -7   0 163.833 5.64274  31
   4  -7   0 171.048 8.65022   9
  -4  -7   0 177.919 4.89059  39
   4  -7   0 175.521 4.99593  28
   4  -7   0 194.908 7.13042  27
   4  -7   0 174.916 7.65066  33
  -4  -7   0 185.220 8.67571   1
  -4  -7   0 179.227 6.99111  34
  -4  -7   0 180.037 7.46469  34
   4  -7   0 178.695 8.79694   9
  -4  -7   0 175.645 6.89381   9
  -4  -7   0 172.550 5.53349  31
   4  -7   0 182.285 8.95589   4
   4  -7   0 176.389 5.62900  25
   4  -7   0 182.827 8.47828  32
  -4   7   0 170.357 7.50430   2
  -4   7   0 172.245 7.81103   3
   4   7   0 178.133 5.74185  31
  -4   7   0 180.630 5.82911  31
  -4   7   0 177.924 5.84095  36
  -4   7   0 175.287 5.63933  25
   4   7   0 179.108 5.19603  28
  -4   7   0 181.625 9.19674  34
  -4   7   0 175.867 4.68511  46
  -4   7   0 179.405 4.77601  43
   4   7   0 169.317 7.65570   3
  -4   7   0 168.922 8.56590   5
   4   7   0 177.709 5.60947  30
   4   7   0 171.346 7.59024   4
   4   7   0 175.560 5.22448  37
  -4   7   0 179.308 4.64493  40
  -4   7   0 176.586 4.73341  44
  -4   7   0 184.092 8.54213  32
   4   7   0 184.062 7.39086   5
  -4   7   0 176.800 4.69321  49
   4   7   0 167.643 7.40044   8
  -4   7   0 169.549 8.76021   4
  -4   7   0 165.112 8.85314   1
  -4   7   0 178.549 5.68016  37
  -4   7   0 177.434 6.11583  29
  -4   7   0 164.964 8.40166   6
   4   7   0 177.910 4.74559  43
   4   7   0 172.654 5.08181  26
  -4   7   0 176.728 4.76025  45
   4   7   0 176.494 7.89582   1
  -5  -7   0 2.28003 0.39791  39
   5  -7   0 3.52518 0.83737  37
  -5  -7   0 2.84529 0.34306  50
   5  -7   0 0.32431 1.87972  32
   5  -7   0 2.51671 0.53882  28
  -5  -7   0 2.89171 1.19562  34
   5  -7   0 1.41887 0.50941  50
  -5  -7   0 2.19772 0.83668  34
  -5  -7   0 2.27212 0.89920   7
  -5  -7   0 4.21397 1.12420   9
   5  -7   0 1.55844 0.89925  25
   5  -7   0 3.06443 0.41103  39
   5  -7   0 1.32712 1.90292   9
   5  -7   0 2.59925 1.96730   6
   5  -7   0 5.01605 1.87403  33
   5  -7   0 2.69787 1.59612   9
   5  -7   0 4.84474 2.08449   4
  -5  -7   0 4.44436 1.57475   4
  -5  -7   0 2.88299 0.74537  31
  -5  -7   0 1.83550 0.57172  28
   5  -7   0 2.83276 0.78960  31
   5  -7   0 2.64202 1.68770  27
   5  -7   0 1.71607 1.20469  35
   5  -7   0 2.69126 1.91948  34
  -5  -7   0 1.00430 1.55622  27
  -5  -7   0 5.89664 1.79180   1
   5  -7   0 2.33801 1.25701   2
   5  -7   0 2.10647 1.23330   3
  -5  -7   0 3.64865 1.14240   3
   5   7   0 3.02339 0.76721  30
  -5   7   0 2.40237 0.32079  46
  -5   7   0 3.34946 1.88419  32
   5   7   0 4.28404 0.86517  31
   5   7   0 3.45750 1.25959   8
  -5   7   0 2.38460 0.35701  45
  -5   7   0 3.43290 1.77241   6
   5   7   0 2.95414 0.52921  26
   5   7   0 2.96066 1.19376   5
  -5   7   0 3.01484 1.83941   4
   5   7   0 1.81431 1.10983   3
  -5   7   0 2.14154 0.27113  40
   5   7   0 3.06887 0.63080  37
  -5   7   0 2.76416 1.47483   1
  -5   7   0 3.57916 0.91321  25
   5   7   0 6.09416 1.61740   4
  -5   7   0 2.96919 1.62932   5
   5   7   0 2.67309 1.05931   7
   5   7   0 1.95295 1.19160   1
  -5   7   0 2.85760 0.86779  37
   5   7   0 2.92975 0.67741  28
  -5   7   0 3.45158 0.38444  44
   5   7   0 2.91601 0.58390  36
  -5   7   0 2.64434 0.83988  36
  -5   7   0 2.55540 0.87291  31
  -5   7   0 2.42119 1.59607  34
  -5   7   0 2.91213 0.99596  29
  -5   7   0 3.03289 0.35380  49
  -5   7   0 2.22717 0.35263  43
   5   7   0 2.80204 0.33284  43
  -5   7   0 4.66419 1.52725   3
  -5   7   0 1.39581 1.18553   2
   6  -7   0 307.838 9.79846  37
   6  -7   0 322.777 9.14807  28
  -6  -7   0 323.386 10.4107   9
   6  -7   0 333.986 9.89384  25
   6  -7   0 341.300 10.3647  35
   6  -7   0 339.177 13.6283   4
  -6  -7   0 334.122 11.7377   3
   6  -7   0 331.696 8.77093  50
   6  -7   0 329.828 13.6153   6
   6  -7   0 329.374 12.4688  33
   6  -7   0 329.588 12.3317   3
  -6  -7   0 326.207 8.50930  50
  -6  -7   0 327.270 10.8227  27
  -6  -7   0 317.674 10.5422   7
   6  -7   0 317.448 13.4506   9
   6  -7   0 328.684 10.8201  27
  -6  -7   0 330.816 10.3121  34
   6  -7   0 331.601 13.6193   9
  -6  -7   0 329.363 11.2286   4
  -6  -7   0 345.725 8.79747  39
   6  -7   0 324.464 12.1738   2
   6  -7   0 324.997 13.5916  34
  -6  -7   0 320.235 8.55325  40
  -6  -7   0 344.667 12.9072   1
   6  -7   0 327.008 9.23682  28
   6  -7   0 343.752 13.5807  32
  -6  -7   0 326.763 11.0975  34
   6  -7   0 330.894 8.65180  39
  -6   7   0 318.383 12.0731   3
  -6   7   0 324.797 8.61637  44
  -6   7   0 331.682 9.84916  36
  -6   7   0 311.807 9.76656  25
   6   7   0 337.319 8.62880  43
   6   7   0 350.547 12.3748   3
  -6   7   0 335.759 8.65571  43
   6   7   0 339.658 12.0862   8
   6   7   0 337.904 10.9312   5
   6   7   0 328.497 11.3895   4
  -6   7   0 331.491 8.58280  49
  -6   7   0 322.234 13.8977  34
  -6   7   0 305.451 13.4489   1
   6   7   0 315.325 9.72435  30
  -6   7   0 325.606 10.0026  29
  -6   7   0 337.543 13.5240  32
  -6   7   0 340.839 13.5747   6
   6   7   0 338.972 9.14961  37
  -6   7   0 325.550 8.63221  45
   6   7   0 332.475 9.73484  31
  -6   7   0 333.433 8.57043  46
  -6   7   0 323.726 13.4789   4
  -6   7   0 321.899 8.50797  40
  -6   7   0 321.686 9.77241  37
   6   7   0 321.153 9.22037  26
   6   7   0 335.601 9.36360  28
  -6   7   0 330.693 11.9494   2
   6   7   0 329.575 10.6287   7
   6   7   0 317.205 9.22189  36
  -6   7   0 318.911 9.73395  31
  -6   7   0 331.501 13.5221   5
   6   7   0 331.379 11.8926   1
  -7  -7   0 11.4568 1.89721   9
  -7  -7   0 11.1513 2.12759  27
   7  -7   0 8.75922 2.09118  27
   7  -7   0 10.7553 1.08879  28
  -7  -7   0 9.55314 1.66830   7
  -7  -7   0 9.75991 1.29250  34
  -7  -7   0 10.5320 1.83707   4
  -7  -7   0 10.8089 1.64317  33
   7  -7   0 10.8779 3.08226  34
   7  -7   0 7.74751 2.72995  32
   7  -7   0 10.0326 0.96622  50
  -7  -7   0 9.78804 1.48105   9
  -7  -7   0 10.6843 0.49767  50
   7  -7   0 7.21301 2.72585   6
   7  -7   0 12.4187 1.89701  35
   7  -7   0 10.0690 0.71477  39
   7  -7   0 8.24151 1.92786   3
  -7  -7   0 9.60756 1.66847  34
  -7  -7   0 12.9504 0.79568  39
   7  -7   0 12.4276 2.36582   2
   7  -7   0 11.2852 1.56411  25
   7  -7   0 8.22450 1.07545  28
   7  -7   0 7.67330 2.32243  33
  -7  -7   0 9.19339 1.84972   3
   7  -7   0 9.82745 2.80747   4
  -7  -7   0 11.8832 0.57215  40
  -7  -7   0 11.0344 2.42454   1
   7  -7   0 7.39077 2.60200   9
  -7   7   0 12.0816 2.36160   2
  -7   7   0 11.7726 2.74828  34
   7   7   0 10.5237 1.22810  28
   7   7   0 11.8156 1.90583   4
   7   7   0 12.6296 2.05042   2
   7   7   0 10.4077 0.89646  37
   7   7   0 12.3566 1.81321   7
   7   7   0 13.0036 1.51628   5
  -7   7   0 6.54368 2.18503   4
  -7   7   0 7.53220 2.51656   1
   7   7   0 11.8949 0.61992  43
  -7   7   0 11.9431 1.40588  31
  -7   7   0 9.79263 2.53810   5
  -7   7   0 12.4796 0.62517  46
  -7   7   0 12.6213 1.53949  29
   7   7   0 12.4145 1.31200  31
  -7   7   0 11.9941 0.65218  43
   7   7   0 11.9345 2.21797   3
   7   7   0 8.72229 0.94422  26
  -7   7   0 11.9625 0.53716  40
  -7   7   0 15.9032 1.56805  37
  -7   7   0 13.9849 1.49106  36
   7   7   0 7.20500 1.80050   8
  -7   7   0 7.74328 1.31982  25
  -7   7   0 5.87475 2.46455  32
   7   7   0 11.3360 0.93317  36
  -7   7   0 13.1905 0.65119  49
  -7   7   0 12.6687 0.68103  45
   7   7   0 11.4913 2.03803   1
  -7   7   0 8.04204 2.06676   3
   8  -7   0 165.149 5.95902  25
  -8  -7   0 162.438 6.53759  27
   8  -7   0 165.015 9.34369  32
   8  -7   0 152.943 7.75845   2
  -8  -7   0 163.965 4.55517  39
  -8  -7   0 159.890 5.48705  34
   8  -7   0 158.051 6.54903  27
   8  -7   0 168.262 4.59894  50
   8  -7   0 150.601 7.78600   3
   8  -7   0 168.676 8.49893  33
  -8  -7   0 163.305 7.45088   3
   8  -7   0 159.867 9.03304   4
   8  -7   0 157.091 9.06156   9
   8  -7   0 165.458 9.17342  34
  -8  -7   0 157.226 6.17052   4
   8  -7   0 179.212 9.51576   6
  -8  -7   0 154.851 5.77134   9
   8  -7   0 167.331 5.29402  28
  -8  -7   0 163.975 7.91533   1
  -8  -7   0 155.508 6.54811   7
  -8  -7   0 156.107 6.21676  34
   8  -7   0 158.219 6.30309  35
   8  -7   0 163.348 4.40002  39
  -8  -7   0 162.148 6.38350  33
  -8  -7   0 162.097 4.34301  40
   8   7   0 168.656 7.88563   3
  -8   7   0 139.960 9.01710  34
   8   7   0 164.141 6.28594   4
  -8   7   0 158.389 7.56192   2
  -8   7   0 155.872 8.84161   1
  -8   7   0 157.253 4.39575  44
  -8   7   0 162.292 5.55609  31
   8   7   0 167.340 6.96490   1
  -8   7   0 162.762 5.69733  29
   8   7   0 163.209 4.40033  43
   8   7   0 164.314 5.37524  28
  -8   7   0 166.351 5.72213  37
  -8   7   0 161.816 4.34265  46
   8   7   0 153.349 6.41709   7
  -8   7   0 153.530 8.98120   6
   8   7   0 165.444 5.64368   5
  -8   7   0 162.519 4.36981  49
  -8   7   0 161.053 4.39901  45
   8   7   0 169.434 7.17741   2
   8   7   0 159.573 6.05031  33
  -8   7   0 161.108 4.41712  43
   8   7   0 169.109 5.57796  31
  -8   7   0 157.403 4.27045  40
  -8   7   0 157.561 9.18737   9
  -8   7   0 167.043 5.67021  36
  -8   7   0 154.027 8.95127  32
   8   7   0 161.299 4.87180  37
  -8   7   0 156.752 8.81730   4
  -8   7   0 153.350 8.64979   5
   8   7   0 161.062 5.18564  26
   8   7   0 158.967 7.58414   8
   9  -7   0 1.03702 1.66451  33
   9  -7   0 -1.3861 1.70588   6
   9  -7   0 2.51259 2.14580   4
   9  -7   0 -0.7383 0.80112  28
   9  -7   0 -0.7879 0.96647   2
   9  -7   0 -4.2784 2.00017  32
  -9  -7   0 -0.0305 0.36251  39
   9  -7   0 -0.1729 0.55839  50
  -9  -7   0 0.79920 1.16345   1
   9  -7   0 -0.3307 1.76887   9
   9  -7   0 1.72663 1.22997   3
  -9  -7   0 -0.0742 1.11383  33
   9  -7   0 -0.3429 0.35248  39
   9  -7   0 1.49398 1.69833  27
   9  -7   0 0.95905 1.57956   7
  -9  -7   0 -0.4049 0.49595  34
   9  -7   0 2.24459 1.48080  35
   9  -7   0 0.36210 0.61601  26
   9  -7   0 1.24531 1.76637  34
  -9  -7   0 -0.0988 0.23395  48
  -9  -7   0 -1.2444 1.23872  27
  -9  -7   0 0.09590 0.27585  40
  -9  -7   0 0.74432 1.06418   7
  -9   7   0 -0.2832 0.28426  46
  -9   7   0 1.72814 1.35469   1
  -9   7   0 -0.2100 0.28700  48
   9   7   0 0.05444 0.26352  43
  -9   7   0 1.80409 1.93821   6
  -9   7   0 -2.8917 1.39423   9
  -9   7   0 0.33121 0.69642  29
   9   7   0 -0.1367 0.44790  37
   9   7   0 -0.0247 0.46650  26
  -9   7   0 -1.2409 0.96593   2
  -9   7   0 -0.0352 0.32214  44
   9   7   0 0.17245 0.99552   2
  -9   7   0 0.11287 0.29870  49
  -9   7   0 0.54820 0.33135  45
  -9   7   0 -0.6421 0.69541  37
   9   7   0 1.15773 0.92385   7
  -9   7   0 -0.3341 1.48503   5
   9   7   0 0.37600 0.63281  31
  -9   7   0 1.36429 1.74445   4
  -9   7   0 -0.1166 0.77070  36
   9   7   0 1.42470 1.14913   8
  -9   7   0 0.07839 0.29421  43
  -9   7   0 0.15822 0.25502  40
  -9   7   0 -0.0289 0.67371  31
   9   7   0 -1.3191 0.75839   3
  -9   7   0 3.16068 1.98160  34
   9   7   0 0.23850 0.74725  28
   9   7   0 -0.9220 0.72679   1
  10  -7   0 333.527 9.88201  26
  10  -7   0 345.310 10.1419  28
  10  -7   0 328.847 11.0583  27
 -10  -7   0 343.737 12.1537   7
 -10  -7   0 349.018 8.98604  48
 -10  -7   0 345.607 8.96712  40
  10  -7   0 344.256 9.19076  50
  10  -7   0 350.736 15.2434   6
  10  -7   0 320.700 14.0392  33
  10  -7   0 352.582 10.9562  25
  10  -7   0 357.580 15.4780  32
  10  -7   0 341.931 14.9088  34
  10  -7   0 335.197 11.2832  35
 -10  -7   0 339.325 11.9111  33
  10  -7   0 346.757 14.5701   4
 -10  -7   0 358.546 13.0728   1
  10  -7   0 345.820 14.0601   7
 -10  -7   0 349.191 11.1885  27
  10  -7   0 341.861 15.0646   9
 -10  -7   0 334.845 9.15968  39
  10  -7   0 325.212 13.4276   3
  10  -7   0 338.704 13.5421   2
 -10   7   0 317.112 19.9098   1
 -10   7   0 343.859 15.4142  34
 -10   7   0 346.307 8.96593  46
 -10   7   0 349.347 10.3149  29
 -10   7   0 342.847 9.02598  44
  10   7   0 338.334 9.61851  25
 -10   7   0 333.070 12.8568   2
 -10   7   0 342.054 10.6178  37
  10   7   0 336.588 11.4126   1
 -10   7   0 333.099 8.87797  40
 -10   7   0 331.216 15.1949   9
  10   7   0 347.299 11.4606  33
 -10   7   0 338.561 12.1950   8
 -10   7   0 344.116 8.98550  49
  10   7   0 349.239 10.3202  28
  10   7   0 337.931 9.69354  37
  10   7   0 343.033 9.01839  43
  10   7   0 347.407 12.6405   2
 -10   7   0 349.799 9.00260  45
  10   7   0 345.288 11.8992   7
  10   7   0 328.640 15.5469   8
  10   7   0 351.040 13.2624   3
  10   7   0 349.563 10.3573  31
 -10   7   0 349.376 10.4822  36
 -10   7   0 320.102 14.9477  32
 -10   7   0 337.112 9.05414  48
 -11  -7   0 -1.4287 1.07938   1
 -11  -7   0 0.19695 1.26851  27
  11  -7   0 1.70489 1.05883  28
  11  -7   0 2.96828 2.28675  33
  11  -7   0 -0.4709 1.82047  34
  11  -7   0 0.65193 1.50440  35
  11  -7   0 2.39925 1.49553  25
 -11  -7   0 1.05389 0.42444  39
  11  -7   0 1.29846 1.64501  27
  11  -7   0 -2.2296 1.56383   7
  11  -7   0 -0.3336 2.47300  32
 -11  -7   0 1.81817 1.36459  33
 -11  -7   0 0.52161 1.41431   7
  11  -7   0 3.17007 1.51958   2
  11  -7   0 0.71597 0.64411  50
  11  -7   0 -0.2836 1.95458   4
  11  -7   0 0.42420 2.18283   6
 -11  -7   0 0.56293 0.28631  48
  11  -7   0 0.24566 1.33092   3
  11  -7   0 -2.3066 1.92426   9
 -11   7   0 2.87311 2.03951   9
  11   7   0 1.72300 0.92333  28
  11   7   0 0.88071 0.33479  43
 -11   7   0 0.31165 0.81798  36
 -11   7   0 -1.9131 1.98549  34
  11   7   0 -0.3611 1.11456  33
  11   7   0 -0.3698 1.08332   7
  11   7   0 1.74393 1.22224   3
  11   7   0 1.43580 1.21905   2
  11   7   0 1.10437 0.83144   1
 -11   7   0 1.39287 0.76295  29
  11   7   0 1.79063 0.53162  38
 -11   7   0 0.72606 1.18156   8
  11   7   0 0.33067 0.76652  31
 -11   7   0 2.00854 0.94938  37
 -11   7   0 -0.5997 1.27803   2
  11   7   0 0.73498 0.69395  25
  11   7   0 1.62182 0.64285  37
  12  -7   0 10.6482 3.22093   4
  12  -7   0 11.4448 3.31014  34
  12  -7   0 8.32792 3.16301   6
 -12  -7   0 14.9086 0.77464  40
  12  -7   0 16.7900 2.01334  28
 -12  -7   0 15.8906 0.75181  48
 -12  -7   0 17.2459 2.77243  33
  12  -7   0 15.2758 2.46296  35
  12  -7   0 14.5509 1.22022  50
 -12  -7   0 13.9957 0.95340  39
 -12  -7   0 15.3903 2.69565   7
 -12  -7   0 13.7343 2.57337   1
  12  -7   0 16.2631 2.50045  27
  12  -7   0 15.9527 3.20802   2
 -12  -7   0 16.9052 2.49154  27
  12  -7   0 11.4264 3.19920  33
  12  -7   0 13.8222 3.20464   7
  12  -7   0 20.0219 2.60811  25
  12  -7   0 18.2291 3.84442   9
 -12   7   0 14.9545 0.70092  40
 -12   7   0 15.2432 2.57462   8
 -12   7   0 14.3939 1.97177  37
 -12   7   0 17.0544 1.64742  29
 -12   7   0 13.7828 0.84522  48
 -12   7   0 15.8546 0.89178  44
 -12   7   0 13.6382 0.79977  46
  12   7   0 13.0808 2.41038   7
  12   7   0 16.1819 2.61351   2
 -12   7   0 16.3898 0.85672  49
 -12   7   0 21.1275 4.05135  34
  12   7   0 16.8352 1.87818  28
 -12   7   0 12.4135 2.57648   2
 -12   7   0 16.5560 1.78787  36
 -12   7   0 14.7830 0.82064  45
  12   7   0 15.7594 1.81699   1
  12   7   0 14.1469 1.31622  37
  12   7   0 15.4651 1.50004  25
  12   7   0 15.6191 2.50657  33
  12   7   0 19.3648 2.82845   3
  12   7   0 14.7286 0.80249  43
  12   7   0 16.0823 1.13019  38
  12   7   0 13.4960 1.60380  31
  13  -7   0 -1.2226 1.91753  33
  13  -7   0 -2.6033 2.14354   6
 -13  -7   0 0.95731 0.44198  39
  13  -7   0 -0.0515 1.29239  27
  13  -7   0 1.05897 1.95711   7
 -13  -7   0 0.66566 0.36433  40
  13  -7   0 2.73733 2.22034  34
 -13  -7   0 -0.0685 1.22083  27
  13  -7   0 -0.8736 2.38390  32
  13  -7   0 3.00585 1.78818  35
  13  -7   0 1.15927 0.69211  50
  13  -7   0 1.28672 1.12741  28
  13  -7   0 0.36040 2.14446   9
 -13  -7   0 0.58088 0.29080  48
  13  -7   0 0.24711 1.38401  25
 -13   7   0 1.43741 0.80098  29
 -13   7   0 -0.2317 0.75744  37
 -13   7   0 1.03270 0.37129  48
  13   7   0 -0.5667 0.67839   1
 -13   7   0 0.70298 0.38980  49
 -13   7   0 0.84525 0.33129  40
 -13   7   0 -0.2711 0.86749  36
 -13   7   0 2.72746 1.48827   2
  13   7   0 0.67755 0.34837  43
 -13   7   0 0.92360 0.43587  44
  13   7   0 2.56022 1.52671   3
  13   7   0 -0.4235 0.90687  28
  13   7   0 0.77109 0.56298  38
 -13   7   0 -1.2530 2.06059  34
 -13   7   0 0.46978 0.37182  45
  13   7   0 1.44760 1.29088   7
 -13   7   0 0.32796 1.26304   8
  13   7   0 0.09760 0.79528  25
  13   7   0 0.08106 0.81230  37
 -13   7   0 0.84226 0.39608  46
  13   7   0 0.79084 1.37367  33
  13   7   0 0.02320 0.75315  31
  14  -7   0 1.16069 1.38061  27
  14  -7   0 2.12521 1.83990  35
  14  -7   0 4.12378 2.63347   6
 -14  -7   0 1.57996 0.40873  40
  14  -7   0 1.98286 1.29625  28
  14  -7   0 5.18898 2.76405  34
  14  -7   0 -0.9531 2.10643   4
  14  -7   0 0.07369 2.81527  32
 -14  -7   0 2.03693 1.47199   1
 -14  -7   0 3.20301 0.53804  39
 -14  -7   0 1.15424 1.29178  27
  14  -7   0 2.28667 0.73520  50
  14  -7   0 3.68749 2.26701   7
  14  -7   0 0.07544 1.43198  25
  14  -7   0 4.36820 2.34761  33
 -14  -7   0 2.26408 0.34963  48
  14  -7   0 3.45087 2.46081   9
 -14   7   0 1.94932 1.05390  37
 -14   7   0 -0.0970 1.39841   2
 -14   7   0 1.67043 1.40710   8
 -14   7   0 1.91892 0.45040  46
  14   7   0 0.96200 1.47196   3
  14   7   0 0.92449 0.99050  28
  14   7   0 1.47143 0.89033  25
 -14   7   0 1.95810 0.38193  40
  14   7   0 1.53563 0.40859  43
 -14   7   0 1.52774 1.03993  36
 -14   7   0 2.59367 0.44529  45
 -14   7   0 2.24082 2.47707  34
 -14   7   0 2.49866 0.43220  48
  14   7   0 1.15041 0.89784  31
  14   7   0 1.39252 0.58702  38
 -14   7   0 2.48713 0.87541  29
 -14   7   0 2.76032 0.48626  49
  14   7   0 1.40447 1.38550   7
 -14   7   0 3.04341 0.53646  44
  14   7   0 2.50776 0.92565   1
 -15  -7   0 4.12536 1.45472  27
 -15  -7   0 4.73814 0.61574  39
  15  -7   0 3.52183 2.73497   7
  15  -7   0 3.54588 2.98538   6
 -15  -7   0 4.44897 1.91687   1
  15  -7   0 4.70292 0.82690  50
  15  -7   0 3.41600 1.40317  27
 -15  -7   0 3.99446 0.51290  40
 -15  -7   0 4.40020 0.46076  48
  15  -7   0 3.55492 2.74640  33
  15  -7   0 -0.3145 2.17904  34
  15  -7   0 6.37275 3.34834  32
  15  -7   0 5.23902 2.99985   9
  15  -7   0 3.70079 2.05492  35
  15  -7   0 4.04937 1.75841  25
  15  -7   0 1.41644 1.29365  28
  15  -7   0 7.47481 2.92633   4
  15   7   0 4.03264 0.51343  43
 -15   7   0 4.61073 0.63620  44
  15   7   0 5.52182 2.16260   3
 -15   7   0 4.41990 1.37863  37
 -15   7   0 3.94966 0.53169  48
 -15   7   0 4.09348 0.49660  40
  15   7   0 5.33616 1.43803  28
  15   7   0 5.19057 1.18141  25
 -15   7   0 4.00628 0.55372  46
 -15   7   0 4.30951 0.57564  49
  15   7   0 4.72556 1.28213  31
  15   7   0 7.48107 2.05825  33
 -15   7   0 4.48767 1.36021  36
 -15   7   0 3.95542 1.65506   8
 -15   7   0 3.10119 0.91254  29
 -15   7   0 3.83714 0.50971  45
 -15   7   0 2.65617 1.88900   2
 -16  -7   0 40.0573 2.93261  27
  16  -7   0 39.4070 3.17112  28
  16  -7   0 35.3078 2.74177  27
 -16  -7   0 40.7072 1.48690  40
 -16  -7   0 43.0073 1.66924  39
  16  -7   0 47.8803 4.12081  35
  16  -7   0 39.2920 1.85186  50
  16  -7   0 31.2900 5.24100   6
  16  -7   0 35.3590 5.73301  34
  16  -7   0 33.8528 5.78503   9
 -16  -7   0 39.8116 1.40352  48
 -16  -7   0 37.9650 3.92427   1
  16  -7   0 37.1125 5.62180   7
  16  -7   0 26.7659 5.02488  33
  16  -7   0 34.2866 2.27311  30
  16  -7   0 35.1250 3.53592  25
  16  -7   0 29.8468 5.60209  32
  16  -7   0 37.9592 5.46173   4
  16   7   0 35.4021 4.44186   3
 -16   7   0 36.6579 3.81597   8
 -16   7   0 36.6369 4.58021   2
  16   7   0 43.6027 1.54260  43
 -16   7   0 39.1232 1.49972  46
 -16   7   0 41.8677 1.41786  40
 -16   7   0 39.8914 2.22701  29
  16   7   0 42.2876 4.39066   7
 -16   7   0 40.7471 1.58640  44
  16   7   0 41.7281 2.82266  31
 -16   7   0 37.9389 3.05325  37
  16   7   0 39.1825 2.54627  25
 -16   7   0 40.1806 1.45148  45
 -16   7   0 38.7225 1.53283  48
  16   7   0 44.6010 4.30207  33
  16   7   0 39.8335 2.92972  28
 -16   7   0 41.0173 2.95249  36
 -16   7   0 39.7923 1.52562  49
 -17  -7   0 1.63499 1.18137  27
 -17  -7   0 0.96427 0.50455  39
  17  -7   0 -2.4380 1.49525  25
  17  -7   0 -0.6207 1.75306  35
 -17  -7   0 0.83529 0.46524  40
  17  -7   0 0.28046 0.76593  50
 -17  -7   0 0.76596 0.33967  48
  17  -7   0 1.85598 1.20192  27
  17  -7   0 0.20151 1.36337  28
 -17   7   0 0.06407 0.45120  46
  17   7   0 0.58645 0.43122  43
 -17   7   0 0.07501 0.65376  29
  17   7   0 -1.1152 0.94504  28
 -17   7   0 0.39951 0.47160  49
 -17   7   0 0.10090 1.04922  37
 -17   7   0 0.31303 0.42201  48
  17   7   0 0.80586 0.93422  31
 -17   7   0 0.25785 1.06499  36
  17   7   0 -0.0872 0.24347  42
 -17   7   0 0.94647 0.52784  44
 -17   7   0 -0.0756 0.41172  45
 -17   7   0 0.58444 0.42818  40
  17   7   0 2.03114 1.10679  25
 -18  -7   0 0.91537 1.24765  27
  18  -7   0 0.21485 2.00179  35
  18  -7   0 -0.5556 1.56817  25
  18  -7   0 0.84252 0.81691  50
  18  -7   0 -0.4639 1.31763  28
 -18  -7   0 0.66355 0.49373  40
 -18  -7   0 1.48446 0.54093  39
 -18   7   0 0.36114 0.43397  48
  18   7   0 0.68574 0.42572  43
  18   7   0 0.20733 1.06920  28
 -18   7   0 0.83145 0.51213  49
  18   7   0 0.56939 1.00557  25
  18   7   0 0.72031 0.30003  42
 -18   7   0 1.77481 0.55594  44
 -18   7   0 1.31577 0.45828  45
 -18   7   0 0.53659 0.50038  46
 -18   7   0 1.11675 1.22995  37
 -18   7   0 0.00848 0.43095  40
 -18   7   0 0.51227 0.60762  29
 -18   7   0 1.56385 1.27520  36
  18   7   0 1.57449 1.06074  31
 -19  -7   0 -0.2081 0.31659  48
  19  -7   0 -0.0058 1.77107  25
 -19  -7   0 -0.1276 1.23671  27
  19  -7   0 -1.3977 1.50746  28
  19  -7   0 3.08890 2.37672  35
 -19  -7   0 -0.0790 0.48347  40
 -19  -7   0 -0.3505 0.48591  39
  19  -7   0 0.05881 0.79974  50
 -19   7   0 0.16986 0.43789  45
  19   7   0 -0.1719 0.39012  42
 -19   7   0 -0.0985 0.49180  46
 -19   7   0 0.46130 1.24500  36
  19   7   0 -0.7115 0.85708  25
 -19   7   0 0.80798 0.58482  29
  19   7   0 1.22064 1.21320  28
 -19   7   0 -0.4158 0.49945  49
 -19   7   0 -0.1288 0.99762  37
 -19   7   0 0.06094 0.54535  44
  19   7   0 1.44308 1.13834  31
 -19   7   0 -0.2516 0.48050  40
  19   7   0 -0.1735 0.40580  43
 -19   7   0 0.10589 0.44273  48
 -20  -7   0 11.1233 1.05864  39
  20  -7   0 8.58983 1.98682  28
 -20  -7   0 11.8455 0.99438  40
  20  -7   0 9.31295 1.10204  50
  20  -7   0 8.64256 2.96754  35
  20  -7   0 9.58218 2.64316  25
 -20  -7   0 10.6205 0.77854  48
  20   7   0 10.3982 0.93812  43
 -20   7   0 8.83480 1.09393  29
 -20   7   0 10.7661 0.96229  48
 -20   7   0 10.9503 1.07083  44
  20   7   0 5.98877 1.72813  28
 -20   7   0 11.2214 1.01393  49
  20   7   0 12.8010 2.00219  31
 -20   7   0 11.0665 1.00638  46
 -20   7   0 8.65895 1.89177  36
 -20   7   0 10.3283 2.14666  37
  20   7   0 10.6595 1.82536  25
 -20   7   0 11.1723 0.84425  45
 -20   7   0 12.1501 0.94254  40
  21  -7   0 0.54443 0.97600  42
 -21  -7   0 -0.5154 0.32901  48
 -21  -7   0 0.32462 0.57197  40
  21  -7   0 0.61233 0.86416  50
 -21  -7   0 0.03420 0.52361  39
  21  -7   0 0.69234 2.33360  35
  21  -7   0 4.64883 2.04979  28
  21   7   0 -0.1201 0.47016  43
 -21   7   0 0.24700 0.43360  45
 -21   7   0 0.47180 0.56797  49
 -21   7   0 -1.0179 0.55590  44
 -21   7   0 0.02345 0.49889  48
 -21   7   0 -0.5265 0.60522  29
 -21   7   0 -0.0272 0.51874  40
 -21   7   0 -2.2105 1.09785  37
  21   7   0 0.65691 1.51117  28
 -21   7   0 -0.5636 0.53427  46
  22  -7   0 2.86107 1.10819  42
 -22  -7   0 2.23640 0.68177  40
  22  -7   0 0.69874 0.92676  50
 -22  -7   0 1.30025 0.61291  39
 -22  -7   0 1.11125 0.43045  48
 -22   7   0 0.69620 0.54326  48
 -22   7   0 1.48411 0.64327  46
 -22   7   0 1.45513 0.66652  49
 -22   7   0 2.31210 0.61357  40
 -22   7   0 1.94704 0.67418  44
  22   7   0 1.23459 0.58540  43
 -22   7   0 0.92660 0.46629  45
 -23  -7   0 2.18146 0.69059  39
 -23  -7   0 2.30839 0.69156  40
  23  -7   0 2.53901 1.12666  42
 -23  -7   0 2.33263 0.47428  48
  23  -7   0 1.69298 0.93373  50
 -23   7   0 3.95692 0.73677  40
  23   7   0 1.71592 0.60069  43
 -23   7   0 2.29442 0.72970  44
 -23   7   0 2.40802 0.60001  48
 -23   7   0 1.22225 0.45391  45
 -23   7   0 2.99608 0.71996  49
 -23   7   0 1.69857 0.67961  46
 -24  -7   0 1.11769 0.67481  40
  24  -7   0 1.23481 0.92931  50
 -24  -7   0 0.00281 0.56992  39
 -24  -7   0 0.86287 0.41070  48
  24  -7   0 -0.6237 1.01541  42
 -24   7   0 -0.2588 0.60479  46
 -24   7   0 -0.2604 0.36401  45
 -24   7   0 0.01084 0.64571  49
 -24   7   0 0.33548 0.52743  48
 -24   7   0 -0.1737 0.59635  40
  24   7   0 -0.4202 0.51060  43
 -24   7   0 0.29222 0.68554  44
  25  -7   0 1.40369 0.90483  50
 -25  -7   0 -0.0281 0.65783  40
 -25  -7   0 0.66882 0.41342  48
  25  -7   0 1.05391 1.11939  42
 -25  -7   0 1.42987 0.63772  39
 -25   7   0 0.97925 0.40036  45
  25   7   0 0.24875 0.56177  43
 -25   7   0 0.90085 0.65436  40
 -25   7   0 1.09835 0.66863  49
 -25   7   0 0.76856 0.71963  44
 -25   7   0 0.66112 0.55191  48
 -25   7   0 1.28364 0.67281  46
 -26  -7   0 0.07706 0.57990  39
  26  -7   0 -1.0417 1.15603  42
 -26  -7   0 -0.3385 0.67892  40
  26  -7   0 -0.7015 0.83598  50
 -26   7   0 0.19946 0.71712  44
 -26   7   0 0.71460 0.69621  49
 -26   7   0 0.17991 0.66026  46
 -26   7   0 0.44973 0.37433  45
 -26   7   0 0.15739 0.62431  40
   0  -8   0 44.4841 4.19716   9
   0  -8   0 38.0253 2.74826   7
   0  -8   0 43.7654 1.54506  50
   0  -8   0 43.4825 3.91808   9
   0  -8   0 44.9320 1.56996  39
   0  -8   0 43.9522 2.59812  33
   0  -8   0 46.1050 3.48108  32
   0  -8   0 43.8756 3.72809  27
   0  -8   0 46.2626 3.42942   3
   0  -8   0 46.5482 3.91710   6
   0  -8   0 42.6741 2.26140  35
   0  -8   0 51.5027 4.50818   4
   0   8   0 42.8349 2.73277  29
   0   8   0 45.9162 1.43823  43
   0   8   0 46.0129 3.70676   3
   0   8   0 35.0620 3.97484   1
   0   8   0 44.7675 1.32977  49
   0   8   0 45.9983 2.36965  31
   0   8   0 44.4117 1.38963  44
   0   8   0 46.5178 3.94817  34
   0   8   0 43.2651 3.34153  32
   0   8   0 45.0496 2.01307  37
   0   8   0 42.3588 1.69522  30
   0   8   0 43.0140 4.14654   4
   0   8   0 47.1719 3.78622   6
   0   8   0 43.5235 1.33061  46
   0   8   0 39.8952 3.86530   5
   0   8   0 43.6791 3.48662   2
  -1  -8   0 0.86258 1.21181   9
   1  -8   0 0.80722 0.48110  50
  -1  -8   0 -0.2852 0.70054   3
   1  -8   0 -0.0341 1.43136   9
   1  -8   0 1.42818 0.85639   7
  -1  -8   0 -0.1131 1.67615  27
  -1  -8   0 -0.8480 0.73842   7
   1  -8   0 -1.0296 0.97681  33
   1  -8   0 0.83700 0.21519  47
   1  -8   0 1.40775 0.92327  35
  -1  -8   0 0.77837 1.53451   4
   1  -8   0 3.23076 1.50324  34
   1  -8   0 1.17631 0.86891   3
  -1  -8   0 0.37182 0.36456  39
  -1  -8   0 -1.0764 1.10564  32
   1  -8   0 2.28395 1.59775  32
  -1  -8   0 0.80622 0.42768  50
  -1  -8   0 0.83522 0.71072  35
   1  -8   0 -0.4750 0.86074  33
   1  -8   0 1.52416 1.76247   4
   1  -8   0 0.77099 0.38373  39
   1  -8   0 0.54722 0.48252  25
   1  -8   0 0.50990 1.24499   9
  -1  -8   0 0.49934 1.39442   1
  -1  -8   0 2.26216 1.54559  34
  -1  -8   0 1.73303 1.40721   9
   1  -8   0 1.38714 1.80600  27
   1   8   0 0.55192 0.24682  46
  -1   8   0 1.70163 0.60972  37
   1   8   0 2.01402 1.12261   1
   1   8   0 0.63267 0.48646  30
   1   8   0 -0.2146 1.06356   5
   1   8   0 0.94716 1.13035   6
   1   8   0 1.17320 0.26166  49
  -1   8   0 1.17783 1.06360  34
  -1   8   0 1.43239 0.83323  36
  -1   8   0 -1.2008 1.08457   5
  -1   8   0 0.19747 1.35400   1
  -1   8   0 0.98438 0.29952  44
  -1   8   0 -0.8643 0.76931  29
   1   8   0 1.24206 1.43873   4
  -1   8   0 0.39400 1.41335   6
[truncated: 19,213,027 more chars]
