# Supplementary material for: Stopping the Chain: Isolated Molecular Intermediates of Anionic Styrene Polymerization
Source: Angew Chem Int Ed Engl. 2025 Aug 21;64(42):e202510397. doi: 10.1002/anie.202510397 (PMC12518692; doi:10.1002/anie.202510397)
Supplement: Supplementary file 2 — Supporting Information [file ANIE-64-e202510397-s001.zip › mo_B2893_0m.cif]

data_mo_b2893_0m
_audit_creation_date               2023-01-31
_audit_creation_method
;
Olex2 1.5
(compiled 2022.04.07 svn.rca3783a0 for OlexSys, GUI svn.r6498)
;
_shelx_SHELXL_version_number       '2019/2'
_audit_contact_author_address      ?
_audit_contact_author_email        ?
_audit_contact_author_name         ''
_audit_contact_author_phone        ?
_publ_contact_author_id_orcid      ?
_publ_section_references
;
Dolomanov, O.V., Bourhis, L.J., Gildea, R.J, Howard, J.A.K. & Puschmann, H.
 (2009), J. Appl. Cryst. 42, 339-341.

Sheldrick, G.M. (2015). Acta Cryst. A71, 3-8.

Sheldrick, G.M. (2015). Acta Cryst. C71, 3-8.
;
_chemical_name_common              ?
_chemical_name_systematic          ?
_chemical_formula_moiety           'C24 H41 Li O3'
_chemical_formula_sum              'C24 H41 Li O3'
_chemical_formula_weight           384.51
_chemical_melting_point            ?
loop_
  _atom_type_symbol
  _atom_type_description
  _atom_type_scat_dispersion_real
  _atom_type_scat_dispersion_imag
  _atom_type_scat_source
 'C' 'C' 0.0033 0.0016 'International Tables Vol C Tables 4.2.6.8 and 6.1.1.4'
 'H' 'H' 0.0000 0.0000 'International Tables Vol C Tables 4.2.6.8 and 6.1.1.4'
 'Li' 'Li' -0.0003 0.0001
 'International Tables Vol C Tables 4.2.6.8 and 6.1.1.4'
 'O' 'O' 0.0106 0.0060 'International Tables Vol C Tables 4.2.6.8 and 6.1.1.4'

_shelx_space_group_comment
;
The symmetry employed for this shelxl refinement is uniquely defined
by the following loop, which should always be used as a source of
symmetry information in preference to the above space-group names.
They are only intended as comments.
;
_space_group_crystal_system        'monoclinic'
_space_group_IT_number             14
_space_group_name_H-M_alt          'P 1 21/n 1'
_space_group_name_Hall             '-P 2yn'
loop_
  _space_group_symop_operation_xyz
 'x, y, z'
 '-x+1/2, y+1/2, -z+1/2'
 '-x, -y, -z'
 'x-1/2, -y-1/2, z-1/2'

_cell_length_a                     8.797(3)
_cell_length_b                     11.526(4)
_cell_length_c                     24.013(8)
_cell_angle_alpha                  90
_cell_angle_beta                   94.895(4)
_cell_angle_gamma                  90
_cell_volume                       2426.1(14)
_cell_formula_units_Z              4
_cell_measurement_reflns_used      5829
_cell_measurement_temperature      100.00
_cell_measurement_theta_max        26.23
_cell_measurement_theta_min        6.20
_shelx_estimated_absorpt_T_max     0.982
_shelx_estimated_absorpt_T_min     0.937
_exptl_absorpt_coefficient_mu      0.066
_exptl_absorpt_correction_T_max    0.5662
_exptl_absorpt_correction_T_min    0.4457
_exptl_absorpt_correction_type     multi-scan
_exptl_absorpt_process_details
;
SADABS-2016/2 (Bruker,2016/2) was used for absorption correction.
wR2(int) was 0.1691 before and 0.0672 after correction.
The Ratio of minimum to maximum transmission is 0.7872.
The \l/2 correction factor is Not present.
;
_exptl_absorpt_special_details     ?
_exptl_crystal_colour              yellow
_exptl_crystal_colour_primary      yellow
_exptl_crystal_density_diffrn      1.053
_exptl_crystal_density_meas        ?
_exptl_crystal_density_method      ?
_exptl_crystal_description         block
_exptl_crystal_F_000               848
_exptl_crystal_size_max            0.999
_exptl_crystal_size_mid            0.608
_exptl_crystal_size_min            0.27
_exptl_transmission_factor_max     ?
_exptl_transmission_factor_min     ?
_diffrn_reflns_av_R_equivalents    0.0682
_diffrn_reflns_av_unetI/netI       0.0289
_diffrn_reflns_Laue_measured_fraction_full  1.000
_diffrn_reflns_Laue_measured_fraction_max  0.997
_diffrn_reflns_limit_h_max         13
_diffrn_reflns_limit_h_min         -11
_diffrn_reflns_limit_k_max         17
_diffrn_reflns_limit_k_min         -16
_diffrn_reflns_limit_l_max         37
_diffrn_reflns_limit_l_min         -37
_diffrn_reflns_number              102984
_diffrn_reflns_point_group_measured_fraction_full  1.000
_diffrn_reflns_point_group_measured_fraction_max  0.997
_diffrn_reflns_theta_full          25.242
_diffrn_reflns_theta_max           33.760
_diffrn_reflns_theta_min           1.961
_diffrn_ambient_temperature        100.00
_diffrn_detector                   'Bruker D8 VENTURE area detector'
_diffrn_detector_area_resol_mean   10.4167
_diffrn_detector_type              'CPAD PHOTON II area detector'
_diffrn_measured_fraction_theta_full  1.000
_diffrn_measured_fraction_theta_max  0.997
_diffrn_measurement_device         'four-circle diffractometer'
_diffrn_measurement_device_type    'Bruker D8 VENTURE area detector'
_diffrn_measurement_method         '\w and \f scans'
_diffrn_radiation_monochromator    'HELIOS mirror optics'
_diffrn_radiation_probe            x-ray
_diffrn_radiation_type             MoK\a
_diffrn_radiation_wavelength       0.71073
_diffrn_source                     'microfocus sealed X-ray tube'
_diffrn_source_current             1.0
_diffrn_source_power               0.05
_diffrn_source_type                'Incoatec I\ms'
_diffrn_source_voltage             50.0
_diffrn_standards_number           0
_reflns_Friedel_coverage           0.000
_reflns_Friedel_fraction_full      .
_reflns_Friedel_fraction_max       .
_reflns_number_gt                  7375
_reflns_number_total               9682
_reflns_special_details
;
 Reflections were merged by SHELXL according to the crystal
 class for the calculation of statistics and refinement.
 
 _reflns_Friedel_fraction is defined as the number of unique
 Friedel pairs measured divided by the number that would be
 possible theoretically, ignoring centric projections and
 systematic absences.
;
_reflns_threshold_expression       'I > 2\s(I)'
_computing_cell_refinement         'SAINT V8.40B (Bruker, 2016)'
_computing_data_collection         ?
_computing_data_reduction          'SAINT V8.40B (Bruker, 2016)'
_computing_molecular_graphics      'Olex2 1.5 (Dolomanov et al., 2009)'
_computing_publication_material    'Olex2 1.5 (Dolomanov et al., 2009)'
_computing_structure_refinement    'SHELXL 2019/2 (Sheldrick, 2015)'
_computing_structure_solution      'XT  (Sheldrick, 2015)'
_refine_diff_density_max           0.549
_refine_diff_density_min           -0.188
_refine_diff_density_rms           0.056
_refine_ls_extinction_coef         .
_refine_ls_extinction_method       none
_refine_ls_goodness_of_fit_ref     1.037
_refine_ls_hydrogen_treatment      mixed
_refine_ls_matrix_type             full
_refine_ls_number_parameters       260
_refine_ls_number_reflns           9682
_refine_ls_number_restraints       0
_refine_ls_R_factor_all            0.0682
_refine_ls_R_factor_gt             0.0495
_refine_ls_restrained_S_all        1.037
_refine_ls_shift/su_max            0.001
_refine_ls_shift/su_mean           0.000
_refine_ls_structure_factor_coef   Fsqd
_refine_ls_weighting_details      
 'w=1/[\s^2^(Fo^2^)+(0.0804P)^2^+0.2901P] where P=(Fo^2^+2Fc^2^)/3'
_refine_ls_weighting_scheme        calc
_refine_ls_wR_factor_gt            0.1313
_refine_ls_wR_factor_ref           0.1458
_refine_special_details            ?
_olex2_refinement_description
;
1. Fixed Uiso
 At 1.2 times of:
  All C(H) groups, All C(H,H) groups
 At 1.5 times of:
  All C(H,H,H) groups
2.a Secondary CH2 refined with riding coordinates:
 C8(H8A,H8B), C16(H16A,H16B), C20(H20A,H20B), C18(H18A,H18B), C19(H19A,H19B),
 C17(H17A,H17B), C13(H13A,H13B), C14(H14A,H14B), C15(H15A,H15B), C24(H24A,H24B),
  C21(H21A,H21B), C23(H23A,H23B), C22(H22A,H22B)
2.b Aromatic/amide H refined with riding coordinates:
 C2(H2), C5(H5), C1(H1), C3(H3), C4(H4)
2.c Idealised Me refined as rotating group:
 C12(H12A,H12B,H12C), C10(H10A,H10B,H10C), C11(H11A,H11B,H11C)
;
_atom_sites_solution_hydrogens     mixed
_atom_sites_solution_primary       dual
_atom_sites_solution_secondary     ?
loop_
  _atom_site_label
  _atom_site_type_symbol
  _atom_site_fract_x
  _atom_site_fract_y
  _atom_site_fract_z
  _atom_site_U_iso_or_equiv
  _atom_site_adp_type
  _atom_site_occupancy
  _atom_site_site_symmetry_order
  _atom_site_calc_flag
  _atom_site_refinement_flags_posn
  _atom_site_refinement_flags_adp
  _atom_site_refinement_flags_occupancy
  _atom_site_disorder_assembly
  _atom_site_disorder_group
 O1 O 0.61954(7) 0.25228(5) 0.48454(2) 0.02397(12) Uani 1 1 d . . . . .
 O2 O 0.72557(7) 0.41122(6) 0.39567(3) 0.03012(14) Uani 1 1 d . . . . .
 O3 O 0.65813(8) 0.15946(6) 0.36376(3) 0.03122(15) Uani 1 1 d . . . . .
 C6 C 0.27487(8) 0.28165(7) 0.40741(3) 0.01859(13) Uani 1 1 d . . . . .
 C8 C 0.37428(9) 0.34005(7) 0.31272(3) 0.02119(14) Uani 1 1 d . . . . .
 H8A H 0.376655 0.255203 0.306443 0.025 Uiso 1 1 calc R U . . .
 H8B H 0.476883 0.370292 0.306641 0.025 Uiso 1 1 calc R U . . .
 C9 C 0.25861(9) 0.39362(7) 0.26687(3) 0.02222(14) Uani 1 1 d . . . . .
 C7 C 0.34810(9) 0.36002(7) 0.37328(3) 0.01974(14) Uani 1 1 d . . . . .
 C2 C 0.17340(9) 0.23833(8) 0.49848(3) 0.02482(16) Uani 1 1 d . . . . .
 H2 H 0.153017 0.264395 0.534630 0.030 Uiso 1 1 calc R U . . .
 C5 C 0.23144(9) 0.16449(7) 0.39201(3) 0.02338(15) Uani 1 1 d . . . . .
 H5 H 0.248711 0.137334 0.355738 0.028 Uiso 1 1 calc R U . . .
 C1 C 0.24084(9) 0.31392(7) 0.46310(3) 0.02130(14) Uani 1 1 d . . . . .
 H1 H 0.265710 0.390055 0.476007 0.026 Uiso 1 1 calc R U . . .
 C16 C 0.56352(10) 0.14959(7) 0.51169(4) 0.02556(16) Uani 1 1 d . . . . .
 H16A H 0.635643 0.084193 0.509345 0.031 Uiso 1 1 calc R U . . .
 H16B H 0.462877 0.126082 0.493617 0.031 Uiso 1 1 calc R U . . .
 C3 C 0.13442(10) 0.12469(8) 0.48250(4) 0.02781(17) Uani 1 1 d . . . . .
 H3 H 0.089076 0.073150 0.507145 0.033 Uiso 1 1 calc R U . . .
 C4 C 0.16508(10) 0.09001(8) 0.42856(4) 0.02671(16) Uani 1 1 d . . . . .
 H4 H 0.139749 0.013296 0.416644 0.032 Uiso 1 1 calc R U . . .
 C20 C 0.70673(10) 0.53027(8) 0.37890(4) 0.02760(17) Uani 1 1 d . . . . .
 H20A H 0.672991 0.577883 0.409866 0.033 Uiso 1 1 calc R U . . .
 H20B H 0.630467 0.537259 0.346288 0.033 Uiso 1 1 calc R U . . .
 C18 C 0.96870(10) 0.50233(9) 0.40679(4) 0.02897(17) Uani 1 1 d . . . . .
 H18A H 1.071691 0.492076 0.393822 0.035 Uiso 1 1 calc R U . . .
 H18B H 0.977704 0.542431 0.443385 0.035 Uiso 1 1 calc R U . . .
 C19 C 0.86351(10) 0.56873(9) 0.36374(4) 0.02938(17) Uani 1 1 d . . . . .
 H19A H 0.876866 0.653658 0.367931 0.035 Uiso 1 1 calc R U . . .
 H19B H 0.881283 0.545971 0.325077 0.035 Uiso 1 1 calc R U . . .
 C12 C 0.10014(10) 0.34043(8) 0.27014(4) 0.02829(17) Uani 1 1 d . . . . .
 H12A H 0.103677 0.257537 0.261261 0.042 Uiso 1 1 calc R U . . .
 H12B H 0.026947 0.379259 0.243269 0.042 Uiso 1 1 calc R U . . .
 H12C H 0.068376 0.350438 0.307979 0.042 Uiso 1 1 calc R U . . .
 C17 C 0.88669(9) 0.38675(9) 0.41021(4) 0.03084(19) Uani 1 1 d . . . . .
 H17A H 0.925108 0.330327 0.383671 0.037 Uiso 1 1 calc R U . . .
 H17B H 0.902422 0.354342 0.448449 0.037 Uiso 1 1 calc R U . . .
 C13 C 0.64411(11) 0.34378(8) 0.52533(4) 0.02918(18) Uani 1 1 d . . . . .
 H13A H 0.555256 0.396734 0.523819 0.035 Uiso 1 1 calc R U . . .
 H13B H 0.736238 0.389265 0.518604 0.035 Uiso 1 1 calc R U . . .
 C10 C 0.24999(12) 0.52519(8) 0.27477(4) 0.03172(19) Uani 1 1 d . . . . .
 H10A H 0.211277 0.542261 0.310957 0.048 Uiso 1 1 calc R U . . .
 H10B H 0.181192 0.558706 0.244759 0.048 Uiso 1 1 calc R U . . .
 H10C H 0.351993 0.558833 0.273645 0.048 Uiso 1 1 calc R U . . .
 C14 C 0.66476(12) 0.28244(9) 0.58148(4) 0.0336(2) Uani 1 1 d . . . . .
 H14A H 0.639397 0.334040 0.612316 0.040 Uiso 1 1 calc R U . . .
 H14B H 0.770152 0.253033 0.589295 0.040 Uiso 1 1 calc R U . . .
 C15 C 0.55016(11) 0.18327(9) 0.57253(4) 0.03018(18) Uani 1 1 d . . . . .
 H15A H 0.577687 0.117583 0.597978 0.036 Uiso 1 1 calc R U . . .
 H15B H 0.445551 0.209517 0.578363 0.036 Uiso 1 1 calc R U . . .
 C24 C 0.72865(12) 0.06049(9) 0.39298(4) 0.03208(19) Uani 1 1 d . . . . .
 H24A H 0.653289 0.018304 0.413705 0.038 Uiso 1 1 calc R U . . .
 H24B H 0.814042 0.085757 0.419754 0.038 Uiso 1 1 calc R U . . .
 C11 C 0.31572(13) 0.36730(9) 0.20956(4) 0.0334(2) Uani 1 1 d . . . . .
 H11A H 0.419202 0.398062 0.208245 0.050 Uiso 1 1 calc R U . . .
 H11B H 0.247689 0.403830 0.180207 0.050 Uiso 1 1 calc R U . . .
 H11C H 0.316737 0.283186 0.203640 0.050 Uiso 1 1 calc R U . . .
 C21 C 0.70563(12) 0.16451(11) 0.30765(4) 0.0380(2) Uani 1 1 d . . . . .
 H21A H 0.744751 0.242731 0.299587 0.046 Uiso 1 1 calc R U . . .
 H21B H 0.619139 0.146332 0.279908 0.046 Uiso 1 1 calc R U . . .
 C23 C 0.78656(13) -0.01622(10) 0.34784(5) 0.0379(2) Uani 1 1 d . . . . .
 H23A H 0.705526 -0.068465 0.331314 0.045 Uiso 1 1 calc R U . . .
 H23B H 0.875431 -0.063069 0.362517 0.045 Uiso 1 1 calc R U . . .
 C22 C 0.83149(12) 0.07390(11) 0.30563(4) 0.0377(2) Uani 1 1 d . . . . .
 H22A H 0.932983 0.107548 0.316945 0.045 Uiso 1 1 calc R U . . .
 H22B H 0.832458 0.039912 0.267803 0.045 Uiso 1 1 calc R U . . .
 Li1 Li 0.57537(17) 0.28922(14) 0.40560(6) 0.0256(3) Uani 1 1 d . . . . .
 H7 H 0.3656(14) 0.4408(11) 0.3881(5) 0.027(3) Uiso 1 1 d . . . . .

loop_
  _atom_site_aniso_label
  _atom_site_aniso_U_11
  _atom_site_aniso_U_22
  _atom_site_aniso_U_33
  _atom_site_aniso_U_23
  _atom_site_aniso_U_13
  _atom_site_aniso_U_12
 O1 0.0287(3) 0.0212(3) 0.0214(3) 0.0007(2) -0.0013(2) -0.0039(2)
 O2 0.0195(3) 0.0303(3) 0.0402(4) 0.0087(3) 0.0004(2) -0.0001(2)
 O3 0.0317(3) 0.0359(4) 0.0263(3) -0.0034(3) 0.0041(2) 0.0083(3)
 C6 0.0163(3) 0.0205(3) 0.0185(3) 0.0010(2) -0.0015(2) 0.0002(2)
 C8 0.0201(3) 0.0235(4) 0.0199(3) 0.0002(3) 0.0014(2) -0.0004(3)
 C9 0.0268(3) 0.0215(4) 0.0178(3) 0.0012(3) -0.0012(2) -0.0031(3)
 C7 0.0204(3) 0.0205(3) 0.0181(3) 0.0003(2) 0.0004(2) -0.0016(2)
 C2 0.0242(3) 0.0293(4) 0.0210(3) 0.0026(3) 0.0024(3) -0.0007(3)
 C5 0.0253(3) 0.0221(4) 0.0223(3) -0.0013(3) -0.0006(3) -0.0021(3)
 C1 0.0227(3) 0.0208(3) 0.0203(3) 0.0003(3) 0.0015(2) -0.0006(3)
 C16 0.0288(4) 0.0202(4) 0.0268(4) 0.0034(3) -0.0024(3) -0.0022(3)
 C3 0.0269(4) 0.0280(4) 0.0281(4) 0.0073(3) 0.0003(3) -0.0073(3)
 C4 0.0282(4) 0.0210(4) 0.0299(4) 0.0016(3) -0.0030(3) -0.0056(3)
 C20 0.0247(4) 0.0274(4) 0.0304(4) 0.0022(3) 0.0008(3) 0.0017(3)
 C18 0.0218(3) 0.0331(5) 0.0319(4) 0.0000(3) 0.0017(3) -0.0017(3)
 C19 0.0287(4) 0.0292(4) 0.0304(4) 0.0033(3) 0.0033(3) -0.0029(3)
 C12 0.0245(4) 0.0297(4) 0.0296(4) 0.0004(3) -0.0042(3) -0.0016(3)
 C17 0.0188(3) 0.0334(5) 0.0406(5) 0.0077(4) 0.0039(3) 0.0021(3)
 C13 0.0380(4) 0.0226(4) 0.0262(4) -0.0010(3) -0.0014(3) -0.0057(3)
 C10 0.0448(5) 0.0222(4) 0.0272(4) 0.0040(3) -0.0026(3) -0.0015(3)
 C14 0.0421(5) 0.0334(5) 0.0239(4) 0.0000(3) -0.0055(3) -0.0081(4)
 C15 0.0343(4) 0.0314(4) 0.0242(4) 0.0057(3) -0.0016(3) -0.0050(3)
 C24 0.0347(4) 0.0269(4) 0.0354(5) -0.0009(3) 0.0070(4) 0.0013(3)
 C11 0.0448(5) 0.0358(5) 0.0196(4) -0.0002(3) 0.0036(3) -0.0077(4)
 C21 0.0361(5) 0.0526(6) 0.0252(4) -0.0022(4) 0.0030(3) 0.0151(4)
 C23 0.0366(5) 0.0325(5) 0.0451(6) -0.0100(4) 0.0068(4) 0.0028(4)
 C22 0.0317(4) 0.0499(6) 0.0320(5) -0.0045(4) 0.0056(4) 0.0114(4)
 Li1 0.0237(6) 0.0288(8) 0.0239(7) 0.0019(5) 0.0002(5) 0.0004(5)

_geom_special_details
;
 All esds (except the esd in the dihedral angle between two l.s. planes)
 are estimated using the full covariance matrix.  The cell esds are taken
 into account individually in the estimation of esds in distances, angles
 and torsion angles; correlations between esds in cell parameters are only
 used when they are defined by crystal symmetry.  An approximate (isotropic)
 treatment of cell esds is used for estimating esds involving l.s. planes.
;
loop_
  _geom_bond_atom_site_label_1
  _geom_bond_atom_site_label_2
  _geom_bond_distance
  _geom_bond_site_symmetry_2
  _geom_bond_publ_flag
 O1 C16 1.4573(11) . ?
 O1 C13 1.4430(11) . ?
 O1 Li1 1.9493(17) . ?
 O2 C20 1.4357(12) . ?
 O2 C17 1.4581(11) . ?
 O2 Li1 1.9581(18) . ?
 O3 C24 1.4505(13) . ?
 O3 C21 1.4456(12) . ?
 O3 Li1 1.9754(18) . ?
 C6 C7 1.4116(11) . ?
 C6 C5 1.4430(12) . ?
 C6 C1 1.4440(11) . ?
 C6 Li1 2.6491(19) . ?
 C8 H8A 0.9900 . ?
 C8 H8B 0.9900 . ?
 C8 C9 1.5613(12) . ?
 C8 C7 1.5094(12) . ?
 C8 Li1 2.7883(18) . ?
 C9 C12 1.5312(13) . ?
 C9 C10 1.5311(13) . ?
 C9 C11 1.5350(13) . ?
 C7 Li1 2.2363(18) . ?
 C7 H7 1.004(13) . ?
 C2 H2 0.9500 . ?
 C2 C1 1.3852(12) . ?
 C2 C3 1.3993(13) . ?
 C5 H5 0.9500 . ?
 C5 C4 1.3913(12) . ?
 C1 H1 0.9500 . ?
 C16 H16A 0.9900 . ?
 C16 H16B 0.9900 . ?
 C16 C15 1.5258(14) . ?
 C3 H3 0.9500 . ?
 C3 C4 1.4035(14) . ?
 C4 H4 0.9500 . ?
 C20 H20A 0.9900 . ?
 C20 H20B 0.9900 . ?
 C20 C19 1.5222(13) . ?
 C18 H18A 0.9900 . ?
 C18 H18B 0.9900 . ?
 C18 C19 1.5322(14) . ?
 C18 C17 1.5206(14) . ?
 C19 H19A 0.9900 . ?
 C19 H19B 0.9900 . ?
 C12 H12A 0.9800 . ?
 C12 H12B 0.9800 . ?
 C12 H12C 0.9800 . ?
 C17 H17A 0.9900 . ?
 C17 H17B 0.9900 . ?
 C13 H13A 0.9900 . ?
 C13 H13B 0.9900 . ?
 C13 C14 1.5195(14) . ?
 C10 H10A 0.9800 . ?
 C10 H10B 0.9800 . ?
 C10 H10C 0.9800 . ?
 C14 H14A 0.9900 . ?
 C14 H14B 0.9900 . ?
 C14 C15 1.5273(14) . ?
 C15 H15A 0.9900 . ?
 C15 H15B 0.9900 . ?
 C24 H24A 0.9900 . ?
 C24 H24B 0.9900 . ?
 C24 C23 1.5199(14) . ?
 C11 H11A 0.9800 . ?
 C11 H11B 0.9800 . ?
 C11 H11C 0.9800 . ?
 C21 H21A 0.9900 . ?
 C21 H21B 0.9900 . ?
 C21 C22 1.5259(15) . ?
 C23 H23A 0.9900 . ?
 C23 H23B 0.9900 . ?
 C23 C22 1.5267(17) . ?
 C22 H22A 0.9900 . ?
 C22 H22B 0.9900 . ?

loop_
  _geom_angle_atom_site_label_1
  _geom_angle_atom_site_label_2
  _geom_angle_atom_site_label_3
  _geom_angle
  _geom_angle_site_symmetry_1
  _geom_angle_site_symmetry_3
  _geom_angle_publ_flag
 C16 O1 Li1 124.43(7) . . ?
 C13 O1 C16 109.08(7) . . ?
 C13 O1 Li1 120.42(8) . . ?
 C20 O2 C17 109.80(7) . . ?
 C20 O2 Li1 131.12(7) . . ?
 C17 O2 Li1 118.96(7) . . ?
 C24 O3 Li1 120.69(7) . . ?
 C21 O3 C24 109.69(7) . . ?
 C21 O3 Li1 126.30(8) . . ?
 C7 C6 C5 125.04(7) . . ?
 C7 C6 C1 120.92(7) . . ?
 C7 C6 Li1 57.58(5) . . ?
 C5 C6 C1 114.02(7) . . ?
 C5 C6 Li1 105.63(6) . . ?
 C1 C6 Li1 107.02(6) . . ?
 H8A C8 H8B 107.1 . . ?
 C9 C8 H8A 107.7 . . ?
 C9 C8 H8B 107.7 . . ?
 C9 C8 Li1 167.97(6) . . ?
 C7 C8 H8A 107.7 . . ?
 C7 C8 H8B 107.7 . . ?
 C7 C8 C9 118.38(7) . . ?
 C7 C8 Li1 53.12(5) . . ?
 Li1 C8 H8A 83.9 . . ?
 Li1 C8 H8B 70.6 . . ?
 C12 C9 C8 110.30(7) . . ?
 C12 C9 C11 109.63(7) . . ?
 C10 C9 C8 109.91(7) . . ?
 C10 C9 C12 109.59(8) . . ?
 C10 C9 C11 109.29(7) . . ?
 C11 C9 C8 108.09(7) . . ?
 C6 C7 C8 125.20(7) . . ?
 C6 C7 Li1 90.22(6) . . ?
 C6 C7 H7 116.8(7) . . ?
 C8 C7 Li1 94.21(6) . . ?
 C8 C7 H7 116.8(7) . . ?
 Li1 C7 H7 96.3(7) . . ?
 C1 C2 H2 119.1 . . ?
 C1 C2 C3 121.90(8) . . ?
 C3 C2 H2 119.1 . . ?
 C6 C5 H5 118.9 . . ?
 C4 C5 C6 122.15(8) . . ?
 C4 C5 H5 118.9 . . ?
 C6 C1 H1 118.7 . . ?
 C2 C1 C6 122.65(8) . . ?
 C2 C1 H1 118.7 . . ?
 O1 C16 H16A 110.5 . . ?
 O1 C16 H16B 110.5 . . ?
 O1 C16 C15 106.16(7) . . ?
 H16A C16 H16B 108.7 . . ?
 C15 C16 H16A 110.5 . . ?
 C15 C16 H16B 110.5 . . ?
 C2 C3 H3 121.4 . . ?
 C2 C3 C4 117.24(8) . . ?
 C4 C3 H3 121.4 . . ?
 C5 C4 C3 122.03(8) . . ?
 C5 C4 H4 119.0 . . ?
 C3 C4 H4 119.0 . . ?
 O2 C20 H20A 110.7 . . ?
 O2 C20 H20B 110.7 . . ?
 O2 C20 C19 105.08(7) . . ?
 H20A C20 H20B 108.8 . . ?
 C19 C20 H20A 110.7 . . ?
 C19 C20 H20B 110.7 . . ?
 H18A C18 H18B 109.2 . . ?
 C19 C18 H18A 111.3 . . ?
 C19 C18 H18B 111.3 . . ?
 C17 C18 H18A 111.3 . . ?
 C17 C18 H18B 111.3 . . ?
 C17 C18 C19 102.24(8) . . ?
 C20 C19 C18 101.57(7) . . ?
 C20 C19 H19A 111.5 . . ?
 C20 C19 H19B 111.5 . . ?
 C18 C19 H19A 111.5 . . ?
 C18 C19 H19B 111.5 . . ?
 H19A C19 H19B 109.3 . . ?
 C9 C12 H12A 109.5 . . ?
 C9 C12 H12B 109.5 . . ?
 C9 C12 H12C 109.5 . . ?
 H12A C12 H12B 109.5 . . ?
 H12A C12 H12C 109.5 . . ?
 H12B C12 H12C 109.5 . . ?
 O2 C17 C18 105.88(8) . . ?
 O2 C17 H17A 110.6 . . ?
 O2 C17 H17B 110.6 . . ?
 C18 C17 H17A 110.6 . . ?
 C18 C17 H17B 110.6 . . ?
 H17A C17 H17B 108.7 . . ?
 O1 C13 H13A 110.7 . . ?
 O1 C13 H13B 110.7 . . ?
 O1 C13 C14 105.18(8) . . ?
 H13A C13 H13B 108.8 . . ?
 C14 C13 H13A 110.7 . . ?
 C14 C13 H13B 110.7 . . ?
 C9 C10 H10A 109.5 . . ?
 C9 C10 H10B 109.5 . . ?
 C9 C10 H10C 109.5 . . ?
 H10A C10 H10B 109.5 . . ?
 H10A C10 H10C 109.5 . . ?
 H10B C10 H10C 109.5 . . ?
 C13 C14 H14A 111.5 . . ?
 C13 C14 H14B 111.5 . . ?
 C13 C14 C15 101.30(7) . . ?
 H14A C14 H14B 109.3 . . ?
 C15 C14 H14A 111.5 . . ?
 C15 C14 H14B 111.5 . . ?
 C16 C15 C14 102.78(7) . . ?
 C16 C15 H15A 111.2 . . ?
 C16 C15 H15B 111.2 . . ?
 C14 C15 H15A 111.2 . . ?
 C14 C15 H15B 111.2 . . ?
 H15A C15 H15B 109.1 . . ?
 O3 C24 H24A 110.6 . . ?
 O3 C24 H24B 110.6 . . ?
 O3 C24 C23 105.55(9) . . ?
 H24A C24 H24B 108.8 . . ?
 C23 C24 H24A 110.6 . . ?
 C23 C24 H24B 110.6 . . ?
 C9 C11 H11A 109.5 . . ?
 C9 C11 H11B 109.5 . . ?
 C9 C11 H11C 109.5 . . ?
 H11A C11 H11B 109.5 . . ?
 H11A C11 H11C 109.5 . . ?
 H11B C11 H11C 109.5 . . ?
 O3 C21 H21A 110.6 . . ?
 O3 C21 H21B 110.6 . . ?
 O3 C21 C22 105.67(8) . . ?
 H21A C21 H21B 108.7 . . ?
 C22 C21 H21A 110.6 . . ?
 C22 C21 H21B 110.6 . . ?
 C24 C23 H23A 111.5 . . ?
 C24 C23 H23B 111.5 . . ?
 C24 C23 C22 101.49(9) . . ?
 H23A C23 H23B 109.3 . . ?
 C22 C23 H23A 111.5 . . ?
 C22 C23 H23B 111.5 . . ?
 C21 C22 C23 102.42(9) . . ?
 C21 C22 H22A 111.3 . . ?
 C21 C22 H22B 111.3 . . ?
 C23 C22 H22A 111.3 . . ?
 C23 C22 H22B 111.3 . . ?
 H22A C22 H22B 109.2 . . ?
 O1 Li1 O2 101.23(8) . . ?
 O1 Li1 O3 106.12(8) . . ?
 O1 Li1 C6 95.35(6) . . ?
 O1 Li1 C8 152.13(8) . . ?
 O1 Li1 C7 121.02(8) . . ?
 O2 Li1 O3 101.53(8) . . ?
 O2 Li1 C6 135.27(8) . . ?
 O2 Li1 C8 98.07(7) . . ?
 O2 Li1 C7 106.76(8) . . ?
 O3 Li1 C6 113.27(7) . . ?
 O3 Li1 C8 89.34(6) . . ?
 O3 Li1 C7 117.21(8) . . ?
 C6 Li1 C8 56.91(4) . . ?
 C7 Li1 C6 32.20(3) . . ?
 C7 Li1 C8 32.67(3) . . ?

loop_
  _geom_torsion_atom_site_label_1
  _geom_torsion_atom_site_label_2
  _geom_torsion_atom_site_label_3
  _geom_torsion_atom_site_label_4
  _geom_torsion
  _geom_torsion_site_symmetry_1
  _geom_torsion_site_symmetry_2
  _geom_torsion_site_symmetry_3
  _geom_torsion_site_symmetry_4
  _geom_torsion_publ_flag
 O1 C16 C15 C14 -24.70(9) . . . . ?
 O1 C13 C14 C15 -37.31(10) . . . . ?
 O2 C20 C19 C18 -35.76(9) . . . . ?
 O3 C24 C23 C22 33.72(10) . . . . ?
 O3 C21 C22 C23 29.78(12) . . . . ?
 C6 C5 C4 C3 0.84(13) . . . . ?
 C9 C8 C7 C6 96.89(10) . . . . ?
 C9 C8 C7 Li1 -169.87(7) . . . . ?
 C7 C6 C5 C4 177.30(8) . . . . ?
 C7 C6 C1 C2 -177.97(8) . . . . ?
 C7 C8 C9 C12 -63.54(10) . . . . ?
 C7 C8 C9 C10 57.41(10) . . . . ?
 C7 C8 C9 C11 176.61(7) . . . . ?
 C2 C3 C4 C5 0.00(13) . . . . ?
 C5 C6 C7 C8 8.48(12) . . . . ?
 C5 C6 C7 Li1 -86.82(9) . . . . ?
 C5 C6 C1 C2 0.41(11) . . . . ?
 C1 C6 C7 C8 -173.33(7) . . . . ?
 C1 C6 C7 Li1 91.37(8) . . . . ?
 C1 C6 C5 C4 -1.00(11) . . . . ?
 C1 C2 C3 C4 -0.61(13) . . . . ?
 C16 O1 C13 C14 22.77(10) . . . . ?
 C3 C2 C1 C6 0.39(13) . . . . ?
 C20 O2 C17 C18 5.24(10) . . . . ?
 C19 C18 C17 O2 -27.33(10) . . . . ?
 C17 O2 C20 C19 19.45(10) . . . . ?
 C17 C18 C19 C20 38.00(9) . . . . ?
 C13 O1 C16 C15 1.44(9) . . . . ?
 C13 C14 C15 C16 37.23(10) . . . . ?
 C24 O3 C21 C22 -8.94(12) . . . . ?
 C24 C23 C22 C21 -38.22(11) . . . . ?
 C21 O3 C24 C23 -15.84(11) . . . . ?
 Li1 O1 C16 C15 -151.00(8) . . . . ?
 Li1 O1 C13 C14 176.51(8) . . . . ?
 Li1 O2 C20 C19 -164.77(9) . . . . ?
 Li1 O2 C17 C18 -171.13(8) . . . . ?
 Li1 O3 C24 C23 -176.50(8) . . . . ?
 Li1 O3 C21 C22 150.36(9) . . . . ?
 Li1 C6 C7 C8 95.30(9) . . . . ?
 Li1 C6 C5 C4 116.22(8) . . . . ?
 Li1 C6 C1 C2 -116.01(8) . . . . ?
 Li1 C8 C9 C12 -106.0(3) . . . . ?
 Li1 C8 C9 C10 15.0(3) . . . . ?
 Li1 C8 C9 C11 134.2(3) . . . . ?
 Li1 C8 C7 C6 -93.24(9) . . . . ?

_shelx_res_file
;
TITL mo_b2893_0m_a.res in P2(1)/n
    mo_b2893_0m.res
    created by SHELXL-2019/2 at 17:02:35 on 31-Jan-2023
REM Old TITL mo_B2893_0m in P2(1)/n
REM SHELXT solution in P2(1)/n: R1 0.151, Rweak 0.005, Alpha 0.024
REM <I/s> 0.825 for 258 systematic absences, Orientation as input
REM Formula found by SHELXT: C24 Li O3
CELL 0.71073 8.7974 11.5265 24.0131 90 94.895 90
ZERR 4 0.003 0.0039 0.0082 0 0.004 0
LATT 1
SYMM 0.5-X,0.5+Y,0.5-Z
SFAC C H Li O
UNIT 96 164 4 12

L.S. 4
PLAN  10
SIZE 0.27 0.608 0.999
TEMP -173.15
CONF
BOND
list 4
MORE -1
BOND $H
fmap 2
acta
REM <olex2.extras>
REM <HklSrc "%.\\mo_B2893_0m.hkl">
REM </olex2.extras>

WGHT    0.080400    0.290100
FVAR       0.46839
O1    4    0.619540    0.252284    0.484542    11.00000    0.02871    0.02117 =
         0.02143    0.00070   -0.00131   -0.00389
O2    4    0.725575    0.411216    0.395671    11.00000    0.01945    0.03030 =
         0.04024    0.00867    0.00036   -0.00008
O3    4    0.658135    0.159457    0.363759    11.00000    0.03173    0.03590 =
         0.02629   -0.00344    0.00412    0.00829
C6    1    0.274874    0.281653    0.407408    11.00000    0.01632    0.02047 =
         0.01847    0.00101   -0.00152    0.00018
C8    1    0.374278    0.340047    0.312719    11.00000    0.02009    0.02353 =
         0.01989    0.00017    0.00142   -0.00042
AFIX  23
H8A   2    0.376655    0.255203    0.306443    11.00000   -1.20000
H8B   2    0.476883    0.370292    0.306641    11.00000   -1.20000
AFIX   0
C9    1    0.258615    0.393622    0.266869    11.00000    0.02684    0.02147 =
         0.01782    0.00124   -0.00116   -0.00308
C7    1    0.348102    0.360025    0.373281    11.00000    0.02038    0.02052 =
         0.01810    0.00033    0.00036   -0.00161
C2    1    0.173397    0.238332    0.498480    11.00000    0.02423    0.02931 =
         0.02102    0.00259    0.00242   -0.00075
AFIX  43
H2    2    0.153017    0.264395    0.534630    11.00000   -1.20000
AFIX   0
C5    1    0.231436    0.164492    0.392014    11.00000    0.02533    0.02210 =
         0.02226   -0.00130   -0.00058   -0.00211
AFIX  43
H5    2    0.248711    0.137334    0.355738    11.00000   -1.20000
AFIX   0
C1    1    0.240841    0.313916    0.463104    11.00000    0.02268    0.02083 =
         0.02034    0.00032    0.00146   -0.00055
AFIX  43
H1    2    0.265710    0.390055    0.476007    11.00000   -1.20000
AFIX   0
C16   1    0.563521    0.149593    0.511688    11.00000    0.02880    0.02023 =
         0.02683    0.00341   -0.00242   -0.00216
AFIX  23
H16A  2    0.635643    0.084193    0.509345    11.00000   -1.20000
H16B  2    0.462877    0.126082    0.493617    11.00000   -1.20000
AFIX   0
C3    1    0.134418    0.124690    0.482503    11.00000    0.02693    0.02804 =
         0.02813    0.00732    0.00031   -0.00733
AFIX  43
H3    2    0.089076    0.073150    0.507145    11.00000   -1.20000
AFIX   0
C4    1    0.165083    0.090005    0.428564    11.00000    0.02825    0.02101 =
         0.02993    0.00161   -0.00301   -0.00559
AFIX  43
H4    2    0.139749    0.013296    0.416644    11.00000   -1.20000
AFIX   0
C20   1    0.706731    0.530266    0.378896    11.00000    0.02474    0.02738 =
         0.03040    0.00224    0.00079    0.00173
AFIX  23
H20A  2    0.672991    0.577883    0.409866    11.00000   -1.20000
H20B  2    0.630467    0.537259    0.346288    11.00000   -1.20000
AFIX   0
C18   1    0.968701    0.502329    0.406795    11.00000    0.02178    0.03309 =
         0.03192    0.00002    0.00165   -0.00172
AFIX  23
H18A  2    1.071691    0.492076    0.393822    11.00000   -1.20000
H18B  2    0.977704    0.542431    0.443385    11.00000   -1.20000
AFIX   0
C19   1    0.863515    0.568733    0.363742    11.00000    0.02868    0.02924 =
         0.03035    0.00329    0.00334   -0.00286
AFIX  23
H19A  2    0.876866    0.653658    0.367931    11.00000   -1.20000
H19B  2    0.881283    0.545971    0.325077    11.00000   -1.20000
AFIX   0
C12   1    0.100143    0.340427    0.270139    11.00000    0.02448    0.02969 =
         0.02957    0.00040   -0.00425   -0.00162
AFIX 137
H12A  2    0.103677    0.257537    0.261261    11.00000   -1.50000
H12B  2    0.026947    0.379259    0.243269    11.00000   -1.50000
H12C  2    0.068376    0.350438    0.307979    11.00000   -1.50000
AFIX   0
C17   1    0.886690    0.386748    0.410211    11.00000    0.01881    0.03337 =
         0.04057    0.00770    0.00391    0.00209
AFIX  23
H17A  2    0.925108    0.330327    0.383671    11.00000   -1.20000
H17B  2    0.902422    0.354342    0.448449    11.00000   -1.20000
AFIX   0
C13   1    0.644114    0.343782    0.525330    11.00000    0.03801    0.02264 =
         0.02618   -0.00097   -0.00145   -0.00572
AFIX  23
H13A  2    0.555256    0.396734    0.523819    11.00000   -1.20000
H13B  2    0.736238    0.389265    0.518604    11.00000   -1.20000
AFIX   0
C10   1    0.249994    0.525194    0.274768    11.00000    0.04476    0.02219 =
         0.02724    0.00405   -0.00256   -0.00154
AFIX 137
H10A  2    0.211277    0.542261    0.310957    11.00000   -1.50000
H10B  2    0.181192    0.558706    0.244759    11.00000   -1.50000
H10C  2    0.351993    0.558833    0.273645    11.00000   -1.50000
AFIX   0
C14   1    0.664761    0.282444    0.581477    11.00000    0.04209    0.03341 =
         0.02389   -0.00001   -0.00552   -0.00814
AFIX  23
H14A  2    0.639397    0.334040    0.612316    11.00000   -1.20000
H14B  2    0.770152    0.253033    0.589295    11.00000   -1.20000
AFIX   0
C15   1    0.550158    0.183266    0.572527    11.00000    0.03430    0.03136 =
         0.02418    0.00568   -0.00162   -0.00500
AFIX  23
H15A  2    0.577687    0.117583    0.597978    11.00000   -1.20000
H15B  2    0.445551    0.209517    0.578363    11.00000   -1.20000
AFIX   0
C24   1    0.728653    0.060493    0.392978    11.00000    0.03471    0.02686 =
         0.03535   -0.00089    0.00699    0.00127
AFIX  23
H24A  2    0.653289    0.018304    0.413705    11.00000   -1.20000
H24B  2    0.814042    0.085757    0.419754    11.00000   -1.20000
AFIX   0
C11   1    0.315723    0.367295    0.209560    11.00000    0.04482    0.03579 =
         0.01964   -0.00022    0.00357   -0.00772
AFIX 137
H11A  2    0.419202    0.398062    0.208245    11.00000   -1.50000
H11B  2    0.247689    0.403830    0.180207    11.00000   -1.50000
H11C  2    0.316737    0.283186    0.203640    11.00000   -1.50000
AFIX   0
C21   1    0.705632    0.164513    0.307647    11.00000    0.03608    0.05263 =
         0.02523   -0.00218    0.00301    0.01512
AFIX  23
H21A  2    0.744751    0.242731    0.299587    11.00000   -1.20000
H21B  2    0.619139    0.146332    0.279908    11.00000   -1.20000
AFIX   0
C23   1    0.786557   -0.016217    0.347843    11.00000    0.03657    0.03251 =
         0.04515   -0.01001    0.00680    0.00284
AFIX  23
H23A  2    0.705526   -0.068465    0.331314    11.00000   -1.20000
H23B  2    0.875431   -0.063069    0.362517    11.00000   -1.20000
AFIX   0
C22   1    0.831488    0.073896    0.305635    11.00000    0.03172    0.04988 =
         0.03196   -0.00451    0.00558    0.01140
AFIX  23
H22A  2    0.932983    0.107548    0.316945    11.00000   -1.20000
H22B  2    0.832458    0.039912    0.267803    11.00000   -1.20000
AFIX   0
LI1   3    0.575373    0.289225    0.405605    11.00000    0.02365    0.02883 =
         0.02390    0.00191    0.00018    0.00043
H7    2    0.365614    0.440799    0.388096    11.00000    0.02687
HKLF 4


REM  mo_b2893_0m_a.res in P2(1)/n
REM wR2 = 0.1458, GooF = S = 1.037, Restrained GooF = 1.037 for all data
REM R1 = 0.0495 for 7375 Fo > 4sig(Fo) and 0.0682 for all 9682 data
REM 260 parameters refined using 0 restraints

END

WGHT      0.0804      0.2900

REM Highest difference peak  0.549,  deepest hole -0.188,  1-sigma level  0.056
Q1    1   0.2619  0.2205  0.4005  11.00000  0.05    0.55
Q2    1   0.3130  0.3681  0.2891  11.00000  0.05    0.49
Q3    1   0.9215  0.5446  0.3883  11.00000  0.05    0.46
Q4    1   0.1756  0.3731  0.2671  11.00000  0.05    0.44
Q5    1   0.9290  0.4476  0.4074  11.00000  0.05    0.44
Q6    1   0.1682  0.1787  0.4895  11.00000  0.05    0.42
Q7    1   0.7948  0.4004  0.4030  11.00000  0.05    0.42
Q8    1   0.7660  0.1208  0.3058  11.00000  0.05    0.42
Q9    1   0.2192  0.1228  0.4119  11.00000  0.05    0.40
Q10   1   0.7778  0.5535  0.3698  11.00000  0.05    0.37
;
_shelx_res_checksum                34613
_shelx_hkl_file
;
   1   0   0 -0.3035 0.23734   9
   1   0   0 0.49465 0.37116  11
   1   0   0 -0.0063 0.44693  13
   1   0   0 -0.4783 0.57316  13
  -1   0   0 0.26112 0.16594  14
  -1   0   0 -0.1159 0.27950  11
  -1   0   0 -0.5886 0.51958  13
   1   0   0 0.63527 0.53586   5
   1   0   0 0.17401 0.25103   6
  -1   0   0 0.61547 0.25342   6
  -2   0   0 9953.87 375.681  11
   2   0   0 9524.96 376.730  12
  -2   0   0 9999.99 376.055   6
  -3   0   0 0.69609 1.06156   6
   3   0   0 -0.9919 0.79317   9
  -3   0   0 -1.0002 0.79262  11
   3   0   0 -1.3910 1.30307  13
  -3   0   0 -0.0208 0.47203  14
   3   0   0 1.77035 0.87060  12
   3   0   0 0.03800 0.24097  21
   3   0   0 -0.1992 0.37171   2
   3   0   0 0.84592 0.53746   3
   3   0   0 -1.3277 1.20912   5
   4   0   0 237.870 9.88226  21
   4   0   0 272.092 16.2817  13
   4   0   0 244.617 10.7498   2
  -4   0   0 237.556 13.8232   6
   4   0   0 223.851 11.4107   3
  -4   0   0 224.076 13.3572  11
  -4   0   0 251.143 12.4675  14
  -4   0   0 239.902 10.1898   1
   4   0   0 238.439 13.5792   9
   4   0   0 244.236 19.0484   5
   4   0   0 239.417 14.4733  12
   5   0   0 1.74710 1.86913  12
   5   0   0 2.43515 1.10771   3
   5   0   0 2.53103 0.56462  17
   5   0   0 2.03450 0.72184   2
  -5   0   0 1.99064 1.81502  11
  -5   0   0 6.33008 1.67536  14
  -5   0   0 8.31230 2.68497   6
   5   0   0 -0.2804 2.79410   5
   5   0   0 1.41586 2.59026  13
   5   0   0 -1.1280 1.44440   9
   5   0   0 2.99578 0.63593  21
   6   0   0 25.1242 1.60273  17
   6   0   0 21.0306 1.56629  22
   6   0   0 24.8833 1.83710  21
   6   0   0 22.8132 4.81130   9
   6   0   0 26.7321 3.09163   3
   6   0   0 17.7892 5.86187   5
   6   0   0 20.8753 1.47448  15
  -6   0   0 18.6580 4.41605  11
   6   0   0 21.1223 4.79370  12
   6   0   0 20.6570 1.88678  19
   6   0   0 23.2981 2.46486   2
   7   0   0 7.77601 2.46867  12
   7   0   0 3.47608 0.73929  22
  -7   0   0 4.19269 3.20536   6
   7   0   0 2.75039 0.84381  19
   7   0   0 0.65063 4.58718   5
   7   0   0 1.73440 1.00425   2
   7   0   0 2.20912 0.53838  15
   7   0   0 2.47842 0.59182  17
  -7   0   0 7.52111 3.04449  11
   7   0   0 3.88930 0.83225  21
  -7   0   0 6.50700 2.19770  14
   7   0   0 2.24248 1.42926   3
   7   0   0 2.02060 2.16372   9
  -8   0   0 73.3160 10.9274  11
   8   0   0 93.9921 7.33432   3
   8   0   0 80.6326 4.23668  22
  -8   0   0 94.8809 8.39534  14
   8   0   0 79.6941 9.60821  12
  -8   0   0 91.9483 5.05984   1
   8   0   0 85.4590 8.84541   9
   8   0   0 82.3788 15.7687   5
   8   0   0 88.4014 4.28038  15
   8   0   0 88.9601 4.30937  17
   8   0   0 86.0165 5.95595   2
   8   0   0 90.1351 4.74324  21
   8   0   0 78.0909 4.93486  19
   9   0   0 0.03527 0.68971  19
   9   0   0 0.98321 1.59419   3
   9   0   0 0.68980 0.53355  15
   9   0   0 0.44413 0.57870  22
   9   0   0 -0.3656 0.43005  17
   9   0   0 -1.0159 0.57222  21
   9   0   0 -1.1244 0.89766   2
  10   0   0 68.5172 4.77902  19
  10   0   0 67.0428 4.30545  21
  10   0   0 73.9678 5.96057   2
  10   0   0 68.3258 3.74685  17
  10   0   0 59.7226 6.61654   3
  11   0   0 -1.8007 1.13926   2
  11   0   0 -1.4894 0.67181  21
  11   0   0 -0.3911 0.58860  17
  11   0   0 1.46491 1.09566  19
  11   0   0 1.11599 2.04415   3
  11   0   0 -0.2545 0.72153  15
  12   0   0 2.73559 0.79616  17
  12   0   0 1.32428 1.14339  19
  12   0   0 2.78734 0.96075  15
  13   0   0 -1.0493 0.64664  17
  13   0   0 -2.1827 0.91499  19
  13   0   0 1.21999 0.91014  15
   0   1   0 0.42619 0.32519   5
  -1  -1   0 40.6770 3.02103  11
   1  -1   0 30.4076 3.73439   5
   1  -1   0 35.7426 2.32739   9
  -1  -1   0 35.0330 2.88968   6
   1  -1   0 34.5224 2.36870  12
   1  -1   0 36.4717 2.59064  10
  -1  -1   0 39.1076 2.28831  14
   1   1   0 35.0826 2.63198  10
   1   1   0 38.0505 3.06643   5
  -1   1   0 39.6348 3.64632  13
   1   1   0 35.8627 3.18087  12
   1   1   0 30.5840 2.68498   9
  -1   1   0 38.1578 2.06607  14
  -1   1   0 39.1849 2.97206  10
  -2  -1   0 3216.11 123.014   6
   2  -1   0 3214.57 121.789   9
   2  -1   0 3081.38 121.977  12
  -2  -1   0 3061.68 120.498  10
   2  -1   0 3072.01 120.675  10
  -2  -1   0 3085.76 121.110  14
  -2  -1   0 3008.67 122.440  11
   2   1   0 3109.50 122.822   9
   2   1   0 3282.92 125.352   5
   2   1   0 3159.83 124.108  12
   2   1   0 3097.20 121.086  10
  -2   1   0 3444.55 121.998  10
   2   1   0 3038.06 121.979  13
  -2   1   0 3078.11 120.821  14
   3  -1   0 1601.40 66.0630  12
  -3  -1   0 1594.42 62.9595  10
   3  -1   0 1665.40 73.0973   5
   3  -1   0 1575.62 62.7904  10
   3  -1   0 1675.49 63.1591   2
   3  -1   0 1644.69 63.9917   3
  -3  -1   0 1587.76 66.3232  11
  -3  -1   0 1703.29 67.0666   6
   3  -1   0 1655.86 65.5642   9
  -3  -1   0 1640.45 64.6376  14
  -3   1   0 1616.08 64.4036  10
   3   1   0 1549.95 63.9408  10
   3   1   0 1594.93 66.4465   9
  -3   1   0 1646.66 64.3559  14
   3   1   0 1773.38 71.4779   5
   3   1   0 1632.12 66.3536  13
   3   1   0 1689.87 62.2597  21
   3   1   0 1535.19 67.8293  12
  -3   1   0 1571.56 65.1874  11
  -3   1   0 1585.44 64.7268   6
  -4  -1   0 7.96022 2.63172  11
   4  -1   0 9.17099 1.84523   3
   4  -1   0 10.4444 0.99874  21
   4  -1   0 12.6717 2.80539   9
  -4  -1   0 8.82396 1.09840   1
   4  -1   0 3.17529 3.70912   5
  -4  -1   0 8.64831 1.86237  14
   4  -1   0 11.0533 1.43034   2
   4  -1   0 12.3353 2.80312  12
  -4  -1   0 6.99347 2.26548   6
   4   1   0 11.2664 2.97930   9
  -4   1   0 9.82803 2.54080  11
   4   1   0 6.33584 2.69567  13
   4   1   0 10.4907 0.95808  21
  -4   1   0 9.65478 4.99863  13
  -4   1   0 12.0336 2.33129  14
   4   1   0 11.0235 3.54782  12
  -4   1   0 10.4659 2.22388   6
   4   1   0 12.8027 1.47066   2
  -5  -1   0 272.948 16.9101  11
   5  -1   0 305.205 17.3225  12
   5  -1   0 300.205 13.4911   2
   5  -1   0 310.702 12.7425  19
   5  -1   0 298.842 12.3720  21
   5  -1   0 297.620 16.4339   9
   5  -1   0 294.955 11.9970  15
   5  -1   0 290.435 14.4967   3
   5  -1   0 316.898 12.0620  17
  -5  -1   0 286.323 12.7799   1
   5  -1   0 326.151 24.5036   5
   5  -1   0 309.293 20.4599  13
  -5  -1   0 293.816 15.4460  14
  -5  -1   0 298.659 17.9105   6
   5   1   0 292.972 11.9858  15
   5   1   0 289.478 12.2115  21
  -5   1   0 320.842 22.0366  13
   5   1   0 313.427 17.2737   9
   5   1   0 295.864 13.2107   2
   5   1   0 301.979 18.8870  12
   5   1   0 300.128 22.5715   5
  -5   1   0 275.433 16.1694  11
   5   1   0 304.423 14.2543   3
  -5   1   0 305.544 16.0852   6
  -5   1   0 286.456 12.3367   1
   5   1   0 309.591 17.7614  13
  -5   1   0 302.621 15.3658  14
   6  -1   0 1.40901 0.75100   2
   6  -1   0 2.46798 2.11029  12
   6  -1   0 0.61829 0.49923  21
   6  -1   0 0.11800 0.41365  19
  -6  -1   0 -0.2227 0.38943   1
  -6  -1   0 -2.2554 1.92910  11
   6  -1   0 1.50853 3.36679   5
   6  -1   0 0.27580 1.75865   9
   6  -1   0 -4.9735 3.07558  13
   6  -1   0 1.12237 0.42760  15
   6  -1   0 -0.0429 0.37635  17
   6  -1   0 0.49246 0.82762   3
   6  -1   0 -0.0940 0.37201  22
  -6  -1   0 -0.8922 2.11148   6
  -6  -1   0 -0.2305 1.01704  14
  -6   1   0 0.88063 1.56257   6
   6   1   0 0.89786 0.72926   2
   6   1   0 5.73467 2.85207  13
  -6   1   0 0.29934 0.38047   1
   6   1   0 -0.3156 0.39469  17
   6   1   0 5.37652 2.32297   9
   6   1   0 0.19933 0.33298  15
  -6   1   0 0.78191 1.18227  14
   6   1   0 0.14364 0.75358   3
   6   1   0 0.15510 0.35881  21
   6   1   0 -0.0278 0.36286  22
   6   1   0 1.65913 2.05628  12
   6   1   0 0.55117 0.50014  19
   6   1   0 4.91657 3.56797   5
  -6   1   0 2.38552 2.08948  11
  -7  -1   0 1.56740 0.86256   1
  -7  -1   0 1.28096 2.86215  11
   7  -1   0 1.90967 0.84367  19
   7  -1   0 -0.0537 1.65953   9
   7  -1   0 -1.8246 2.25714  12
   7  -1   0 2.42563 0.57663  15
  -7  -1   0 0.57475 3.54058   6
   7  -1   0 10.2227 4.74751  13
   7  -1   0 1.55960 0.88503   2
   7  -1   0 1.39077 0.72086  21
  -7  -1   0 0.25069 1.31115  14
   7  -1   0 0.49768 4.43748   5
   7  -1   0 2.51660 1.44204   3
   7  -1   0 1.41987 0.61971  22
   7  -1   0 2.36329 0.58255  17
   7   1   0 2.09436 0.55930  15
  -7   1   0 0.96546 2.91806  11
   7   1   0 0.30096 1.00687   3
  -7   1   0 3.10352 0.85561   1
   7   1   0 -1.1690 2.57665  12
   7   1   0 6.63881 2.96036   9
   7   1   0 1.96065 0.95373   2
   7   1   0 3.22770 4.39442   5
   7   1   0 0.99902 0.56853  22
  -7   1   0 1.42051 1.42228  14
  -7   1   0 1.01404 1.97054   6
   7   1   0 0.95445 0.59935  21
   7   1   0 1.32804 0.61627  17
   7   1   0 0.25645 0.54337  19
   8  -1   0 8.80680 3.18137   9
  -8  -1   0 4.24750 1.88565  14
   8  -1   0 5.69796 5.63518   5
   8  -1   0 2.28213 0.84787  21
   8  -1   0 -1.5052 2.29039  12
   8  -1   0 1.72993 0.64211  17
   8  -1   0 5.81185 2.20333   3
  -8  -1   0 10.3527 4.63690  11
   8  -1   0 1.33028 0.93849  19
  -8  -1   0 -0.7957 4.02142   6
   8  -1   0 2.04334 0.67768  22
   8  -1   0 1.25726 1.24786   2
   8  -1   0 2.88374 0.67176  15
  -8   1   0 -0.2720 1.53153  14
   8   1   0 -1.0777 2.72071   9
   8   1   0 3.09321 0.81051  22
   8   1   0 1.37441 0.64486  17
   8   1   0 2.55575 0.78089  21
   8   1   0 3.68737 5.53984   5
   8   1   0 2.13597 2.78578  12
   8   1   0 3.54709 1.67196   3
   8   1   0 2.22420 1.08137   2
   8   1   0 1.49215 0.83553  19
   8   1   0 2.00536 0.61595  15
   9  -1   0 0.60651 0.58613  22
   9  -1   0 0.50635 0.77842  19
   9  -1   0 1.47589 0.60725  17
   9  -1   0 1.38509 0.80091  21
   9  -1   0 0.60454 0.50723  15
   9  -1   0 2.55186 1.47563   3
   9  -1   0 2.29351 1.30826   2
  -9  -1   0 0.22881 1.05745   1
   9   1   0 1.34154 0.64779  17
   9   1   0 -0.6882 0.99904   2
   9   1   0 0.81202 0.58677  22
   9   1   0 1.02389 0.74921  21
   9   1   0 2.03242 0.67238  15
   9   1   0 2.69535 1.36563   3
   9   1   0 1.78159 0.99146  19
  10  -1   0 2.34470 1.11565  19
  10  -1   0 1.08220 1.97099   3
  10  -1   0 2.50430 0.76864  17
  10  -1   0 1.04404 1.19228   2
  10  -1   0 2.69712 0.83554  15
  10  -1   0 0.17445 0.77249  21
  10   1   0 1.48944 1.37259   2
  10   1   0 0.99549 1.55137   3
  10   1   0 0.28713 0.86651  21
  10   1   0 2.23408 0.75001  17
  10   1   0 1.07238 0.71858  15
  10   1   0 -0.0271 0.71893  19
  11  -1   0 -0.1747 2.07625   3
  11  -1   0 -0.0591 0.93476  19
  11  -1   0 1.94444 0.77378  15
  11  -1   0 -1.8136 1.20786   2
  11  -1   0 0.29390 0.84831  21
  11  -1   0 2.71446 0.77550  17
  11   1   0 1.53498 1.00398  21
  11   1   0 0.84263 0.95817  19
  11   1   0 0.90545 0.69230  17
  11   1   0 2.14768 0.84456  15
  11   1   0 2.16143 1.84029   3
  11   1   0 2.64520 1.63029   2
  12  -1   0 4.76743 1.74088  19
  12  -1   0 8.64032 1.36128  17
  12  -1   0 5.60234 1.24519  15
  12   1   0 5.19470 1.16852  17
  12   1   0 9.69366 1.60433  15
  12   1   0 6.22340 1.81806  19
  13  -1   0 11.0227 2.39719  19
  13  -1   0 13.9076 1.93552  15
  13  -1   0 13.3792 1.62315  17
  13   1   0 9.37531 2.30652  19
  13   1   0 11.1704 1.76865  15
  13   1   0 11.1440 1.58977  17
   0  -2   0 159.855 7.91972   6
   0  -2   0 164.042 7.27794  12
   0  -2   0 153.298 6.90747   9
   0   2   0 180.742 7.86563   5
   1  -2   0 1467.70 57.3322  12
  -1  -2   0 1497.26 57.1010  14
  -1  -2   0 1559.14 58.1390   5
  -1  -2   0 1484.15 59.3668  11
   1  -2   0 1586.46 56.1323  21
   1  -2   0 1314.57 57.0891   9
   1  -2   0 1577.71 62.0387   5
  -1  -2   0 1494.34 59.1512   6
   1   2   0 1381.57 59.1204  13
   1   2   0 1469.74 57.5520   5
   1   2   0 1435.91 58.8472   9
  -1   2   0 1484.08 61.4210  13
  -1   2   0 1436.70 56.4858  14
  -1   2   0 1525.35 59.9408  10
   1   2   0 1330.69 59.0962  12
  -2  -2   0 83.9243 6.53421   6
   2  -2   0 85.0281 5.26128   9
   2  -2   0 89.2487 5.38752  12
   2  -2   0 100.520 9.17671   5
   2  -2   0 87.8362 3.86650  21
  -2  -2   0 88.0478 6.53112  11
  -2  -2   0 84.9127 5.05473  14
  -2   2   0 103.033 7.20788  10
   2   2   0 82.6431 7.11721  12
   2   2   0 95.4929 6.87621   5
   2   2   0 99.8120 6.57161  10
   2   2   0 76.4073 5.59581  13
  -2   2   0 102.668 8.57218  13
   2   2   0 82.6935 6.36729   9
  -2   2   0 88.2117 4.70810  14
   2   2   0 83.9206 3.66495  21
   3  -2   0 51.4196 2.64083  21
   3  -2   0 53.7999 3.83145   3
  -3  -2   0 59.9520 5.74353  11
   3  -2   0 59.9236 4.72757  12
  -3  -2   0 43.2988 5.18951   6
   3  -2   0 59.8955 8.21990   5
   3  -2   0 52.1796 3.21060   2
  -3  -2   0 55.2355 4.14788  14
  -3  -2   0 48.4729 2.94939   1
   3  -2   0 54.6823 4.34758   9
   3   2   0 48.9827 5.83607  12
  -3   2   0 62.3059 7.53298  13
  -3   2   0 56.4156 3.81908  14
   3   2   0 47.9153 4.97308  10
  -3   2   0 46.1983 4.36617   4
   3   2   0 43.8960 4.40594  13
  -3   2   0 50.6544 5.51439  10
   3   2   0 51.6717 2.40155  21
   3   2   0 58.0008 6.45953   5
   3   2   0 44.6077 5.01488   9
   4  -2   0 458.798 19.5073   2
  -4  -2   0 428.566 23.3964  11
   4  -2   0 482.312 30.2121   5
  -4  -2   0 464.715 24.5932   6
  -4  -2   0 468.858 21.3471  14
  -4  -2   0 451.927 19.0771   1
   4  -2   0 454.214 22.1984  12
   4  -2   0 462.808 21.9756   9
   4  -2   0 455.475 20.5894   3
  -4   2   0 454.686 21.6605   4
   4   2   0 477.151 23.5762   9
   4   2   0 473.968 19.0087   2
  -4   2   0 470.036 20.8002  14
   4   2   0 466.640 25.6354  12
   4   2   0 425.548 21.7051  13
  -4   2   0 467.486 22.8913  10
   4   2   0 484.190 19.8575   3
   4   2   0 471.136 18.2563  21
  -4   2   0 452.815 21.9440  11
   4   2   0 518.297 27.9675   5
   4   2   0 471.297 22.1008  10
   5  -2   0 2.63211 1.42311  12
   5  -2   0 0.84895 0.62579  19
  -5  -2   0 -0.1261 1.92624  11
   5  -2   0 0.88569 0.53168  21
   5  -2   0 0.05053 0.43342   2
  -5  -2   0 1.09526 0.96187  14
   5  -2   0 0.81463 0.36234  15
  -5  -2   0 0.14342 1.70576   6
   5  -2   0 0.68246 0.35043  17
   5  -2   0 -4.1513 2.76944   5
  -5  -2   0 1.72064 0.65114   1
   5  -2   0 -0.6097 0.75121   3
   5  -2   0 0.72827 1.28621   9
   5   2   0 1.27470 0.43878  21
  -5   2   0 -0.7186 0.95864  14
   5   2   0 0.36739 0.55591   2
  -5   2   0 -2.0884 3.21662  13
   5   2   0 0.17435 1.92935  13
   5   2   0 2.09247 1.62448  10
   5   2   0 3.84922 2.77260   5
  -5   2   0 0.14617 1.61847  11
   5   2   0 5.17745 2.67818  12
   5   2   0 1.71505 0.85191   3
   6  -2   0 -5.2100 2.85515  13
   6  -2   0 -0.0897 0.50889  21
   6  -2   0 0.00330 0.85061   3
  -6  -2   0 -1.9594 2.44759   6
   6  -2   0 1.45053 0.89053   2
   6  -2   0 1.41539 1.83390  12
   6  -2   0 0.48230 0.43703  22
   6  -2   0 0.43284 0.35340  17
   6  -2   0 0.82998 0.36037  15
   6  -2   0 0.36934 1.34329   9
  -6  -2   0 4.40710 2.22858  11
  -6  -2   0 0.29364 0.56280   1
  -6  -2   0 1.41947 1.44502  14
   6  -2   0 0.24750 0.61310  19
   6  -2   0 1.80606 4.50144   5
   6   2   0 -0.4738 3.03654   5
   6   2   0 0.74339 0.66779   2
   6   2   0 1.48078 2.30134   9
   6   2   0 8.22458 3.21509  12
   6   2   0 0.89785 0.47403  21
  -6   2   0 2.64074 1.27985  14
   6   2   0 1.18619 0.57432  19
  -6   2   0 -2.9032 4.75372  13
   6   2   0 0.91775 0.80227   3
   6   2   0 -1.8375 2.33524  13
   6   2   0 1.11613 0.46211  15
   6   2   0 0.84481 0.48839  17
   7  -2   0 29.8143 1.86575  17
   7  -2   0 25.2810 5.40504  12
   7  -2   0 26.1461 2.17939  21
   7  -2   0 25.9656 1.78251  15
  -7  -2   0 27.5118 2.60084   1
   7  -2   0 27.2911 1.72828  22
   7  -2   0 31.8680 3.20059   2
   7  -2   0 42.7381 11.3401   5
   7  -2   0 28.7163 8.08584  13
  -7  -2   0 28.8144 4.94836  14
  -7  -2   0 16.7915 5.17862  11
   7  -2   0 23.6359 4.63483   9
   7  -2   0 26.1019 3.53184   3
   7  -2   0 28.2115 2.44190  19
  -7  -2   0 29.8520 6.92609   6
   7   2   0 28.1847 1.99737  22
   7   2   0 27.6002 1.90457  17
   7   2   0 10.6813 6.79437   5
   7   2   0 28.3634 2.74070   2
  -7   2   0 32.1347 4.27428  14
   7   2   0 26.7690 2.02810  21
   7   2   0 28.2047 2.27260  19
   7   2   0 27.5316 5.98867   9
   7   2   0 26.3164 3.33747   3
  -7   2   0 22.1698 5.49761  11
   7   2   0 21.9243 6.20258  12
   7   2   0 26.3503 1.78620  15
   8  -2   0 -0.6768 0.89366   2
   8  -2   0 -0.7363 0.38278  22
   8  -2   0 4.09820 6.50575   5
  -8  -2   0 -0.0595 1.65670  14
   8  -2   0 -0.4077 2.28445   9
   8  -2   0 -0.6102 0.42203  17
   8  -2   0 1.80766 2.45692  12
   8  -2   0 0.15098 1.06882   3
   8  -2   0 -0.1831 0.38357  15
  -8  -2   0 0.96833 0.88108   1
  -8  -2   0 -5.0955 3.73308   6
   8  -2   0 0.29380 0.60112  21
   8  -2   0 -1.2301 0.46417  19
  -8  -2   0 -1.6002 3.42401  11
   8   2   0 0.68113 1.05689   3
   8   2   0 1.23786 0.92274   2
   8   2   0 -0.5160 0.49238  17
   8   2   0 0.70219 0.54704  19
   8   2   0 -2.3443 3.27634  12
  -8   2   0 1.71003 1.50187  14
   8   2   0 2.98348 2.81623   9
   8   2   0 -1.4558 4.83358   5
   8   2   0 0.03517 0.39045  15
   8   2   0 -0.3096 0.43096  21
   8   2   0 -0.3451 0.53901  22
   9  -2   0 -0.0970 0.40125  17
   9  -2   0 -0.1967 0.44614  22
   9  -2   0 0.31434 0.77899  21
   9  -2   0 0.43736 1.01560   2
   9  -2   0 0.39430 1.40291   3
  -9  -2   0 0.07695 0.91006   1
   9  -2   0 -0.1915 0.41403  15
   9  -2   0 1.23491 0.97470  19
   9   2   0 -0.1897 0.51086  15
   9   2   0 -0.5926 0.46919  19
   9   2   0 0.07382 0.64790  21
   9   2   0 0.82763 0.60023  17
   9   2   0 -1.3962 0.85545   2
   9   2   0 1.01519 0.66646  22
   9   2   0 0.59383 1.37087   3
  10  -2   0 3.11779 1.05564  21
  10  -2   0 2.49015 1.31878  19
  10  -2   0 4.07667 0.86573  15
  10  -2   0 2.34453 1.91124   3
  10  -2   0 3.29329 0.74298  22
  10  -2   0 2.19552 1.48630   2
  10  -2   0 1.90674 0.68607  17
  10   2   0 1.91053 0.80005  17
  10   2   0 4.30452 1.29063  19
  10   2   0 5.08912 1.61578   2
  10   2   0 3.43015 1.65178   3
  10   2   0 2.95806 1.05338  21
  10   2   0 3.64068 0.82829  15
  11  -2   0 5.05184 1.58062  19
  11  -2   0 8.40374 1.35900  15
  11  -2   0 2.12714 2.83329   3
  11  -2   0 5.39913 2.43863   2
  11  -2   0 7.64159 1.21818  17
  11   2   0 5.65072 1.13449  17
  11   2   0 4.56812 1.41274  19
  11   2   0 3.36678 1.28787  21
  11   2   0 4.48650 1.02972  15
  11   2   0 9.14427 2.82892   3
  12  -2   0 4.67951 1.01323  17
  12  -2   0 3.41146 1.57442  19
  12   2   0 4.42028 1.07453  17
  12   2   0 4.99790 1.49829  19
  12   2   0 6.43630 1.31529  15
  13  -2   0 0.44294 0.89385  15
  13  -2   0 0.25353 0.63884  17
  13  -2   0 1.41490 1.24479  19
  13   2   0 1.36444 0.84067  15
  13   2   0 1.05244 0.73100  17
   0  -3   0 0.12304 0.43876   6
   0  -3   0 0.26290 0.41569  12
   0  -3   0 -0.1477 0.32340   9
   0   3   0 0.29729 1.35719  10
   0   3   0 1.70608 0.60989   5
   0   3   0 1.04836 1.41977  13
   1  -3   0 2.82752 0.79727  12
  -1  -3   0 4.52281 1.20595   5
  -1  -3   0 3.94438 0.85002  14
  -1  -3   0 5.77741 1.76868  11
   1  -3   0 2.13626 1.61484   5
  -1  -3   0 3.74334 1.37428   6
   1  -3   0 4.13216 0.89093   9
  -1   3   0 3.60611 0.49111  14
   1   3   0 4.13135 1.62311  12
   1   3   0 7.29356 2.33413  10
   1   3   0 4.54503 0.80952   5
  -1   3   0 2.74853 1.91328  13
  -1   3   0 1.78944 1.56014  10
   1   3   0 2.72707 1.27369   9
  -2  -3   0 203.173 12.4835   6
  -2  -3   0 182.888 12.0848  11
   2  -3   0 209.314 10.0280   9
   2  -3   0 203.706 9.60316   3
   2  -3   0 213.252 8.98453   2
  -2  -3   0 205.409 8.84567   1
  -2  -3   0 201.296 9.80734  14
   2  -3   0 207.967 10.1083  12
   2  -3   0 193.718 8.31100  21
   2  -3   0 200.179 15.0159   5
   2   3   0 195.175 11.8236  13
   2   3   0 231.029 12.8529  10
   2   3   0 209.474 11.1868   5
  -2   3   0 202.138 9.07786  14
  -2   3   0 218.266 13.5912  10
   2   3   0 175.465 12.3262  12
   2   3   0 211.146 12.0151   9
  -3  -3   0 47.0070 5.86699  11
  -3  -3   0 60.6913 4.54056  14
   3  -3   0 59.1646 4.30891   3
  -3  -3   0 71.1432 6.94966   6
   3  -3   0 57.8489 8.89638   5
   3  -3   0 55.7121 3.03990  21
   3  -3   0 57.0180 4.66377  12
   3  -3   0 64.5345 3.77057   2
  -3  -3   0 60.4345 3.53118   1
   3  -3   0 72.4159 5.01992   9
   3   3   0 63.1884 2.69852  21
   3   3   0 55.3216 6.24137   5
   3   3   0 58.9782 6.81297  12
  -3   3   0 59.3121 7.22464  10
   3   3   0 54.9342 5.99762   9
  -3   3   0 70.6539 5.71059   4
   3   3   0 56.6137 5.50909  13
  -3   3   0 75.2373 9.75427  13
  -3   3   0 61.4649 4.03467  14
   4  -3   0 2.86183 1.54923   9
   4  -3   0 4.75770 1.06764   2
  -4  -3   0 3.20328 1.57864  14
   4  -3   0 0.35564 1.06047  12
   4  -3   0 2.41092 1.20446   3
  -4  -3   0 4.60059 2.26915  11
  -4  -3   0 2.43599 0.71781   1
   4  -3   0 2.96909 0.67644  21
   4  -3   0 4.87509 3.19522   5
  -4   3   0 8.97447 3.80802  13
   4   3   0 1.74864 1.78547   9
   4   3   0 5.11973 2.34767  10
   4   3   0 -2.0730 1.92258   5
   4   3   0 1.11765 0.87835   2
   4   3   0 2.31921 2.53753  12
   4   3   0 1.40582 1.67682  13
  -4   3   0 2.33652 1.40530   4
   4   3   0 2.72599 0.47916  21
   4   3   0 2.36693 0.86424   3
  -4   3   0 3.76139 2.82506  10
   5  -3   0 6.38484 4.68255   5
  -5  -3   0 6.42426 1.24707   1
   5  -3   0 4.97870 1.80944   9
   5  -3   0 5.10648 1.06447  19
   5  -3   0 5.78055 2.04732  12
  -5  -3   0 8.73411 2.26303  14
   5  -3   0 5.40075 0.69178  22
   5  -3   0 5.86375 0.76150  17
   5  -3   0 5.28502 0.99888  21
  -5  -3   0 5.64475 2.78452   6
   5  -3   0 6.07645 0.71146  15
  -5  -3   0 8.94401 3.41783  11
   5  -3   0 5.28463 1.45721   3
   5  -3   0 6.39989 1.35229   2
   5   3   0 6.83934 0.78024  21
   5   3   0 4.30622 2.50634  10
   5   3   0 6.33865 1.37689   3
   5   3   0 1.25345 2.89021  12
  -5   3   0 2.37863 3.45789  10
  -5   3   0 2.73759 4.21584  13
   5   3   0 9.04590 3.12400   9
   5   3   0 7.11381 1.95393  13
   5   3   0 9.47667 4.01767   5
  -5   3   0 8.92758 2.06867  14
   5   3   0 5.24602 1.04028   2
   6  -3   0 29.9160 1.76116  17
   6  -3   0 26.8351 1.75568  15
   6  -3   0 24.9199 7.51876   5
   6  -3   0 28.6101 3.71100   3
   6  -3   0 33.2229 3.09054   2
  -6  -3   0 36.0488 2.91064   1
   6  -3   0 28.6167 4.48182  12
  -6  -3   0 25.7287 5.99055  11
  -6  -3   0 25.9611 6.38479   6
   6  -3   0 26.2549 1.61473  22
   6  -3   0 29.6648 2.42444  19
   6  -3   0 27.8798 4.22128   9
   6  -3   0 28.0255 2.13039  21
  -6  -3   0 26.8303 4.03060  14
   6   3   0 28.9543 1.87825  21
  -6   3   0 25.6706 9.34966  13
   6   3   0 30.8810 2.13775  19
   6   3   0 23.8273 5.58527   9
   6   3   0 23.6811 5.98781  12
   6   3   0 17.6001 6.20559   5
   6   3   0 27.7533 1.94320  17
   6   3   0 28.8965 3.05305   3
  -6   3   0 22.3907 6.81644  10
  -6   3   0 26.8578 4.77601  11
   6   3   0 27.2845 1.73610  15
   6   3   0 27.8148 2.46030   2
  -6   3   0 29.4415 3.83294  14
   7  -3   0 127.922 6.31805  21
   7  -3   0 126.713 8.97229   3
   7  -3   0 123.426 10.0379   9
   7  -3   0 127.489 5.71068  15
   7  -3   0 127.902 16.4593  13
   7  -3   0 129.189 10.4654  12
  -7  -3   0 126.015 9.59867  14
   7  -3   0 125.539 5.62674  17
  -7  -3   0 129.544 12.9720   6
  -7  -3   0 131.811 7.15324   1
  -7  -3   0 102.633 11.5737  11
   7  -3   0 130.063 7.71555   2
   7  -3   0 124.572 6.72476  19
   7  -3   0 125.539 5.49201  22
   7  -3   0 106.453 16.8060   5
   7   3   0 125.190 6.24211  19
   7   3   0 126.506 15.4633   5
   7   3   0 132.073 5.92866  21
   7   3   0 127.851 8.03377   3
  -7   3   0 93.6745 18.2197  13
   7   3   0 128.307 5.85271  17
   7   3   0 129.014 5.66170  15
   7   3   0 127.734 6.89374   2
   7   3   0 124.541 13.1601  12
   7   3   0 103.225 10.5919   9
  -7   3   0 134.237 9.31813  14
  -8  -3   0 12.3053 6.01337   6
  -8  -3   0 12.5462 3.52550  14
   8  -3   0 13.7300 1.32865  15
   8  -3   0 11.2056 1.20706  17
   8  -3   0 16.0287 9.61181   5
   8  -3   0 13.2237 3.84755  12
   8  -3   0 11.3361 3.79328   9
   8  -3   0 11.8792 1.93825  19
  -8  -3   0 9.45317 5.15922  11
   8  -3   0 11.2766 1.74953  21
   8  -3   0 12.4829 2.43994   2
   8  -3   0 9.85051 2.87015   3
   8  -3   0 14.8342 1.21776  22
  -8  -3   0 12.6774 2.24213   1
   8   3   0 10.2515 6.20936  12
   8   3   0 9.35220 2.39791   3
  -8   3   0 8.51548 2.87146  14
   8   3   0 12.3362 1.41568  17
   8   3   0 12.2155 4.21659   9
   8   3   0 13.3522 1.44017  21
   8   3   0 12.4656 1.19417  15
   8   3   0 12.6749 1.45124  22
   8   3   0 12.9872 2.21421   2
   8   3   0 12.9695 1.61746  19
   9  -3   0 -0.0357 0.81692  19
  -9  -3   0 2.90808 1.29274   1
   9  -3   0 2.50373 1.61444   3
   9  -3   0 0.89403 0.51482  15
   9  -3   0 1.66198 0.88284  21
   9  -3   0 1.60064 0.56437  17
   9  -3   0 1.88019 1.23083   2
   9   3   0 2.48873 0.70683  15
   9   3   0 0.57418 0.77461  19
   9   3   0 1.91312 0.70961  21
  10  -3   0 28.2205 2.22884  15
  10  -3   0 29.6496 2.15963  17
  10  -3   0 33.3726 4.17503   2
 -10  -3   0 35.1874 3.80291   1
  10  -3   0 24.7645 4.72121   3
  10  -3   0 29.8172 3.07334  19
  10  -3   0 30.6820 2.02548  22
  10   3   0 28.6805 2.26636  17
  10   3   0 36.0016 3.05369  19
  10   3   0 32.1120 2.22603  15
  10   3   0 34.4369 5.28961   3
  10   3   0 32.2839 2.56952  21
  11  -3   0 21.2462 1.87197  17
  11  -3   0 16.4296 4.39318   3
  11  -3   0 18.7953 3.12341  19
  11  -3   0 24.7620 2.09854  15
  11  -3   0 19.3061 3.68963   2
  11   3   0 24.7476 2.04301  17
  11   3   0 23.8901 4.37717   3
  11   3   0 22.2092 2.61408  19
  11   3   0 25.7013 2.09519  15
  12  -3   0 26.6705 2.23313  17
  12  -3   0 35.7994 2.61629  15
  12  -3   0 30.0336 3.50553  19
  12   3   0 29.2447 2.43183  15
  12   3   0 30.4116 2.40053  17
  13  -3   0 0.72347 1.28653  19
  13  -3   0 2.42226 0.93342  17
  13   3   0 3.74677 1.18171  15
   0  -4   0 1366.94 50.9361  12
   0  -4   0 1178.72 49.2283   1
   0  -4   0 1362.91 50.0530   9
   0  -4   0 1239.17 52.3906   6
   0  -4   0 1156.19 49.3026  14
   0   4   0 1364.41 57.9200  13
   0   4   0 1166.15 51.8335   5
   0   4   0 1406.71 56.8885  10
  -1  -4   0 223.130 9.98472  14
  -1  -4   0 222.249 9.48663   1
   1  -4   0 214.913 10.2520   9
   1  -4   0 231.973 10.6750  12
   1  -4   0 220.538 11.1391   6
  -1  -4   0 217.720 9.98510   9
  -1  -4   0 194.534 12.5259   6
   1  -4   0 233.599 15.1298   5
  -1  -4   0 213.705 13.2957  11
  -1   4   0 240.765 16.7014  13
   1   4   0 228.623 10.1112   5
   1   4   0 235.286 14.7692  13
  -1   4   0 210.791 14.7346  10
   1   4   0 222.644 13.1271  12
  -1   4   0 231.082 11.4599   4
   2  -4   0 17.1443 2.14533  12
  -2  -4   0 15.4170 1.51908   1
   2  -4   0 18.4188 1.26684  21
  -2  -4   0 12.8688 3.15412  11
   2  -4   0 18.5835 2.04326   3
   2  -4   0 19.9729 5.23623   5
   2  -4   0 19.8435 1.74959   2
   2  -4   0 18.1357 2.13316   9
  -2  -4   0 16.5932 3.51258   6
  -2  -4   0 13.4389 1.95280  14
   2   4   0 18.1183 2.10658   5
  -2   4   0 15.2127 4.39325  10
   2   4   0 13.6437 3.17589   9
   2   4   0 15.2450 3.37431  12
  -2   4   0 14.5544 2.62409   4
  -2   4   0 17.6258 1.56529  14
   2   4   0 18.2628 4.26648  10
  -2   4   0 14.8117 5.02869  13
   2   4   0 17.6688 3.80327  13
   3  -4   0 2.23471 0.79301   2
   3  -4   0 1.70155 2.41667   5
  -3  -4   0 3.44153 2.15027  11
  -3  -4   0 0.15440 1.60436   6
   3  -4   0 1.60928 0.96028   9
   3  -4   0 2.38792 1.11486  12
  -3  -4   0 1.49500 0.88563  14
   3  -4   0 3.38272 1.23345   3
  -3  -4   0 0.82437 0.49899   1
   3  -4   0 2.24294 0.66782  21
  -3   4   0 3.69585 2.61864  10
   3   4   0 4.43720 2.56175  12
   3   4   0 1.56592 0.29019  21
  -3   4   0 1.67754 1.27760   4
   3   4   0 0.06067 1.35453   5
  -3   4   0 6.37125 4.13831  13
   3   4   0 0.99252 1.80912  13
   3   4   0 0.95918 1.64241  10
  -3   4   0 2.32617 0.82727  14
   3   4   0 -1.5221 1.45500   9
  -4  -4   0 196.585 14.9528   6
   4  -4   0 211.609 11.0286   3
  -4  -4   0 178.752 14.3083  11
   4  -4   0 207.463 8.78956  21
   4  -4   0 197.970 9.04429  19
   4  -4   0 200.245 8.25183  15
   4  -4   0 201.925 11.5445   9
   4  -4   0 235.742 20.4441   5
   4  -4   0 197.575 9.71721   2
   4  -4   0 195.475 11.3572  12
   4  -4   0 203.892 8.18772  17
  -4  -4   0 207.706 11.3854  14
   4  -4   0 200.115 8.08203  22
  -4  -4   0 201.964 9.60959   1
   4   4   0 190.346 13.7164   9
   4   4   0 202.619 8.18047  21
   4   4   0 208.888 16.1569  12
   4   4   0 210.932 15.0402  10
  -4   4   0 216.554 10.4735  14
  -4   4   0 195.350 12.8542   4
   4   4   0 203.193 14.1836   5
  -4   4   0 202.252 18.5667  13
   4   4   0 211.779 9.39267   3
   4   4   0 191.445 12.5415  13
  -4   4   0 207.934 15.7108  10
   5  -4   0 66.1476 5.86808   9
   5  -4   0 60.2335 2.86813  22
   5  -4   0 62.6589 5.75492  12
   5  -4   0 67.9253 3.92847  19
   5  -4   0 65.4024 3.57156  21
   5  -4   0 63.1603 3.07123  15
  -5  -4   0 66.8797 4.33079   1
  -5  -4   0 66.2741 5.72650  14
   5  -4   0 61.7808 5.34163   3
   5  -4   0 61.6581 2.97361  17
  -5  -4   0 63.3905 8.25231   6
   5   4   0 62.2597 4.24580   3
   5   4   0 70.5277 7.84014   9
   5   4   0 60.9924 3.62711   2
   5   4   0 62.5025 3.05484  21
   5   4   0 59.9119 8.11702  10
   5   4   0 70.2182 10.1520  12
  -5   4   0 61.5295 10.3467  10
  -5   4   0 62.8787 6.88920   4
  -5   4   0 63.0423 5.20432  14
   5   4   0 77.1495 9.08973   5
  -5   4   0 56.5063 12.8492  13
  -6  -4   0 0.88699 0.69597   1
   6  -4   0 1.95278 1.09471   2
   6  -4   0 1.56700 1.62398   9
  -6  -4   0 -0.4393 1.38920  14
   6  -4   0 1.35481 0.66533  21
  -6  -4   0 1.58860 2.77156  11
   6  -4   0 1.84015 0.46714  22
   6  -4   0 4.16143 5.27143   5
   6  -4   0 2.22282 0.56423  15
   6  -4   0 1.84355 0.92393  19
  -6  -4   0 1.25333 2.75831   6
   6  -4   0 1.64807 0.46877  17
   6  -4   0 3.75539 1.75485  12
   6   4   0 1.68591 0.61915  19
   6   4   0 0.75686 0.63971   2
   6   4   0 0.21976 0.57077  17
   6   4   0 1.58426 0.47766  21
   6   4   0 3.14972 1.06601   3
   6   4   0 1.74742 0.47100  15
   6   4   0 7.06475 4.28435  12
  -6   4   0 5.97778 4.68107  10
   6   4   0 3.58070 4.51298  10
  -6   4   0 -0.8745 5.12322  13
  -6   4   0 1.77538 1.56904  14
   6   4   0 6.15486 3.56320   5
  -6   4   0 0.76035 2.69162  11
  -7  -4   0 5.19802 1.51882   1
   7  -4   0 3.92235 1.06619  21
   7  -4   0 2.15826 1.87647   3
  -7  -4   0 6.79757 2.40821  14
   7  -4   0 4.55719 0.79340  15
   7  -4   0 1.24919 6.24274   5
   7  -4   0 4.94779 2.28988   9
   7  -4   0 5.09370 0.71608  22
  -7  -4   0 2.39042 4.08552   6
   7  -4   0 4.60885 0.73574  17
  -7  -4   0 5.92047 4.47695  11
   7  -4   0 5.00515 2.26451  12
   7  -4   0 5.16255 1.50632   2
   7  -4   0 2.29312 1.12472  19
   7   4   0 4.80464 1.24407   2
   7   4   0 8.91936 3.50488   9
   7   4   0 0.20223 5.05869  12
   7   4   0 11.3857 6.18098   5
  -7   4   0 8.74188 2.40113  14
   7   4   0 6.60344 0.93366  21
   7   4   0 7.28493 1.17680  19
   7   4   0 6.23677 1.06025  17
   7   4   0 4.64434 1.35845   3
   7   4   0 4.32255 0.73078  15
   8  -4   0 20.9656 1.52027  17
   8  -4   0 16.1745 4.14338  12
   8  -4   0 12.7010 3.29204   3
  -8  -4   0 17.3659 2.74302   1
   8  -4   0 19.4729 1.56280  15
  -8  -4   0 16.7360 6.73323  11
   8  -4   0 17.1795 1.35055  22
   8  -4   0 17.5434 4.48452   9
   8  -4   0 19.9066 2.86640   2
   8  -4   0 22.2753 2.10318  21
  -8  -4   0 16.7339 3.96980  14
   8  -4   0 9.31344 7.96683   5
   8  -4   0 16.4633 2.21848  19
  -8  -4   0 13.6983 6.58996   6
   8   4   0 21.5198 5.62323   9
   8   4   0 17.9740 1.47966  15
   8   4   0 20.0946 7.97855   5
   8   4   0 22.8878 1.79593  21
   8   4   0 21.3838 1.72167  17
   8   4   0 15.3498 6.09985  12
   8   4   0 21.0242 3.37759   3
  -8   4   0 34.7396 14.9953  13
  -8   4   0 17.7929 3.60837  14
   8   4   0 18.1608 1.83989  19
   9  -4   0 -0.0382 0.49504  17
   9  -4   0 0.47234 0.52331  15
   9  -4   0 -0.7466 1.38085   3
   9  -4   0 -0.0589 0.42127  22
   9  -4   0 1.37327 1.01296   2
  -9  -4   0 -0.2485 1.05638   1
   9  -4   0 -0.0081 0.66909  19
   9  -4   0 0.32834 0.77264  21
   9   4   0 0.32436 0.53640  15
   9   4   0 -0.4813 0.58928  21
   9   4   0 0.84925 0.67192  17
   9   4   0 -0.0855 0.68402  19
   9   4   0 -1.4212 1.27880   3
 -10  -4   0 24.2414 3.37567   1
  10  -4   0 20.4608 2.70017  19
  10  -4   0 21.4191 4.93560   3
  10  -4   0 15.8462 3.02434   2
  10  -4   0 22.4585 1.64054  22
  10  -4   0 23.1172 1.96282  15
  10  -4   0 23.3211 1.85572  17
  10   4   0 22.9717 1.83518  15
  10   4   0 23.0214 2.06626  17
  11  -4   0 0.16037 0.60737  17
  11  -4   0 3.30399 1.57246   2
  11  -4   0 0.12005 1.00831  19
  11  -4   0 1.35693 2.37130   3
  11  -4   0 -0.1210 0.64869  15
  11   4   0 0.41963 0.67235  15
  11   4   0 1.71767 0.71284  17
  12  -4   0 4.21534 1.04100  17
  12  -4   0 0.76162 1.38002  19
  12   4   0 3.62863 1.05044  15
  13  -4   0 0.27752 0.83266  15
  13  -4   0 0.68152 1.31731  19
  13  -4   0 0.21966 0.77594  17
   0  -5   0 0.79773 0.47593  14
   0  -5   0 0.62924 0.51097   9
   0  -5   0 0.57462 0.53280  12
   0  -5   0 1.20082 1.06953   6
   0  -5   0 0.11334 0.29747   1
   0   5   0 0.00119 0.19565  21
   0   5   0 -0.4094 0.70243   4
   0   5   0 2.25502 1.11449   5
   0   5   0 -1.1077 1.99972  10
   0   5   0 -1.4994 1.86700  13
  -1  -5   0 111.478 5.76921  14
   1  -5   0 116.981 7.36838   6
  -1  -5   0 115.258 8.88327   6
   1  -5   0 117.350 10.4084   5
   1  -5   0 106.583 6.01477   9
   1  -5   0 106.418 5.25687   2
   1  -5   0 106.898 4.92599   1
  -1  -5   0 104.266 5.29475   1
   1   5   0 100.852 6.08756   5
  -1   5   0 106.579 7.24778   4
   1   5   0 128.510 11.4623  10
   1   5   0 124.566 11.0285  13
   1   5   0 104.127 8.56902  12
  -1   5   0 110.097 12.1832  13
  -1   5   0 99.2483 10.7847  10
  -2  -5   0 9.00056 1.71639  14
   2  -5   0 7.96528 1.74197  12
   2  -5   0 9.57498 1.77638   3
  -2  -5   0 8.47365 2.94982  11
   2  -5   0 19.3168 5.74318   5
  -2  -5   0 9.32595 1.22376   1
   2  -5   0 9.29065 0.95815  21
   2  -5   0 10.4968 1.56877   9
   2  -5   0 11.8116 1.39830   2
  -2  -5   0 4.91715 2.59027   6
   2  -5   0 9.20031 0.84773   1
   2   5   0 9.25164 3.15765  12
  -2   5   0 11.7803 4.60342  13
   2   5   0 11.5970 1.55878   5
  -2   5   0 6.61112 2.18577   4
  -2   5   0 10.1473 1.04383  14
  -2   5   0 11.0949 4.45265  10
   2   5   0 7.84700 3.75827  10
   2   5   0 5.51288 2.90225   9
   2   5   0 8.31676 3.26578  13
   3  -5   0 12.7744 2.32593  12
   3  -5   0 9.99534 0.65705  22
   3  -5   0 10.6454 1.10655  21
   3  -5   0 9.40766 1.92843   3
   3  -5   0 8.36058 4.28772   5
   3  -5   0 6.88800 1.30362   2
  -3  -5   0 6.17737 2.73167   6
   3  -5   0 10.8723 2.16322   9
  -3  -5   0 8.29649 3.16855  11
  -3  -5   0 6.63086 1.22688   1
  -3  -5   0 9.96876 1.99775  14
  -3   5   0 10.0965 1.39280  14
   3   5   0 11.0877 4.54960  12
   3   5   0 8.23312 3.22598  13
   3   5   0 8.07578 1.87431   5
   3   5   0 5.94169 3.22533   9
   3   5   0 9.29776 0.58010  21
  -3   5   0 9.33290 2.73349   4
   3   5   0 12.3900 4.25635  10
  -3   5   0 5.69344 3.16312  10
  -4  -5   0 4.61232 2.90039  11
   4  -5   0 6.27661 0.64742  15
   4  -5   0 3.51713 0.73996  21
  -4  -5   0 3.05395 2.59287   6
   4  -5   0 4.35814 1.18317   2
  -4  -5   0 4.91126 1.76093  14
  -4  -5   0 5.71571 1.16664   1
   4  -5   0 4.32392 0.52768  17
   4  -5   0 5.19354 1.05203  19
   4  -5   0 5.71942 1.74709   9
   4  -5   0 5.16401 0.49857  22
   4  -5   0 6.60967 1.85403  12
   4  -5   0 6.25036 5.72522   5
   4  -5   0 2.32658 1.34124   3
  -4   5   0 0.96787 3.60714  10
   4   5   0 0.56535 2.95704  10
  -4   5   0 -0.1115 3.51135  13
   4   5   0 4.26887 3.02327  12
  -4   5   0 5.89368 1.27544  14
   4   5   0 2.08046 1.99670   5
   4   5   0 4.86136 0.97128   3
   4   5   0 5.84862 0.54497  21
   4   5   0 4.19978 2.83687   9
   4   5   0 6.07399 1.07961  18
   4   5   0 3.97859 2.17944  13
  -4   5   0 1.72802 1.58662   4
  -5  -5   0 38.7605 4.64192  14
   5  -5   0 29.6954 4.10735  12
   5  -5   0 41.5471 2.66785  21
   5  -5   0 40.7398 2.92625  19
   5  -5   0 38.1187 2.03800  17
   5  -5   0 39.7129 1.95240  22
   5  -5   0 46.4221 4.36692   3
  -5  -5   0 33.1706 6.94653   6
  -5  -5   0 46.4402 3.52853   1
   5  -5   0 38.3085 2.12331  15
   5  -5   0 35.1305 8.64709   5
  -5  -5   0 43.8114 8.36935  11
   5  -5   0 41.5090 4.70386   9
   5  -5   0 37.5561 3.36134   2
   5   5   0 42.1621 7.02127   5
   5   5   0 37.1564 7.01502   9
  -5   5   0 58.3626 9.40317  10
  -5   5   0 35.8778 3.75359  14
  -5   5   0 28.2156 9.62437  13
   5   5   0 46.6444 5.88104  13
   5   5   0 39.6542 3.07099   3
  -5   5   0 39.2179 3.27151  20
  -5   5   0 42.6157 6.05804   4
   5   5   0 49.1913 9.72675  12
   5   5   0 46.7112 8.41510  10
   5   5   0 37.3637 2.64200  18
   5   5   0 38.4181 2.02503  21
  -6  -5   0 65.7198 6.70610  14
   6  -5   0 83.8604 3.87014  15
   6  -5   0 81.1731 7.21469  12
  -6  -5   0 67.0386 9.84348  11
  -6  -5   0 90.8312 11.2328   6
  -6  -5   0 90.8903 5.64317   1
   6  -5   0 75.4685 4.75379  19
   6  -5   0 86.0244 3.76364  17
   6  -5   0 83.2099 6.71402   3
   6  -5   0 59.2844 13.1845   5
   6  -5   0 82.5976 3.59460  22
   6  -5   0 75.8715 5.47949   2
   6  -5   0 76.9942 4.41091  21
   6  -5   0 83.7415 7.45053   9
  -6   5   0 84.6598 6.36903  14
   6   5   0 71.6470 10.8455  12
   6   5   0 71.3230 8.81716   9
   6   5   0 67.2183 10.5609  10
  -6   5   0 81.8576 5.16587  20
   6   5   0 76.8682 3.73952  21
   6   5   0 82.7593 3.75626  15
   6   5   0 75.3296 4.37746  18
   6   5   0 78.8614 5.15683   3
  -6   5   0 96.7221 14.3688  10
  -6   5   0 54.5106 13.8293  13
   6   5   0 83.0674 4.11324  17
   6   5   0 89.5332 11.1536   5
   7  -5   0 0.87633 0.70935  21
   7  -5   0 -0.1762 1.30132  12
   7  -5   0 -1.2125 1.49661   3
   7  -5   0 0.29263 0.40381  22
   7  -5   0 0.51023 0.49358  15
   7  -5   0 1.29620 1.86001   9
  -7  -5   0 -0.1948 1.80087  14
   7  -5   0 9.89273 6.91379   5
   7  -5   0 0.79367 0.47989  17
  -7  -5   0 5.72147 3.03018  11
  -7  -5   0 -0.5608 0.78396   1
  -7  -5   0 2.85579 3.68559   6
   7  -5   0 2.84262 1.14645   2
   7  -5   0 1.85417 1.01103  19
   7   5   0 0.80742 0.59232  17
   7   5   0 0.48116 0.42984  15
  -7   5   0 -3.9425 7.26496  13
  -7   5   0 2.24085 1.35231  20
   7   5   0 -5.2236 2.71711   9
   7   5   0 8.06422 4.78692   5
   7   5   0 0.67586 0.50750  21
   7   5   0 -6.1333 3.28473  12
   7   5   0 2.00459 0.88985   3
   8  -5   0 4.50069 1.36616  19
  -8  -5   0 7.62215 1.82972   1
   8  -5   0 7.79047 0.98406  17
   8  -5   0 5.91456 2.22364   3
   8  -5   0 4.93645 1.16344  21
   8  -5   0 5.11329 0.91012  15
   8  -5   0 7.42304 0.85542  22
   8  -5   0 9.10505 2.15521   2
   8   5   0 7.32203 0.88553  15
   8   5   0 10.8020 1.32950  17
   9  -5   0 23.5714 2.44278  21
   9  -5   0 20.4881 1.49177  22
  -9  -5   0 25.6280 3.29077   1
   9  -5   0 22.4627 4.94503   3
   9  -5   0 19.3144 2.93394  19
   9  -5   0 19.1070 1.72750  15
   9  -5   0 24.6229 3.53600   2
   9  -5   0 21.6241 1.70285  17
   9   5   0 21.9284 1.71326  15
   9   5   0 19.7901 1.79781  17
  10  -5   0 2.54813 0.82536  15
  10  -5   0 5.94270 2.15003   2
  10  -5   0 2.73918 0.68152  22
  10  -5   0 3.05919 0.86888  17
  10  -5   0 2.70236 2.56710   3
 -10  -5   0 -0.3976 1.54876   1
  10  -5   0 1.66180 1.19965  19
  10  -5   0 2.17547 1.01046  21
  10   5   0 3.15493 0.76827  15
  11  -5   0 2.56126 0.75039  22
  11  -5   0 -1.4955 2.47315   3
  11  -5   0 4.06698 1.66213  19
  11  -5   0 1.37646 0.74209  15
  11  -5   0 2.56529 1.71342   2
  11  -5   0 2.14629 0.66395  17
  12  -5   0 1.86088 1.66903  19
  12  -5   0 0.67730 0.84494  17
  12  -5   0 2.89774 1.05391  15
  13  -5   0 2.23990 1.07388  15
  13  -5   0 1.43232 0.81233  17
  13  -5   0 -0.5343 1.26791  19
   0  -6   0 65.6426 4.13595   9
   0  -6   0 59.0622 3.42289  14
   0  -6   0 60.3117 3.41949   1
   0  -6   0 52.3214 6.95879   5
   0  -6   0 62.5596 6.12298   6
   0  -6   0 70.6923 5.15966  12
   0   6   0 62.3392 9.44665  10
   0   6   0 55.6079 5.04269   4
   0   6   0 53.9656 9.43751  13
   1  -6   0 2.47194 1.06368  12
  -1  -6   0 2.30532 0.64740   1
   1  -6   0 -0.0340 0.87459   6
   1  -6   0 2.55578 0.60101   1
  -1  -6   0 4.29805 1.10448   9
   1  -6   0 3.01062 0.95874   9
   1  -6   0 1.08464 0.49317  21
   1  -6   0 0.05008 2.40876   5
  -1  -6   0 2.02775 1.01570  14
   1  -6   0 2.29537 0.37498  22
  -1  -6   0 1.55161 1.17107   6
   1  -6   0 1.82577 0.62745   2
  -1   6   0 0.35074 2.49877  13
  -1   6   0 -2.0180 2.75875  10
  -1   6   0 1.31941 1.28308   4
   1   6   0 1.14320 0.93781   4
   1   6   0 3.31079 1.43838   5
   1   6   0 -0.2243 1.67747  12
   1   6   0 1.35812 2.33967  13
  -1   6   0 1.29612 1.34881  20
   1   6   0 2.29352 0.71455  18
   1   6   0 1.55070 0.69273  16
   1   6   0 1.51502 2.78937  10
   2  -6   0 115.141 7.85214   6
  -2  -6   0 115.146 6.74681  14
   2  -6   0 114.131 6.77531   3
  -2  -6   0 111.930 6.11172   1
   2  -6   0 104.924 12.3093   5
   2  -6   0 116.832 7.13626   9
   2  -6   0 121.170 7.47749  12
   2  -6   0 114.613 4.79867  22
   2  -6   0 120.379 5.38078   1
   2  -6   0 114.748 6.03346   2
  -2  -6   0 112.187 10.2915   6
  -2  -6   0 95.6573 10.1483  11
   2  -6   0 110.305 5.24404  21
   2   6   0 116.467 5.86750  16
   2   6   0 133.114 12.5354  13
   2   6   0 128.893 10.5073   9
  -2   6   0 116.692 8.70092   4
  -2   6   0 123.243 6.21159  20
  -2   6   0 123.584 13.5017  10
   2   6   0 145.283 11.7254  12
  -2   6   0 115.586 13.5673  13
   2   6   0 127.963 5.75053  18
   2   6   0 132.468 13.6490  10
   2   6   0 121.580 6.47644   5
  -3  -6   0 21.9012 2.08171   1
  -3  -6   0 11.9122 4.00507   6
   3  -6   0 17.4439 2.70304  12
   3  -6   0 10.1609 6.02866   5
  -3  -6   0 18.4671 5.11338  11
   3  -6   0 21.5121 2.75701   9
  -3  -6   0 18.6532 2.76331  14
   3  -6   0 14.1786 2.51319   3
   3  -6   0 16.7141 0.94735  22
   3  -6   0 18.9494 2.06144   2
   3  -6   0 13.9741 1.37772  21
  -3   6   0 14.9880 1.57289  14
  -3   6   0 15.5223 6.50914  13
   3   6   0 14.5542 1.63021  20
   3   6   0 15.5868 5.56876  12
   3   6   0 11.0023 3.87465   9
   3   6   0 18.6899 5.17096  13
   3   6   0 15.5175 0.79802  21
   3   6   0 17.3271 2.71614   5
  -3   6   0 13.7561 3.55635   4
  -3   6   0 14.6876 2.16866  20
   3   6   0 18.2630 1.68318  18
  -3   6   0 10.7379 4.81857  10
   4  -6   0 14.5407 0.94732  22
   4  -6   0 17.1461 1.12821  15
   4  -6   0 18.4835 1.57809  21
   4  -6   0 16.3676 3.08687  12
   4  -6   0 15.4748 1.60411  19
   4  -6   0 15.7075 2.03380   2
  -4  -6   0 9.66188 3.69379   6
   4  -6   0 13.7426 6.75665   5
   4  -6   0 11.4778 2.40870   9
  -4  -6   0 16.2250 1.94243   1
  -4  -6   0 9.95826 4.13912  11
   4  -6   0 15.8962 1.02783  17
  -4  -6   0 15.5340 2.97866  14
   4  -6   0 13.3312 2.57881   3
  -4   6   0 6.49080 5.72957  10
  -4   6   0 12.8025 6.14544  13
   4   6   0 28.0143 7.25124  12
  -4   6   0 17.9292 2.22326  20
   4   6   0 17.3556 4.86696   9
   4   6   0 12.6824 3.02791   5
   4   6   0 19.6345 5.02688  13
   4   6   0 12.6438 4.74986  10
   4   6   0 14.2306 1.47905  20
   4   6   0 17.0363 1.66113  18
   4   6   0 15.2255 0.88689  21
  -4   6   0 11.8131 3.61392   4
  -5  -6   0 1.30339 2.49304   6
  -5  -6   0 1.18579 0.84514   1
   5  -6   0 2.61886 4.56516   5
   5  -6   0 2.00201 0.77756  21
   5  -6   0 2.49079 0.94187  19
  -5  -6   0 3.92273 1.71995  14
   5  -6   0 1.30575 1.29965   3
   5  -6   0 3.81659 1.58990   9
   5  -6   0 4.57325 1.30381   2
   5  -6   0 3.40370 0.47442  22
   5  -6   0 4.71219 0.59337  17
   5  -6   0 3.48821 0.62936  15
  -5  -6   0 5.33268 2.94649  11
  -5   6   0 1.32272 4.75674  13
   5   6   0 3.55598 2.99247  13
  -5   6   0 1.30255 4.24974  10
   5   6   0 2.99090 0.99749  18
  -5   6   0 2.05916 2.11888   4
   5   6   0 3.99918 0.93215  20
   5   6   0 5.44459 2.82062   5
  -5   6   0 3.57612 1.38530  20
   5   6   0 -0.4165 4.06597  10
   5   6   0 2.31010 0.43976  21
  -5   6   0 2.89755 1.29177  14
   5   6   0 3.15062 3.39140   9
   5   6   0 5.16879 3.96048  12
   6  -6   0 7.99659 0.97381  15
  -6  -6   0 11.1869 1.96918   1
   6  -6   0 9.32565 1.72517  19
  -6  -6   0 13.9667 5.26512  11
   6  -6   0 8.60622 0.81383  22
  -6  -6   0 11.7251 2.81007  14
   6  -6   0 8.98247 1.42295  21
   6  -6   0 8.01163 2.49423   3
   6  -6   0 10.2849 1.96075   2
   6  -6   0 8.64007 0.90791  17
   6  -6   0 3.20584 6.53986   5
  -6  -6   0 7.82492 3.95431   6
   6  -6   0 7.91564 2.42701  12
   6  -6   0 5.67897 2.36848   9
   6   6   0 12.6972 4.64602   9
  -6   6   0 12.7629 8.33378  13
   6   6   0 11.2052 6.12827  12
   6   6   0 8.37464 1.30108  17
  -6   6   0 0.33550 7.76626  10
   6   6   0 8.17463 1.07082  15
   6   6   0 4.25892 4.92064  10
   6   6   0 10.3296 1.62103  18
  -6   6   0 11.0783 2.19654  20
  -6   6   0 7.41429 1.94440  14
   6   6   0 10.0844 1.27515  20
  -6   6   0 8.38129 3.35032   4
   7  -6   0 25.0125 1.72384  17
  -7  -6   0 31.3727 7.48045  11
   7  -6   0 30.1406 1.93846  15
  -7  -6   0 16.0659 7.03410   6
   7  -6   0 24.2920 3.27358   2
   7  -6   0 28.2580 1.65591  22
   7  -6   0 27.3695 2.47251  21
   7  -6   0 24.4038 4.67504   9
  -7  -6   0 32.3723 3.38664   1
   7  -6   0 32.1013 4.83795  12
  -7  -6   0 26.5498 4.60027  14
   7  -6   0 27.4047 4.76343   3
   7  -6   0 48.9582 13.2113   5
   7  -6   0 21.0126 2.55209  19
   7   6   0 26.6820 2.50394  18
  -7   6   0 19.0459 10.6773  13
  -7   6   0 29.3776 3.41348  20
   7   6   0 27.7322 2.16048  17
  -7   6   0 27.9917 3.85567  14
   7   6   0 27.4303 6.46663   9
   7   6   0 22.1457 6.31606  12
  -8  -6   0 2.67986 1.42885   1
   8  -6   0 0.81528 1.15697   2
   8  -6   0 3.05562 0.59064  22
   8  -6   0 3.76923 0.85831  15
   8  -6   0 2.94154 1.03212  21
   8  -6   0 4.46598 1.38910  19
   8  -6   0 2.63765 0.63105  17
   8  -6   0 0.05344 1.69732   3
   9  -6   0 8.44141 2.18042   2
   9  -6   0 12.2078 1.10441  22
   9  -6   0 7.41420 1.96915  19
  -9  -6   0 16.4057 2.71675   1
   9  -6   0 4.78193 2.82471   3
   9  -6   0 10.6430 1.43925  15
   9  -6   0 9.97767 1.26312  17
   9  -6   0 13.3402 2.07683  21
  10  -6   0 0.79875 0.51407  22
  10  -6   0 2.62745 1.52254   2
  10  -6   0 1.29160 0.95811  19
  10  -6   0 0.75951 2.32084   3
 -10  -6   0 3.62604 1.77490   1
  10  -6   0 1.22626 0.69074  15
  10  -6   0 1.84786 0.68931  17
  11  -6   0 20.9161 3.42459  19
  11  -6   0 20.7445 1.62505  22
  11  -6   0 22.0003 1.84070  17
  11  -6   0 23.6027 2.04257  15
  12  -6   0 6.37202 1.88739  19
  12  -6   0 6.25982 1.28774  15
  12  -6   0 5.77225 1.14817  17
   0  -7   0 1.35923 0.80796   9
   0  -7   0 -4.2772 2.28030   5
   0  -7   0 3.23567 1.83503   6
   0  -7   0 -0.0283 0.81581  12
   0  -7   0 0.06010 0.42136   1
   0  -7   0 0.77270 0.79748  14
   0   7   0 -0.2173 0.56335  18
   0   7   0 1.06546 0.80110  20
   0   7   0 1.30010 2.81720  10
   0   7   0 -1.3506 2.75975  13
   0   7   0 0.43848 0.52944  16
   0   7   0 1.15843 1.10896   4
   1  -7   0 104.444 5.42090   2
  -1  -7   0 95.9446 9.55986   6
   1  -7   0 115.024 6.47882   9
   1  -7   0 97.0323 10.9841   5
   1  -7   0 115.869 7.30789  12
   1  -7   0 105.844 4.68760  21
   1  -7   0 105.351 4.39056  22
  -1  -7   0 105.184 5.65415   1
   1  -7   0 104.282 5.22633   1
   1  -7   0 112.799 8.78130   6
  -1  -7   0 114.733 6.47318   9
  -1   7   0 99.0789 13.0684  10
   1   7   0 102.947 7.17247   5
   1   7   0 100.142 4.24516  21
  -1   7   0 105.154 5.76593  20
   1   7   0 106.688 7.22288   4
   1   7   0 104.917 9.85113  12
  -1   7   0 108.806 8.26569   4
  -1   7   0 101.722 5.18767  16
  -1   7   0 105.403 5.20753  18
   1   7   0 90.2990 5.31425  20
   1   7   0 119.244 13.5641  13
   1   7   0 113.304 13.5306  10
  -1   7   0 97.2874 13.0089  13
   1   7   0 104.117 5.46860  16
   1   7   0 113.062 5.38804  18
   2  -7   0 -4.7561 3.23922   5
   2  -7   0 1.17310 0.27416  22
   2  -7   0 2.17315 1.57994   6
   2  -7   0 0.96093 0.91428   9
  -2  -7   0 2.45407 2.15215   6
   2  -7   0 2.00350 1.02762  12
  -2  -7   0 1.79016 0.68426   1
   2  -7   0 0.15854 0.66211   2
   2  -7   0 0.59919 0.36359   1
   2  -7   0 1.02992 0.53096  21
  -2  -7   0 1.84112 0.99488  14
   2  -7   0 0.61104 0.22762  17
   2  -7   0 0.02220 0.91122   3
   2   7   0 0.32352 0.55211  20
   2   7   0 0.78382 1.77850   9
   2   7   0 2.20945 1.13187   5
  -2   7   0 1.24017 0.62526  18
   2   7   0 -0.8214 3.04149  10
  -2   7   0 -0.2936 0.74849  20
  -2   7   0 -5.4714 3.18045  13
   2   7   0 0.96343 1.02335   4
  -2   7   0 -3.7957 2.55290  10
   2   7   0 5.08141 3.69383  12
   2   7   0 1.49932 0.76974  16
  -2   7   0 0.78205 1.19019   4
   2   7   0 1.53689 0.83161  18
  -2   7   0 1.31170 0.58680  16
   2   7   0 -0.3440 3.54244  13
   3  -7   0 4.21744 4.44300   5
  -3  -7   0 4.32214 3.28976   6
  -3  -7   0 2.73373 3.04659  11
   3  -7   0 7.75669 0.60892  22
   3  -7   0 6.98689 0.60055  17
  -3  -7   0 8.22164 1.53439   1
   3  -7   0 6.31920 1.38048   2
   3  -7   0 6.30726 1.69010   3
   3  -7   0 5.63630 1.70972  12
   3  -7   0 5.68054 0.86928   1
   3  -7   0 5.70196 1.01934  21
   3  -7   0 4.77539 1.57118   9
  -3  -7   0 10.0796 2.03525  14
   3  -7   0 6.55541 1.97969   6
  -3   7   0 -1.4003 3.48797  10
   3   7   0 8.66589 1.46825  18
  -3   7   0 6.75090 5.01501  13
  -3   7   0 6.47855 1.47089  20
   3   7   0 4.00570 4.51422  12
   3   7   0 6.89335 5.05951  10
   3   7   0 7.43075 1.24847  20
   3   7   0 9.00763 3.49340   9
   3   7   0 6.66543 1.51517   5
  -3   7   0 3.35804 2.22650   4
  -3   7   0 5.93529 0.96527  16
   4  -7   0 15.5613 2.11627   2
   4  -7   0 12.0978 1.44167  21
  -4  -7   0 7.57493 3.91594   6
  -4  -7   0 10.4530 1.76957   1
  -4  -7   0 9.23310 4.19854  11
   4  -7   0 14.3422 1.02847  15
   4  -7   0 14.1799 1.68002  19
   4  -7   0 9.36700 2.36803   3
   4  -7   0 13.9844 0.96057  17
  -4  -7   0 15.9486 3.04755  14
   4  -7   0 15.1263 0.92521  22
   4  -7   0 11.4259 2.47375   9
   4  -7   0 9.89173 2.50559  12
  -4   7   0 14.7469 1.30027  16
   4   7   0 11.9321 1.55645  20
   4   7   0 8.99949 3.98259   9
  -4   7   0 11.5671 2.10530  20
  -4   7   0 15.1016 1.80465  14
   4   7   0 16.6617 1.81238  18
   4   7   0 6.27053 4.75592  10
  -4   7   0 3.58552 4.97757  13
  -4   7   0 11.1276 7.23657  10
   4   7   0 7.63940 4.69802  13
   5  -7   0 3.86298 0.62498  15
  -5  -7   0 0.97459 3.27037  11
  -5  -7   0 2.82387 1.07784   1
   5  -7   0 3.30135 0.55699  17
   5  -7   0 2.87232 0.48633  22
   5  -7   0 -4.6571 4.87276   5
   5  -7   0 1.68709 1.42757   3
  -5  -7   0 6.68294 2.23540  14
  -5  -7   0 4.47280 3.45372   6
   5  -7   0 2.27859 1.49713   9
   5  -7   0 3.35074 0.95675  21
   5  -7   0 5.00306 1.73812  12
   5  -7   0 3.16908 1.08999  19
   5   7   0 3.89499 2.99926  13
   5   7   0 5.55941 5.47674  10
   5   7   0 7.13993 4.34956  12
   5   7   0 3.33584 0.92892  17
   5   7   0 2.69574 0.93152  20
   5   7   0 1.48074 3.73029   9
  -5   7   0 2.14497 1.04995  14
  -5   7   0 1.09993 1.29619  20
   5   7   0 1.61150 0.94088  18
  -5   7   0 2.13768 5.12181  13
  -5   7   0 8.91101 5.99775  10
  -5   7   0 2.42807 0.71570  16
  -6  -7   0 43.9968 4.06336   1
   6  -7   0 40.0400 2.34355  15
   6  -7   0 42.6215 2.24079  17
   6  -7   0 43.1899 3.03165  21
   6  -7   0 48.5890 5.34966   3
   6  -7   0 41.1647 4.03758   2
   6  -7   0 40.7314 5.00546  12
   6  -7   0 40.9615 3.28755  19
  -6  -7   0 32.0674 8.15755   6
   6  -7   0 42.5873 2.13861  22
   6  -7   0 41.6274 5.17100   9
  -6  -7   0 49.8305 5.48549  14
  -6  -7   0 25.3885 7.43927  11
   6  -7   0 37.0295 13.4063   5
  -6   7   0 41.1605 13.7042  10
  -6   7   0 40.2304 4.08791  14
   6   7   0 32.8436 10.0495  10
   6   7   0 40.4566 2.89097  20
   6   7   0 38.7985 7.62879   9
  -6   7   0 32.2564 12.1798  13
   6   7   0 43.9824 3.28537  18
  -6   7   0 33.0683 6.71246   4
  -6   7   0 42.7590 4.01729  20
   6   7   0 63.1694 12.4568  12
  -7  -7   0 35.5697 3.94812   1
   7  -7   0 36.9299 2.30909  15
   7  -7   0 40.3847 3.42286  19
   7  -7   0 36.5581 2.04325  22
   7  -7   0 40.8722 3.05522  21
   7  -7   0 39.2098 2.23887  17
   7  -7   0 40.1805 4.13593   2
   7  -7   0 37.3151 5.01489   3
   7   7   0 38.0035 3.19732  18
  -7   7   0 40.9774 4.27571  20
   8  -7   0 11.9501 1.24919  15
   8  -7   0 12.8585 2.09802  19
   8  -7   0 10.7244 2.49190   2
   8  -7   0 15.0484 2.09692  21
   8  -7   0 16.1418 3.78223   3
  -8  -7   0 8.09671 2.11183   1
   8  -7   0 9.91752 0.97775  22
   8  -7   0 10.5608 1.15360  17
   9  -7   0 17.0966 1.62156  15
   9  -7   0 15.2665 3.75696   3
   9  -7   0 17.2882 1.51923  17
   9  -7   0 17.3136 1.35841  22
  -9  -7   0 25.8747 3.49643   1
   9  -7   0 16.2791 3.13108   2
   9  -7   0 16.5447 2.32284  21
   9  -7   0 13.8482 2.64928  19
  10  -7   0 2.24365 0.62740  22
  10  -7   0 0.71699 2.05389   3
 -10  -7   0 2.56577 2.01789   1
  10  -7   0 0.21678 1.41259   2
  10  -7   0 3.04680 1.37839  19
  10  -7   0 2.51843 0.69050  17
  11  -7   0 17.7695 1.67824  17
  11  -7   0 16.0002 1.82230  15
  11  -7   0 14.6810 2.79709  19
  11  -7   0 18.3407 1.46882  22
  12  -7   0 2.00284 1.88264  19
  12  -7   0 2.22009 0.78680  17
  12  -7   0 3.29884 1.07157  15
   0  -8   0 65.6778 5.88996  12
   0  -8   0 65.1901 3.85145  14
   0  -8   0 67.4697 4.82152   9
   0  -8   0 69.8770 3.70108   2
   0  -8   0 63.6549 4.02844   1
   0  -8   0 82.5422 8.33056   6
   0  -8   0 65.3312 3.08704  21
   0  -8   0 68.7802 8.14628   5
   0   8   0 64.3072 12.7568  10
   0   8   0 68.5185 4.04880  16
   0   8   0 75.5214 12.3205  13
   0   8   0 65.9934 3.90291  18
   0   8   0 59.2719 4.09752  20
   0   8   0 63.7925 6.21897   4
   1  -8   0 131.488 6.41423  14
   1  -8   0 139.488 6.01196  21
   1  -8   0 142.959 8.18556   9
  -1  -8   0 135.727 7.08366  14
   1  -8   0 143.398 5.72902  22
   1  -8   0 136.136 7.44012   3
   1  -8   0 155.843 11.5837   6
   1  -8   0 118.880 12.7590   5
   1  -8   0 135.736 8.95835  12
  -1  -8   0 137.405 7.88361   9
  -1  -8   0 130.566 11.7738   6
   1  -8   0 147.447 6.96120   2
  -1  -8   0 130.976 10.8763   5
  -1  -8   0 136.107 7.19006   1
   1  -8   0 136.660 6.72810   1
  -1   8   0 138.446 7.25822  20
  -1   8   0 137.404 6.75718  16
  -1   8   0 131.385 16.0110  10
  -1   8   0 139.712 6.73606  18
   1   8   0 153.234 12.7324  12
  -1   8   0 139.363 10.3603   4
   1   8   0 145.776 7.14504  16
   1   8   0 131.729 16.4637  13
   1   8   0 141.356 9.40542   4
   1   8   0 133.514 6.78797  18
   1   8   0 134.275 6.99849  20
  -1   8   0 129.614 15.4118  13
   2  -8   0 19.0520 1.64962   1
  -2  -8   0 25.2701 5.69739   6
   2  -8   0 14.2192 3.35002   6
   2  -8   0 18.2898 1.53905  21
   2  -8   0 13.1368 6.19685   5
   2  -8   0 19.7681 1.08564  17
   2  -8   0 18.9798 2.15591   2
  -2  -8   0 21.3595 2.27906   1
  -2  -8   0 21.9890 2.73712  14
   2  -8   0 16.0821 2.88442  12
   2  -8   0 18.4530 2.78315   3
   2  -8   0 19.3239 1.12264  22
   2  -8   0 16.8472 2.81131   9
  -2   8   0 18.5020 7.22707  10
  -2   8   0 17.4323 2.58341  20
  -2   8   0 8.63539 5.39328  13
   2   8   0 19.6417 2.06343  20
   2   8   0 27.5121 5.44509   9
   2   8   0 17.0668 1.99485  16
  -2   8   0 17.5010 1.67526  16
   2   8   0 14.6860 2.94535   4
  -2   8   0 14.6846 1.82178  18
   2   8   0 18.5449 2.04371  18
  -2   8   0 13.3250 3.75969   4
   2   8   0 19.4402 7.36070  10
   2   8   0 13.4026 4.77805  12
   2   8   0 9.12831 5.62575  13
   3  -8   0 234.322 12.1890   3
   3  -8   0 237.310 9.85513  21
  -3  -8   0 235.699 12.0066  14
   3  -8   0 230.914 11.0389   2
   3  -8   0 227.591 9.10758  17
   3  -8   0 231.827 9.90845   1
  -3  -8   0 224.913 11.2786   1
   3  -8   0 217.786 9.12963  15
  -3  -8   0 246.956 19.1173   6
   3  -8   0 235.881 13.0714  12
   3  -8   0 247.161 22.2750   5
   3  -8   0 224.112 13.5505   6
   3  -8   0 242.681 12.7222   9
   3  -8   0 229.865 9.12205  22
   3   8   0 234.289 10.5256  18
   3   8   0 197.800 20.9136  10
  -3   8   0 223.670 9.99794  16
   3   8   0 227.780 20.1521  13
  -3   8   0 234.048 10.1523  18
  -3   8   0 215.935 11.1237  20
   3   8   0 214.903 18.9697  12
   3   8   0 234.997 17.2397   9
  -3   8   0 218.397 22.2907  10
   3   8   0 213.123 10.3476  20
  -3   8   0 183.141 21.8672  13
  -3   8   0 228.903 15.9847   4
   4  -8   0 58.3652 2.69650  22
  -4  -8   0 46.9073 9.85423  11
   4  -8   0 57.6766 5.36752   3
   4  -8   0 57.1180 3.75171  19
  -4  -8   0 54.2208 9.50222   6
   4  -8   0 57.9887 3.22941   1
  -4  -8   0 58.1383 4.53319   1
   4  -8   0 57.4761 4.46875   2
   4  -8   0 62.7632 2.84096  15
  -4  -8   0 67.6055 5.62292  14
   4  -8   0 53.2062 11.6875   5
   4  -8   0 59.2487 2.74786  17
   4  -8   0 56.2576 5.28168   9
   4  -8   0 62.5577 5.67945  12
   4  -8   0 58.3475 3.46196  21
   4  -8   0 61.4258 5.78732   6
   4   8   0 57.2433 3.94492  18
   4   8   0 47.0888 10.8090  10
   4   8   0 39.9850 9.61055  13
  -4   8   0 42.7216 11.7601  13
  -4   8   0 63.5663 14.2030  10
   4   8   0 66.8406 12.7727  12
  -4   8   0 60.5475 3.41821  16
   4   8   0 52.9118 3.70825  20
  -4   8   0 63.3305 4.70063  20
  -4   8   0 52.8979 3.58013  18
  -4   8   0 53.4262 7.81102   4
   4   8   0 77.0249 10.2397   9
   5  -8   0 84.9620 6.97093   3
  -5  -8   0 74.7061 12.4089  11
   5  -8   0 80.2913 4.84720  19
   5  -8   0 79.6219 4.47300  21
  -5  -8   0 86.8095 6.01367   1
   5  -8   0 77.0484 5.60282   2
   5  -8   0 80.1472 3.65037  17
  -5  -8   0 85.8903 11.5081   6
   5  -8   0 79.3906 7.21203  12
   5  -8   0 80.4380 3.57456  22
  -5  -8   0 73.2713 6.64403  14
   5  -8   0 75.1025 6.70835   9
   5  -8   0 83.3310 16.0352   5
   5   8   0 80.2225 4.70415  20
   5   8   0 95.2735 13.8323  12
  -5   8   0 64.3237 15.3443  13
   5   8   0 84.3113 15.4123  10
  -5   8   0 81.4539 4.27715  16
  -5   8   0 76.0342 15.9730  10
  -5   8   0 77.2074 9.50289   4
   5   8   0 78.1261 4.99348  18
  -5   8   0 80.4513 5.66927  20
   6  -8   0 16.7578 1.86505  21
   6  -8   0 19.7388 2.82886   2
   6  -8   0 14.6628 1.06005  22
   6  -8   0 14.3964 2.26020  19
   6  -8   0 14.6051 1.27468  15
   6  -8   0 15.7106 1.20979  17
  -6  -8   0 18.4364 2.80179   1
   6  -8   0 18.3469 3.63862   3
  -6  -8   0 4.94689 4.93223  11
   6  -8   0 11.9453 7.58499   5
   6  -8   0 14.8635 3.48413   9
   6  -8   0 8.68853 2.80818  12
  -6  -8   0 12.6144 5.73317   6
  -6  -8   0 14.0991 3.33085  14
  -6   8   0 10.1909 4.26295   4
   6   8   0 13.0469 1.80119  20
  -6   8   0 18.1486 2.99616  20
  -6   8   0 18.9447 9.85779  13
  -6   8   0 12.9426 17.4227  10
   6   8   0 16.4599 2.41682  18
   6   8   0 6.79148 5.50799  12
   7  -8   0 43.1803 3.72142  19
   7  -8   0 41.0237 4.44211   2
   7  -8   0 52.3183 5.81433   3
   7  -8   0 41.6052 3.25729  21
  -7  -8   0 43.0225 4.43552   1
   7  -8   0 44.9069 2.65022  15
   7  -8   0 44.3028 2.48002  17
   7  -8   0 45.9598 2.36204  22
   7   8   0 53.1704 3.88212  18
  -7   8   0 49.9849 4.66157  20
   8  -8   0 0.59520 1.05566  21
   8  -8   0 3.30266 0.73948  17
  -8  -8   0 1.47930 1.23047   1
   8  -8   0 3.25524 0.82829  15
   8  -8   0 2.26848 1.08733  19
   8  -8   0 2.46865 1.45550   2
   8  -8   0 2.82859 0.58438  22
   8  -8   0 3.11106 2.13683   3
   9  -8   0 21.8030 2.63486  21
  -9  -8   0 26.8582 4.05631   1
   9  -8   0 20.6462 1.68102  17
   9  -8   0 21.1221 2.70593  19
   9  -8   0 20.8937 1.51260  22
   9  -8   0 22.3165 1.85090  15
   9  -8   0 19.3361 3.36050   2
   9  -8   0 20.9820 4.82011   3
  10  -8   0 1.93632 0.83204  15
  10  -8   0 2.86216 1.46067  19
  10  -8   0 1.96961 0.73400  17
  10  -8   0 2.54871 0.66320  22
  11  -8   0 0.87097 1.30797  19
  11  -8   0 -0.0486 0.62887  15
  11  -8   0 2.24494 0.57458  22
  11  -8   0 0.98029 0.69987  17
  12  -8   0 2.41538 1.69932  19
  12  -8   0 1.19813 0.85625  17
  12  -8   0 -0.1491 0.89608  15
   0  -9   0 0.29458 0.28314  17
   0  -9   0 -0.1571 0.93809   9
   0  -9   0 -0.8429 1.05702  12
   0  -9   0 0.46535 0.58378   1
   0  -9   0 -4.6378 4.38101   5
   0  -9   0 -3.1132 2.00571   6
   0   9   0 -1.2782 1.35832   4
   0   9   0 1.68671 1.05543  20
   0   9   0 0.53151 3.30729  13
   0   9   0 0.10159 0.65057  16
   0   9   0 0.31180 0.69539  18
   0   9   0 -1.8657 4.61389  10
   1  -9   0 55.5624 2.42776  17
   1  -9   0 54.6287 5.54717  12
   1  -9   0 49.8245 2.52811  22
  -1  -9   0 59.1037 7.82430   6
  -1  -9   0 57.0032 3.94083   1
   1  -9   0 57.5864 4.30842   3
  -1  -9   0 59.2904 4.75486   9
   1  -9   0 55.6940 3.64050   1
   1  -9   0 52.5797 2.80871  21
   1  -9   0 44.3319 4.35950   9
   1  -9   0 56.9500 3.68734   2
   1  -9   0 70.0424 10.7470   5
   1  -9   0 58.1449 7.14682   6
  -1   9   0 51.0344 6.56002   4
   1   9   0 59.4599 5.94852   4
  -1   9   0 58.8043 13.2678  10
  -1   9   0 49.1606 3.54652  16
   1   9   0 54.0508 12.9606  10
   1   9   0 43.4053 10.6362  13
  -1   9   0 39.5244 10.7289  13
   1   9   0 49.0464 3.89470  20
   1   9   0 59.5799 3.92326  16
   1   9   0 50.5759 3.62469  18
  -1   9   0 55.6389 3.60230  18
   1   9   0 59.3742 9.98284  12
  -1   9   0 51.0334 4.01616  20
   2  -9   0 1.75293 5.29110   5
  -2  -9   0 4.98484 3.52963   6
   2  -9   0 1.70900 1.36652  12
  -2  -9   0 1.91631 1.07921   1
   2  -9   0 4.32850 0.81877  21
   2  -9   0 2.94647 0.83553   1
   2  -9   0 2.60039 0.41411  17
   2  -9   0 3.09345 0.47769  22
   2  -9   0 2.62162 1.69085   9
   2  -9   0 3.61301 1.11854   2
   2  -9   0 2.82778 1.97506   6
   2   9   0 3.79154 1.23758  20
   2   9   0 4.20994 1.15632  18
  -2   9   0 3.10395 1.49456  20
  -2   9   0 4.88560 4.82279  13
  -2   9   0 6.65698 5.31984  10
   2   9   0 7.18225 3.93836   9
   2   9   0 -3.8946 4.49272  10
   2   9   0 3.90570 3.31714  12
  -2   9   0 3.05074 1.06792  18
   2   9   0 10.3894 5.51127  13
   2   9   0 1.68057 1.44376   4
  -2   9   0 2.18022 0.86274  16
   3  -9   0 103.125 7.10278   3
   3  -9   0 98.6075 8.89040   6
  -3  -9   0 99.9466 12.0763   6
   3  -9   0 99.9111 4.33086  15
   3  -9   0 105.777 5.02837  21
   3  -9   0 100.076 5.19390   1
   3  -9   0 104.827 7.55367   9
   3  -9   0 97.9338 4.33058  22
   3  -9   0 90.0620 14.9279   5
   3  -9   0 96.4582 5.26216  19
   3  -9   0 109.401 6.25231   2
  -3  -9   0 105.520 6.51059   1
   3  -9   0 102.713 4.30720  17
   3  -9   0 91.7869 7.64196  12
   3   9   0 94.0977 14.4864  13
  -3   9   0 99.8087 5.36763  16
   3   9   0 96.7145 5.74532  18
  -3   9   0 100.894 18.1640  10
   3   9   0 98.8940 5.73601  20
  -3   9   0 107.576 6.59266  20
  -3   9   0 97.4282 5.47390  18
  -3   9   0 75.2287 16.3930  13
   3   9   0 120.859 13.4762  12
  -3   9   0 81.9234 10.0301   4
   3   9   0 117.598 17.6869  10
   4  -9   0 23.4443 2.11253  21
   4  -9   0 25.6638 3.61360   3
   4  -9   0 26.7339 2.34480  19
   4  -9   0 22.0399 2.42541   1
   4  -9   0 23.9077 1.52036  15
   4  -9   0 25.5529 1.48777  17
  -4  -9   0 23.3423 6.71216   6
   4  -9   0 31.4478 5.09559   6
   4  -9   0 14.2724 9.66229   5
   4  -9   0 25.7313 1.47892  22
   4  -9   0 27.9748 3.06436   2
  -4  -9   0 21.5525 2.78020   1
   4  -9   0 27.1852 3.86078   9
   4  -9   0 28.2792 3.99167  12
   4   9   0 21.9268 8.43716  13
  -4   9   0 27.0427 2.27642  16
  -4   9   0 27.9918 6.14713   4
   4   9   0 27.1614 7.65040  12
  -4   9   0 26.2922 2.46467  18
   4   9   0 25.7186 2.53889  20
  -4   9   0 26.0041 3.21421  20
  -4   9   0 21.6586 10.3412  10
  -4   9   0 20.8369 10.7168  13
   4   9   0 22.7899 2.61471  18
   4   9   0 32.9833 9.97396  10
   5  -9   0 27.3786 11.6831   5
   5  -9   0 27.3252 1.67867  17
   5  -9   0 27.4554 4.38827   3
   5  -9   0 29.1225 3.38314   2
   5  -9   0 29.7171 1.65815  22
  -5  -9   0 43.6806 9.68212   6
   5  -9   0 31.4433 2.79024  19
  -5  -9   0 28.7682 3.37618   1
   5  -9   0 28.2390 1.78575  15
  -5  -9   0 34.1798 5.80092  14
   5  -9   0 34.4131 2.55262  21
   5  -9   0 29.2232 4.23320   9
   5  -9   0 28.0157 4.11721  12
  -5   9   0 13.3972 9.43850  13
  -5   9   0 29.7620 3.59967  20
   5   9   0 30.4852 3.13760  18
  -5   9   0 27.8820 6.40684   4
  -5   9   0 29.6191 2.48111  16
   5   9   0 30.7675 2.72523  20
   5   9   0 21.7544 8.87232  12
  -5   9   0 30.5445 11.5857  10
   5   9   0 21.9443 8.60324  10
   6  -9   0 29.0120 1.81146  15
   6  -9   0 24.8582 2.68176  19
  -6  -9   0 24.3003 3.29356   1
   6  -9   0 29.7887 4.68670   3
   6  -9   0 27.1193 1.69769  17
   6  -9   0 26.2987 1.57634  22
   6  -9   0 27.7702 2.52754  21
   6  -9   0 32.3884 3.69141   2
   6   9   0 26.8065 2.84507  18
   6   9   0 23.1541 2.44259  20
  -6   9   0 30.3288 7.49246   4
  -6   9   0 25.5609 3.53285  20
   7  -9   0 42.2975 4.62320   2
   7  -9   0 40.6498 3.20142  21
   7  -9   0 39.0294 5.88015   3
   7  -9   0 44.0715 2.43834  17
   7  -9   0 37.8206 3.56332  19
  -7  -9   0 39.6860 4.54035   1
   7  -9   0 44.4850 2.32237  22
   7  -9   0 45.7711 2.63387  15
   7   9   0 46.9107 3.91410  18
  -7   9   0 47.0460 4.90452  20
   8  -9   0 -0.1663 0.37650  17
   8  -9   0 -0.1846 0.34297  22
   8  -9   0 -0.1337 0.53233  15
   8  -9   0 1.32616 1.70358   3
   8  -9   0 -0.6490 0.98264  19
  -8  -9   0 0.30440 1.40983   1
   8  -9   0 -0.5738 1.02723   2
   8  -9   0 0.00164 0.79630  21
  -9  -9   0 2.32344 1.60171   1
   9  -9   0 -0.2670 0.61087  15
   9  -9   0 0.03931 1.07208  19
   9  -9   0 3.60177 2.55361   3
   9  -9   0 0.90198 1.52517   2
   9  -9   0 -0.0899 0.42494  22
   9  -9   0 0.59674 0.54766  17
  10  -9   0 3.57788 1.62397  19
  10  -9   0 2.59353 0.66382  22
  10  -9   0 0.73015 0.69429  15
  10  -9   0 1.07754 0.66547  17
  11  -9   0 1.97047 0.63432  22
  11  -9   0 -0.2008 0.77084  15
  11  -9   0 0.89384 1.39237  19
  11  -9   0 0.10833 0.57835  17
   0 -10   0 89.4310 5.45349   1
   0 -10   0 97.4136 10.2583   6
   0 -10   0 92.8082 3.72867  17
   0 -10   0 95.0189 6.63089   9
   0  10   0 82.0597 5.64599  20
   0  10   0 63.5620 14.1370  13
   0  10   0 87.0172 10.9360  12
   0  10   0 70.2988 13.9747  10
   0  10   0 85.7487 5.26163  18
   0  10   0 75.6946 5.20084  16
   0  10   0 95.0749 8.75894   4
   1 -10   0 33.3082 6.06588   6
   1 -10   0 43.3423 5.29557  12
   1 -10   0 39.8361 1.92911  17
  -1 -10   0 41.9207 3.56551   1
   1 -10   0 36.3944 3.00526   1
  -1 -10   0 40.9810 7.77595   6
  -1 -10   0 46.0854 4.84892   9
   1 -10   0 42.4201 4.33221   9
   1  10   0 38.5687 10.8474  10
  -1  10   0 23.0434 9.76045  10
   1  10   0 42.5761 5.78666   4
  -1  10   0 38.9352 3.66116  20
   1  10   0 42.1048 11.2452  13
   1  10   0 35.9349 8.05114  12
  -1  10   0 45.4619 6.54176   4
   1  10   0 39.6793 3.27896  18
   1  10   0 40.3377 3.57569  20
  -1  10   0 41.9557 3.33059  18
  -1  10   0 38.1496 3.17068  16
  -1  10   0 35.5903 12.1238  13
   1  10   0 40.3225 3.36627  16
   2 -10   0 -2.8944 8.13486   5
  -2 -10   0 -0.1694 0.67306   1
   2 -10   0 -0.1775 0.26211  17
   2 -10   0 0.08280 1.04582   2
   2 -10   0 0.32271 0.67090  21
   2 -10   0 4.71494 2.28921   6
   2 -10   0 -0.4463 0.56434   1
   2 -10   0 0.73773 0.33287  22
   2 -10   0 -1.1599 1.29996   9
   2 -10   0 -0.3402 1.28782  12
  -2 -10   0 -1.5483 3.00205   6
   2  10   0 10.2055 6.21966  10
   2  10   0 1.76627 5.17138  13
  -2  10   0 1.20583 1.22633  20
   2  10   0 -5.0258 2.57516  12
  -2  10   0 -1.0079 2.18705   4
  -2  10   0 0.30233 0.73451  16
   2  10   0 -0.4818 1.57603   4
  -2  10   0 -0.9704 4.86483  13
  -2  10   0 0.79364 0.91198  18
   2  10   0 -0.7004 0.78849  20
   2  10   0 0.55683 0.88935  18
  -2  10   0 5.33873 6.05414  10
   3 -10   0 55.2855 7.05770   6
   3 -10   0 47.3538 5.40241  12
  -3 -10   0 46.0351 8.69569   6
   3 -10   0 49.8902 3.07944  21
   3 -10   0 56.1279 2.43701  17
  -3 -10   0 56.0834 4.51252   1
   3 -10   0 45.9274 3.22850  19
   3 -10   0 47.8307 3.98597   2
   3 -10   0 49.1686 3.30906   1
   3 -10   0 50.0316 2.47327  22
   3 -10   0 42.6693 11.9325   5
   3 -10   0 50.7495 4.97927   3
   3 -10   0 47.2538 5.01856   9
  -3  10   0 41.2076 12.5993  13
   3  10   0 28.2375 10.8220  10
  -3  10   0 34.5040 6.84884   4
   3  10   0 42.0827 10.5873  13
  -3  10   0 53.2092 3.77009  18
  -3  10   0 41.1403 12.8857  10
  -3  10   0 48.8049 4.47037  20
   3  10   0 49.1584 3.79687  18
   3  10   0 37.4658 8.33362  12
  -3  10   0 48.8884 3.58642  16
   3  10   0 49.5963 3.93148  20
   4 -10   0 179.821 8.57337  21
   4 -10   0 182.327 7.75246  17
   4 -10   0 191.736 7.80841  22
   4 -10   0 185.811 9.04616  19
   4 -10   0 211.565 12.3456   9
  -4 -10   0 198.456 19.1386   6
   4 -10   0 161.085 21.8148   5
   4 -10   0 186.302 11.4365   3
   4 -10   0 187.759 10.2011   2
   4 -10   0 219.705 13.1313  12
  -4 -10   0 196.027 10.6738   1
   4  10   0 160.926 19.8216  12
  -4  10   0 184.781 24.9665  10
  -4  10   0 203.879 17.0581   4
   4  10   0 173.458 20.6611  13
   4  10   0 183.818 9.48428  20
  -4  10   0 187.138 9.26566  18
  -4  10   0 188.249 9.09797  16
   4  10   0 187.852 9.77851  18
  -4  10   0 192.527 10.5388  20
   4  10   0 168.878 23.4844  10
   5 -10   0 8.02679 2.01892   2
   5 -10   0 12.1346 0.94964  22
   5 -10   0 10.8610 1.81948  19
  -5 -10   0 5.93810 1.94520   1
   5 -10   0 10.4931 0.94066  17
   5 -10   0 8.81439 2.82970   3
   5 -10   0 10.5961 1.58022  21
   5 -10   0 11.3141 1.06554  15
   5  10   0 12.0853 2.37464  18
   5  10   0 7.08333 1.63670  20
  -5  10   0 8.53891 1.82520  16
  -5  10   0 4.74406 3.27113   4
  -5  10   0 5.99914 2.16238  20
   6 -10   0 13.1617 3.56570   3
   6 -10   0 19.1229 2.21917  19
   6 -10   0 13.0636 2.68452   2
   6 -10   0 14.2364 1.10013  22
   6 -10   0 11.8252 1.83590  21
  -6 -10   0 13.0269 2.62825   1
   6 -10   0 14.2724 1.26396  15
   6 -10   0 14.9602 1.18175  17
  -6  10   0 16.4011 6.05906   4
   6  10   0 14.6231 2.71238  18
  -6  10   0 12.1002 2.79349  20
   6  10   0 17.2083 2.18701  20
   7 -10   0 11.0312 3.62740   3
   7 -10   0 8.78196 0.88141  22
  -7 -10   0 6.42497 2.16687   1
   7 -10   0 7.20126 1.66806  19
   7 -10   0 6.26109 0.96506  15
   7 -10   0 6.01194 2.02107   2
   7 -10   0 5.33159 1.52060  21
   7 -10   0 8.08844 0.94372  17
  -7  10   0 7.60259 2.76317  20
   7  10   0 5.86315 1.94760  18
   8 -10   0 0.67653 0.98383  19
   8 -10   0 0.25933 0.53341  15
  -8 -10   0 -0.6886 1.35712   1
   8 -10   0 -0.0500 2.11100   3
   8 -10   0 0.78962 1.00197  21
   8 -10   0 0.42763 0.48393  17
   8 -10   0 0.23329 0.36727  22
   8 -10   0 -0.4562 1.40906   2
   9 -10   0 6.60727 1.08197  17
   9 -10   0 4.24640 1.62915  19
   9 -10   0 6.32360 1.14890  15
   9 -10   0 7.31001 0.96689  22
  10 -10   0 1.02034 0.66433  17
  10 -10   0 -0.4886 0.46615  22
  10 -10   0 -0.2524 1.15582  19
  10 -10   0 0.63723 0.77886  15
  11 -10   0 0.24958 0.64254  17
  11 -10   0 0.47049 1.37956  19
  11 -10   0 0.75098 0.51914  22
  11 -10   0 1.28376 0.82226  15
   0 -11   0 2.81054 3.51477   6
   0 -11   0 0.59893 0.87054   1
   0  11   0 -0.2219 0.78889  18
   0  11   0 -5.6331 6.17094  13
   0  11   0 1.10693 0.89073  16
   0  11   0 -0.0965 1.02969  20
   0  11   0 0.11857 1.48809   4
   0  11   0 2.97377 3.10857  12
   0  11   0 -8.6041 5.03244  10
   1 -11   0 26.7557 4.15516   9
   1 -11   0 30.1901 1.63695  17
  -1 -11   0 27.9914 7.10564   6
   1 -11   0 25.8050 4.74821  12
   1 -11   0 28.5843 2.67009   1
   1 -11   0 25.5921 6.18430   6
  -1 -11   0 29.6981 3.03825   1
  -1  11   0 17.7220 9.62022  10
   1  11   0 23.8658 7.84400  12
  -1  11   0 24.2180 3.24188  20
  -1  11   0 9.96829 7.83104  13
   1  11   0 25.7947 2.85006  16
   1  11   0 27.0437 5.25493   4
   1  11   0 24.2497 3.15861  20
  -1  11   0 23.3761 2.58071  16
  -1  11   0 13.8053 5.15028   4
   1  11   0 13.7417 8.43353  13
   1  11   0 27.9156 2.95397  18
  -1  11   0 25.1907 2.78809  18
   1  11   0 20.7883 9.48092  10
   2 -11   0 100.221 5.95860   1
  -2 -11   0 111.169 13.4604   6
   2 -11   0 116.878 8.12124   9
   2 -11   0 112.938 4.58290  17
  -2 -11   0 112.455 7.00332   1
   2 -11   0 98.9764 10.3245   6
   2 -11   0 103.754 4.71116  22
   2 -11   0 105.938 9.02197  12
   2  11   0 99.2384 17.0537  13
  -2  11   0 104.506 6.24303  18
  -2  11   0 103.610 6.19425  16
   2  11   0 93.6622 13.3298  12
   2  11   0 90.0176 17.4059  10
  -2  11   0 104.703 7.05183  20
  -2  11   0 119.720 12.1433   4
   2  11   0 105.522 6.42395  18
   2  11   0 100.901 6.56555  20
  -2  11   0 107.082 19.7138  10
   3 -11   0 5.18384 0.62774  17
   3 -11   0 3.45167 1.13633   1
  -3 -11   0 5.43070 1.64445   1
   3 -11   0 2.50875 1.50586   2
  -3  11   0 5.46198 1.35839  16
  -3  11   0 3.81739 3.79023   4
  -3  11   0 3.45670 1.39089  18
  -3  11   0 4.53279 1.91737  20
   3  11   0 3.88338 1.62074  20
   3  11   0 4.24385 1.42380  18
   4 -11   0 13.2678 1.02089  17
   4 -11   0 13.6846 2.25050  19
   4 -11   0 9.63299 3.23514   3
   4 -11   0 13.5289 1.09350  22
   4 -11   0 12.1673 2.39760   2
  -4 -11   0 12.9494 2.42961   1
   4 -11   0 11.8699 1.68899  21
   4  11   0 13.7236 2.43048  20
  -4  11   0 15.0277 2.32035  18
   4  11   0 12.6520 2.34822  18
  -4  11   0 13.9663 2.13183  16
  -4  11   0 13.5073 2.88747  20
  -4  11   0 9.83543 4.12181   4
   5 -11   0 2.25828 1.38010   2
   5 -11   0 0.71131 0.42369  22
  -5 -11   0 2.73266 1.33949   1
   5 -11   0 1.63713 0.48680  17
   5 -11   0 -0.2289 0.94510  21
   5 -11   0 2.06498 1.13489  19
   5 -11   0 1.29101 2.25039   3
   5  11   0 1.67376 1.44973  18
  -5  11   0 -0.3147 1.46567  20
   5  11   0 -1.1454 0.99153  20
   6 -11   0 2.38287 0.59727  17
   6 -11   0 1.78500 1.34632   2
   6 -11   0 5.12884 2.57446   3
   6 -11   0 2.47464 0.54819  22
   6 -11   0 0.55963 0.92556  21
   6 -11   0 -0.1120 1.05136  19
  -6 -11   0 2.25387 1.55274   1
  -6  11   0 0.82050 1.94911  20
  -6  11   0 3.71155 4.53979   4
   6  11   0 0.16008 0.94382  20
   6  11   0 3.03481 1.59754  18
   7 -11   0 6.28614 1.42287  21
   7 -11   0 3.03059 0.81136  15
   7 -11   0 4.95150 2.62319   3
   7 -11   0 2.58477 0.58548  22
   7 -11   0 2.72308 1.24662  19
   7 -11   0 2.60850 1.83589   2
  -7 -11   0 2.71441 1.75542   1
   7 -11   0 3.31078 0.68671  17
   7  11   0 2.19781 1.73645  18
  -7  11   0 3.27519 2.05285  20
   8 -11   0 23.7202 1.60608  22
   8 -11   0 19.5518 2.96083  19
   8 -11   0 23.3504 1.95014  15
   8 -11   0 21.3388 3.96785   2
   8 -11   0 20.4109 1.62418  17
  -8 -11   0 19.0153 4.04344   1
   8 -11   0 13.3192 4.44248   3
   8  11   0 21.2971 3.41364  18
   9 -11   0 0.08587 0.45579  22
   9 -11   0 0.75344 0.56825  17
   9 -11   0 0.95074 1.33218  19
   9 -11   0 0.54690 0.75546  15
  10 -11   0 4.21442 1.85347  19
  10 -11   0 6.56754 1.12590  17
  10 -11   0 7.93546 1.04053  22
  10 -11   0 7.80292 1.29649  15
   0 -12   0 104.156 6.36882   1
   0  12   0 95.3951 10.8188   4
   0  12   0 94.0035 6.26760  16
   0  12   0 93.0287 6.68999  20
   0  12   0 95.3530 6.20697  18
   1 -12   0 39.4633 3.44112   1
  -1 -12   0 39.8549 3.81627   1
  -1  12   0 38.9468 7.91811   4
  -1  12   0 34.7476 3.51854  18
  -1  12   0 37.2165 4.24285  20
   1  12   0 39.1278 7.24046   4
  -1  12   0 33.0659 3.43155  16
   1  12   0 38.0296 4.03827  20
   1  12   0 38.8625 3.74509  18
   2 -12   0 1.55818 0.93400   1
  -2 -12   0 -0.0199 1.05531   1
  -2  12   0 -0.3114 0.95855  16
  -2  12   0 2.57103 1.29431  18
  -2  12   0 -0.0924 1.18468  20
   2  12   0 -0.5268 1.09246  20
   2  12   0 0.96162 1.25490  18
  -2  12   0 3.43245 3.37889   4
   3 -12   0 4.87310 0.70241  17
   3 -12   0 5.25621 0.75972  22
  -3 -12   0 2.66021 1.50803   1
  -3  12   0 5.71642 3.88655   4
  -3  12   0 7.20768 1.73331  16
  -3  12   0 3.48963 1.84244  20
   3  12   0 5.51193 2.09702  20
  -3  12   0 5.73714 1.78735  18
   4 -12   0 6.88800 0.90468  22
   4 -12   0 8.59264 0.88097  17
  -4 -12   0 6.13131 2.03346   1
  -4  12   0 7.91644 1.71620  16
  -4  12   0 4.48803 2.15353  20
  -4  12   0 9.53759 2.25546  18
   4  12   0 7.85808 2.13891  20
   4  12   0 9.51486 2.18885  18
  -4  12   0 8.33563 4.73395   4
  -5 -12   0 11.1185 2.49021   1
   5 -12   0 8.22031 2.30206   2
   5 -12   0 11.4399 1.07699  22
   5 -12   0 13.2044 1.11030  17
   5  12   0 14.9727 2.77879  20
  -5  12   0 12.2874 3.25654  20
   5  12   0 10.1323 2.39668  18
  -5  12   0 4.58170 5.08136   4
   6 -12   0 -0.2227 1.45829   2
  -6 -12   0 0.63908 1.58118   1
   6 -12   0 2.50833 1.43548  19
   6 -12   0 2.08333 0.58325  17
   6 -12   0 1.76002 0.53527  22
   6  12   0 2.15564 1.62221  20
   6  12   0 3.66058 1.93591  18
  -6  12   0 2.26569 2.35497  20
   7 -12   0 0.33097 1.43207  19
   7 -12   0 4.84449 3.19641   3
   7 -12   0 0.76737 0.50893  22
  -7 -12   0 -0.2876 1.52351   1
   7 -12   0 1.56954 1.67498   2
   7 -12   0 0.43605 0.49274  17
   7 -12   0 -0.7415 1.22341  21
  -7  12   0 1.32818 2.24541  20
   7  12   0 1.51258 1.67821  18
   8 -12   0 -0.0374 0.52641  17
   8 -12   0 0.89889 0.57523  22
   8 -12   0 -0.2068 1.25975  19
   8  12   0 0.80673 2.09428  18
   9 -12   0 1.26451 0.64421  17
   9 -12   0 1.30559 1.41062  19
   9 -12   0 0.07805 0.50475  22
  10 -12   0 -0.4812 1.65794  19
  10 -12   0 0.57430 0.65485  17
  10 -12   0 0.79214 1.25572  15
  10 -12   0 0.91765 0.61598  22
   0 -13   0 1.32601 0.97482   1
   0  13   0 6.31113 3.19914   4
   0  13   0 -0.7371 1.06261  18
   0  13   0 3.20154 1.91224  20
   1 -13   0 1.31596 0.84154   1
  -1 -13   0 -0.6808 0.96091   1
   1  13   0 -0.5674 1.13899  18
   1  13   0 -2.9221 1.06818  20
  -1  13   0 -1.5874 1.01791  18
  -1  13   0 2.67079 2.86668   4
   1  13   0 -1.8763 2.59716   4
  -1  13   0 1.31327 1.61476  20
  -1  13   0 -2.1428 0.80272  16
   2 -13   0 28.2302 3.01369   1
  -2 -13   0 32.2745 3.75045   1
  -2  13   0 24.6373 6.86549   4
  -2  13   0 28.5043 3.26413  16
  -2  13   0 25.1607 4.26560  20
  -2  13   0 31.7318 3.48185  18
   2  13   0 29.0122 3.86126  20
   2  13   0 27.1538 3.39742  18
  -3 -13   0 17.8530 3.17254   1
  -3  13   0 18.8280 2.89447  16
  -3  13   0 17.8797 2.92368  18
   3  13   0 24.8334 3.80570  18
  -3  13   0 30.3054 7.80047   4
   3  13   0 26.1060 3.61263  20
  -3  13   0 22.7049 4.31681  20
   4 -13   0 35.2239 2.11726  17
   4 -13   0 32.1836 2.01215  22
  -4 -13   0 40.4172 4.49663   1
  -4  13   0 19.1036 6.56978   4
   4  13   0 29.2695 3.80530  20
  -4  13   0 27.4205 3.32602  16
   4  13   0 29.0031 3.65044  18
  -4  13   0 29.6164 4.84460  20
  -5 -13   0 0.56152 1.53460   1
   5 -13   0 0.85676 0.49147  22
   5 -13   0 1.23428 0.57421  17
  -5  13   0 4.23473 5.17139   4
  -5  13   0 0.59571 1.95819  20
   5  13   0 3.08563 1.89247  20
   5  13   0 -1.2123 1.26359  18
   6 -13   0 5.09816 3.02457   2
  -6 -13   0 7.52996 2.69721   1
   6 -13   0 10.8151 1.12965  17
   6 -13   0 10.8876 1.14998  22
  -6  13   0 5.35988 3.02063  20
   6  13   0 13.1860 2.94909  20
   6  13   0 13.2270 3.08365  18
   7 -13   0 2.26393 0.67904  17
   7 -13   0 1.47519 0.54826  22
   7  13   0 1.39232 2.02676  18
  -7  13   0 7.91764 3.40709  20
   8 -13   0 0.38385 0.57101  17
   8 -13   0 -1.4318 1.50501  19
   8 -13   0 -0.4680 0.44659  22
   8  13   0 -0.2596 2.14684  18
   9 -13   0 1.32867 0.77925  17
   9 -13   0 -0.1552 1.65112  19
   9 -13   0 0.30542 0.54606  22
   0 -14   0 1.17212 1.02879   1
   0  14   0 3.46002 3.58700   4
   0  14   0 2.20091 1.37111  18
   0  14   0 0.14363 1.85515  20
  -1 -14   0 41.9522 4.22773   1
   1 -14   0 34.0905 3.72747   1
   1  14   0 31.9326 3.87376  18
   1  14   0 43.4590 4.78417  20
  -1  14   0 23.8575 6.64595   4
  -1  14   0 32.9752 4.55028  20
  -1  14   0 33.7354 3.79410  18
  -2 -14   0 7.52256 2.28469   1
   2  14   0 7.88339 2.02905  18
  -2  14   0 6.43405 2.10900  18
  -2  14   0 6.68538 2.50429  20
  -2  14   0 16.1635 5.03851   4
   2  14   0 6.23131 2.52117  20
  -3 -14   0 81.3944 6.72212   1
   3  14   0 83.1383 6.58138  20
  -3  14   0 70.2903 12.8384   4
  -3  14   0 68.2045 6.79837  20
  -3  14   0 77.8570 6.04096  18
   3  14   0 82.3709 6.39124  18
  -4 -14   0 13.5625 2.93070   1
  -4  14   0 12.7818 3.20803  20
  -4  14   0 13.8734 6.12562   4
   4  14   0 11.6884 2.92353  20
   4  14   0 11.9573 2.82690  18
   5 -14   0 9.16379 1.12783  22
  -5  14   0 11.0594 3.31088  20
   5  14   0 12.6297 3.33622  18
   5  14   0 5.23779 2.68578  20
   6 -14   0 20.1213 1.66621  17
   6 -14   0 16.9905 1.58310  22
  -6  14   0 14.5099 4.08674  20
   6  14   0 23.5737 4.26435  18
   6  14   0 22.4325 4.43997  20
   7 -14   0 -0.0370 0.59816  17
   7 -14   0 1.35983 0.60940  22
  -7  14   0 1.84763 3.00412  20
   7  14   0 1.91727 2.07060  18
   8 -14   0 3.96387 0.98881  17
   8 -14   0 6.83612 1.02199  22
   8  14   0 9.52961 3.35257  18
   0 -15   0 -0.7373 1.33164   1
   0  15   0 -2.9221 1.23902  18
   0  15   0 -6.4033 3.49666   4
   0  15   0 2.20192 1.95763  20
  -1 -15   0 1.69434 1.57327   1
   1  15   0 0.91995 1.71840  18
  -1  15   0 2.94134 1.85940  18
   1  15   0 -0.0277 1.85759  20
  -1  15   0 -2.6680 1.70825  20
  -1  15   0 0.12490 4.24654   4
  -2 -15   0 -1.1715 1.43751   1
  -2  15   0 2.79776 1.98423  18
   2  15   0 2.87575 2.48914  20
   2  15   0 1.99358 1.77389  18
  -2  15   0 0.32177 1.88965  20
  -2  15   0 5.81106 4.45991   4
  -3  15   0 -0.7110 1.93400  20
   3  15   0 0.89438 1.76661  18
  -3  15   0 -2.9954 1.88983  18
   3  15   0 -0.6339 1.84281  20
  -4  15   0 -0.5589 2.00525  20
   4  15   0 -0.1602 1.44585  20
   4  15   0 0.93806 1.99254  18
   5  15   0 8.95969 2.88492  18
  -5  15   0 8.27292 3.19353  20
   5  15   0 9.64350 2.79969  20
  -6  15   0 1.98198 3.03649  20
   6  15   0 -1.7465 2.26811  18
   7 -15   0 0.28662 0.56328  22
  -7  15   0 0.89181 2.94606  20
   7  15   0 5.25359 2.63929  18
   0  16   0 14.2996 3.31839  18
   0  16   0 22.3752 4.19416  20
  -1  16   0 -1.4545 1.66282  18
   1  16   0 2.92497 2.57716  20
  -1  16   0 -1.1618 2.03953  20
   1  16   0 1.42606 2.11392  18
  -2  16   0 16.4386 3.74241  20
  -2  16   0 14.4074 3.15068  18
   2  16   0 17.0661 3.75558  18
   2  16   0 16.5889 3.88936  20
  -3  16   0 8.26981 3.08842  18
   3  16   0 7.05826 3.19326  20
  -3  16   0 6.27217 3.13644  20
   3  16   0 7.91862 2.88007  18
   4  16   0 1.36815 2.25515  20
   4  16   0 -1.7981 1.70882  18
  -4  16   0 -1.0880 2.45986  20
   5  16   0 12.0261 3.39275  20
   5  16   0 8.60012 3.16702  18
  -5  16   0 9.34427 3.32880  20
   6  16   0 5.04614 2.40739  18
  -6  16   0 -5.6343 2.36892  20
   0  17   0 -1.4246 1.83354  18
   0  17   0 -1.4161 2.31190  20
   1  17   0 8.32551 3.16672  20
  -1  17   0 2.63322 2.29183  18
   1  17   0 7.20379 2.74951  18
  -1  17   0 5.36231 2.89336  20
   2  17   0 0.03802 1.97939  18
  -2  17   0 0.03447 2.63559  20
   2  17   0 -1.8700 2.42652  20
  -2  17   0 -1.6203 2.18023  18
   3  17   0 5.42539 2.76013  20
  -3  17   0 6.49540 3.24175  20
   3  17   0 1.28711 2.11610  18
  -3  17   0 3.71848 3.10050  18
  -4  17   0 -0.6063 2.70136  20
   4  17   0 0.93206 2.69330  18
   4  17   0 1.47920 2.44064  20
  13   0  -1 33.5241 2.71171  15
  13   0  -1 30.0784 3.53896  19
  13   0  -1 31.2318 2.43163  17
  12   0  -1 0.28315 0.74980  15
  12   0  -1 -0.5180 0.60491  17
  12   0  -1 -0.1757 1.02589  19
  11   0  -1 70.9163 3.99951  17
  11   0  -1 73.4460 5.22694  19
  11   0  -1 85.7434 8.16990   3
  11   0  -1 73.6034 6.26740   2
  11   0  -1 74.6152 4.17984  15
  11   0  -1 74.6166 4.73322  21
  10   0  -1 -0.7661 0.50277  15
  10   0  -1 -0.7641 0.44121  17
  10   0  -1 2.48404 2.07113   3
  10   0  -1 0.01557 0.99089   2
  10   0  -1 0.48506 0.90977  19
  10   0  -1 1.64931 0.84643  21
   9   0  -1 26.7479 1.97062  17
   9   0  -1 20.2824 3.91080   3
   9   0  -1 28.6535 2.02691  22
   9   0  -1 30.2948 2.44750  21
   9   0  -1 29.5082 2.72030  19
   9   0  -1 29.0240 2.03053  15
   9   0  -1 32.4975 3.57413   2
   8   0  -1 2.64181 2.69135   9
  -8   0   1 -2.3068 3.28371   6
   8   0  -1 0.79740 1.13583   3
   8   0  -1 1.20554 0.60698  17
   8   0  -1 1.57263 0.62694  22
   8   0  -1 1.78988 0.74089  21
   8   0  -1 1.61959 1.14789   2
   8   0  -1 -3.8849 5.12292   5
  -8   0   1 -2.1796 3.77487  11
   8   0  -1 3.26047 2.33441  12
  -8   0   1 0.51989 0.76554   1
   8   0  -1 2.29040 0.88573  19
   7   0  -1 208.574 9.47418  21
   7   0  -1 200.851 20.8766   5
   7   0  -1 221.122 9.10037  17
   7   0  -1 198.470 13.8678   9
   7   0  -1 220.396 12.2480   3
   7   0  -1 218.409 9.08071  15
  -7   0   1 220.293 13.3807  14
  -7   0   1 237.905 15.5158   6
  -7   0   1 195.739 15.0893  11
  -7   0   1 212.755 9.81553   1
   7   0  -1 201.042 9.02972  22
   7   0  -1 199.164 18.1478  13
   7   0  -1 222.929 10.9479   2
   7   0  -1 241.185 10.1214  19
   7   0  -1 227.621 15.4944  12
   6   0  -1 -0.2637 0.40140  19
  -6   0   1 0.15531 0.49988   1
   6   0  -1 -0.6555 1.92032  12
   6   0  -1 -0.7674 0.60154   3
   6   0  -1 -0.4360 0.29324  21
   6   0  -1 -0.1976 2.80665  13
   6   0  -1 -1.0514 3.49270   5
  -6   0   1 -0.7628 1.92876  11
  -6   0   1 1.44684 1.82341   6
   6   0  -1 0.01985 0.69908   2
   6   0  -1 0.08409 0.27265  15
  -6   0   1 1.83602 1.43790  14
   6   0  -1 0.20671 0.38924  17
   5   0  -1 43.4235 8.44746   5
   5   0  -1 48.3008 2.85586  19
   5   0  -1 37.5548 5.43193  12
   5   0  -1 49.2724 2.53263  17
   5   0  -1 47.0924 3.29543   2
   5   0  -1 46.9596 3.98004   3
   5   0  -1 48.3903 2.37149  15
  -5   0   1 49.5049 2.87497   1
  -5   0   1 40.0447 5.65587  11
   5   0  -1 33.4010 6.52812  13
   5   0  -1 47.2620 2.64646  21
  -5   0   1 54.0811 5.75947   6
  -5   0   1 43.9995 4.31190  14
   5   0  -1 56.0233 5.49500   9
   4   0  -1 0.16776 0.36100  21
  -4   0   1 -1.1352 1.28645  11
   4   0  -1 0.30157 2.19584   5
  -4   0   1 0.03089 0.30789   1
   4   0  -1 -1.0601 0.81773   9
   4   0  -1 -0.3958 0.41077   2
   4   0  -1 0.61498 0.66756   3
  -4   0   1 -0.8967 0.73237   6
   4   0  -1 -2.1497 1.06919  12
  -4   0   1 -0.7290 0.73052  14
   4   0  -1 3.87403 2.19462  13
   3   0  -1 66.6276 8.23189   5
  -3   0   1 70.3775 5.56491   6
   3   0  -1 79.1637 3.44706  21
   3   0  -1 69.1536 5.66225  12
   3   0  -1 76.8147 4.52470   3
   3   0  -1 69.7108 5.30981   9
  -3   0   1 75.8275 4.89551  14
   3   0  -1 79.1351 4.10575   2
   3   0  -1 76.2418 7.47130  13
  -3   0   1 86.2726 6.30684  11
  -2   0   1 1.50453 1.04367  11
   2   0  -1 -1.6094 0.93044   5
   2   0  -1 1.47191 1.43186  13
  -2   0   1 0.00879 0.38071  14
  -2   0   1 0.53576 0.56016   6
   2   0  -1 0.73190 0.72236   9
   2   0  -1 0.11867 0.25687  21
   2   0  -1 0.62763 0.52603  10
   2   0  -1 -0.7430 0.75531  10
   2   0  -1 0.17713 0.72903  12
   1   0  -1 849.244 33.8406  12
   1   0  -1 884.512 34.3167  10
   1   0  -1 874.341 33.7487   6
  -1   0   1 832.335 34.5198  11
  -1   0   1 822.434 33.5352  14
   1   0  -1 873.883 33.7425   9
   1   0  -1 899.230 36.2847   5
  -1   0  -1 89.3915 4.24166  14
   1   0   1 86.2790 4.23931  13
   1   0   1 83.3217 4.06371  10
   1   0   1 78.1861 4.02970  11
   1   0   1 86.3103 5.08278   9
   1   0   1 81.0205 5.21097  12
  -2   0  -1 1.92131 1.07558  11
   2   0   1 0.55546 1.00116  12
   2   0   1 0.15495 0.27920  21
   2   0   1 0.67638 1.03691   9
  -2   0  -1 1.18043 0.92603   6
  -2   0  -1 -0.4721 0.34236  14
   2   0   1 1.19574 1.13464   5
  -2   0  -1 -0.7288 1.27350  13
   2   0   1 -1.0247 0.87168  13
   3   0   1 91.0939 4.72440   2
   3   0   1 84.3064 5.06520   3
   3   0   1 95.6406 7.17604  13
  -3   0  -1 88.3823 5.66217  14
   3   0   1 88.7060 4.02197  21
  -3   0  -1 89.2939 6.76330   6
   3   0   1 78.7940 8.97807   5
  -3   0  -1 96.9047 6.24340  11
   3   0   1 93.9044 7.03608   9
  -3   0  -1 102.698 8.05934  13
   3   0   1 90.2160 7.56432  12
   4   0   1 0.40506 0.58856   2
  -4   0  -1 0.41230 0.35005   1
   4   0   1 3.33127 1.81842  12
   4   0   1 -0.3484 0.55322   3
  -4   0  -1 0.27649 0.88575  14
   4   0   1 0.28290 0.29597  21
   4   0   1 -0.2191 1.79204  13
   4   0   1 0.24923 1.20318   9
  -4   0  -1 -1.2585 1.02650   6
   5   0   1 24.5619 2.36229   2
   5   0   1 23.1653 1.51308  15
  -5   0  -1 21.9779 4.20861  11
   5   0   1 28.2800 7.10689   5
   5   0   1 30.3822 5.38617   9
   5   0   1 21.1993 4.92299  12
   5   0   1 25.6059 1.65258  17
  -5   0  -1 26.3156 3.34242  14
   5   0   1 25.3344 1.74221  21
   5   0   1 25.3799 1.87095  19
  -5   0  -1 26.5078 1.98339   1
   5   0   1 25.5264 5.28273  13
   5   0   1 23.8002 2.77894   3
  -5   0  -1 31.0109 5.03893   6
  -6   0  -1 -0.8662 1.09545  14
   6   0   1 0.30288 0.40201  19
   6   0   1 0.66488 1.81072   9
   6   0   1 3.58619 2.70782  12
  -6   0  -1 -3.5520 1.62376   6
  -6   0  -1 -0.4774 0.37836   1
   6   0   1 0.30464 0.42878  21
   6   0   1 0.66052 0.47521  17
   6   0   1 0.22233 0.66353   2
   6   0   1 -0.1758 0.39364  22
  -6   0  -1 -3.5933 1.77911  11
   6   0   1 -0.6204 0.67839   3
   6   0   1 0.08769 2.90642   5
   6   0   1 -0.9232 2.83488  13
   7   0   1 -0.1791 0.41319  19
  -7   0  -1 0.02934 0.49024   1
  -7   0  -1 -0.5272 1.31978  14
   7   0   1 1.00177 0.52833  22
   7   0   1 -0.0313 0.39656  15
   7   0   1 0.67936 0.88201   3
   7   0   1 -0.8696 2.59076  12
   7   0   1 -0.5712 0.38737  17
   7   0   1 0.59294 0.53746  21
   7   0   1 -5.9447 4.12140   5
  -7   0  -1 -2.3826 2.56040   6
   7   0   1 -0.3725 0.80483   2
   7   0   1 2.28431 1.86751   9
   8   0   1 -0.1307 0.54325  21
   8   0   1 0.15642 0.74588  19
  -8   0  -1 0.76205 0.69669   1
   8   0   1 -3.4917 2.89815  12
   8   0   1 -2.4230 5.32633   5
  -8   0  -1 -2.2879 3.12014   6
   8   0   1 -3.7798 2.06440   9
   8   0   1 -0.3150 0.42309  15
   8   0   1 0.71781 0.53663  22
   8   0   1 2.98020 1.54699   3
  -8   0  -1 0.28770 1.74921  14
   8   0   1 -0.3805 0.39873  17
   8   0   1 -0.3860 0.78794   2
   9   0   1 14.9049 1.47380  22
   9   0   1 13.9921 3.21734   3
   9   0   1 12.7453 1.83127  21
   9   0   1 12.2211 1.34484  15
   9   0   1 16.7553 1.99618  19
   9   0   1 12.9723 2.43885   2
   9   0   1 13.1657 1.39385  17
  10   0   1 -3.5502 1.31764   3
  10   0   1 -0.5359 0.43250  15
  10   0   1 -0.1896 0.54178  17
  10   0   1 1.49720 1.31571   2
  10   0   1 1.72289 0.84949  21
  10   0   1 -0.5302 0.53501  22
  10   0   1 -0.5460 0.57042  19
  11   0   1 0.05411 0.88594  21
  11   0   1 2.68578 1.43298   2
  11   0   1 0.37625 0.75072  15
  11   0   1 -0.6553 0.55518  17
  12   0   1 -0.0083 0.68043  15
  12   0   1 0.34733 1.09249  19
  12   0   1 0.43826 0.78743  17
  13   0   1 0.72944 0.81920  15
  13   0   1 0.61609 1.09361  19
  13   0   1 0.98462 0.88687  17
  13  -1  -1 0.10903 1.17283  19
  13  -1  -1 0.21993 0.82321  15
  13   1  -1 0.49745 0.72939  17
  13   1  -1 0.78987 0.75239  15
  13   1  -1 -0.6334 1.11461  19
  12  -1  -1 12.3915 1.50023  17
  12  -1  -1 14.1322 1.75901  15
  12  -1  -1 8.14986 2.07380  19
  12   1  -1 13.0938 1.65483  15
  12   1  -1 11.9093 1.39655  17
  12   1  -1 8.87807 2.16445  19
  11  -1  -1 6.19173 1.54369  21
  11  -1  -1 4.49976 0.95328  17
  11  -1  -1 4.17233 1.43573  19
  11  -1  -1 4.31938 1.76208   2
  11  -1  -1 3.06263 0.94075  15
  11  -1  -1 2.65087 2.40338   3
  11   1  -1 -1.0549 1.97856   3
  11   1  -1 5.64960 1.49097  19
  11   1  -1 2.59980 1.60539   2
  11   1  -1 4.80051 1.09059  15
  11   1  -1 2.53433 1.22875  21
  11   1  -1 4.28184 0.95903  17
  10  -1  -1 15.1685 2.45544  19
  10  -1  -1 14.1248 1.44313  17
  10  -1  -1 16.0593 3.60385   3
  10  -1  -1 14.5977 2.01432  21
  10  -1  -1 16.3903 1.57437  15
  10  -1  -1 14.5321 2.68335   2
  10   1  -1 15.0196 1.48459  17
  10   1  -1 20.4756 3.01347   2
  10   1  -1 10.5977 3.20777   3
  10   1  -1 13.6235 1.53193  15
  10   1  -1 15.7377 1.80845  21
  10   1  -1 13.4373 2.11167  19
   9  -1  -1 1.24149 0.60832  15
   9  -1  -1 2.56187 1.07158  19
   9  -1  -1 1.61331 0.61998  22
   9  -1  -1 0.16260 0.68146  21
   9  -1  -1 1.96198 0.66368  17
   9  -1  -1 -0.2372 1.37539   3
   9  -1  -1 0.83232 1.05702   2
   9   1  -1 -1.2111 1.14393   3
   9   1  -1 3.09899 0.96934  21
   9   1  -1 0.88260 0.49160  15
   9   1  -1 1.89000 1.20591   2
   9   1  -1 1.64238 0.95794  19
   9   1  -1 1.59383 0.63025  17
   8  -1  -1 132.342 5.97209  22
  -8  -1   1 120.597 12.7929  11
   8  -1  -1 140.606 9.59402   3
   8  -1  -1 138.996 8.20780   2
   8  -1  -1 139.568 6.07337  17
   8  -1  -1 172.714 20.5949   5
  -8  -1   1 117.403 9.91402  14
   8  -1  -1 141.838 11.5974  12
   8  -1  -1 145.989 6.74471  21
   8  -1  -1 135.391 6.12373  15
  -8  -1   1 154.618 13.2395   6
   8  -1  -1 118.605 10.6512   9
   8  -1  -1 120.032 6.91101  19
  -8  -1   1 140.193 7.18273   1
  -8   1   1 138.581 10.3249  14
   8   1  -1 135.072 6.09743  15
   8   1  -1 130.656 12.1983  12
   8   1  -1 130.157 6.91825  19
   8   1  -1 137.878 6.59146  21
   8   1  -1 138.269 7.92169   2
   8   1  -1 124.392 6.10108  22
   8   1  -1 133.149 11.3581   9
   8   1  -1 133.070 9.24334   3
   8   1  -1 134.720 6.11569  17
   8   1  -1 163.014 19.9077   5
   7  -1  -1 3.04135 2.19497   9
   7  -1  -1 5.96904 2.73396  12
  -7  -1   1 3.01545 0.95737   1
   7  -1  -1 1.83642 0.80714  19
   7  -1  -1 2.16798 1.49835   3
   7  -1  -1 0.09422 5.36402   5
   7  -1  -1 2.07944 0.59644  17
   7  -1  -1 3.42683 0.90852  21
   7  -1  -1 -0.5709 3.81133  13
   7  -1  -1 1.53939 1.08123   2
  -7  -1   1 8.99304 4.38228   6
  -7  -1   1 3.87664 1.77646  14
   7  -1  -1 2.20817 0.60794  15
  -7  -1   1 5.36392 2.96868  11
   7  -1  -1 3.22158 0.65948  22
  -7   1   1 2.82553 1.75248  14
   7   1  -1 2.85094 0.69648  22
   7   1  -1 -1.0543 2.08122   9
   7   1  -1 3.83861 0.66738  15
   7   1  -1 2.69292 0.66932  17
   7   1  -1 1.48320 0.92993   2
  -7   1   1 2.96359 3.20921  11
   7   1  -1 1.69903 1.28796   3
   7   1  -1 -5.1687 3.91158   5
   7   1  -1 7.37410 3.13447  12
   7   1  -1 4.13772 0.93024  19
  -7   1   1 4.34508 0.95702   1
   7   1  -1 3.37457 0.89694  21
   6  -1  -1 133.625 5.78860  17
  -6  -1   1 134.093 9.15402  14
   6  -1  -1 118.669 15.7469   5
   6  -1  -1 130.613 6.52015  19
   6  -1  -1 123.560 9.60570   9
   6  -1  -1 136.666 14.3441  13
   6  -1  -1 133.996 5.80087  15
   6  -1  -1 134.224 10.4497  12
  -6  -1   1 132.150 6.64720   1
   6  -1  -1 137.671 6.24891  21
   6  -1  -1 125.965 7.23315   2
   6  -1  -1 142.970 8.61890   3
  -6  -1   1 119.255 10.8963  11
   6  -1  -1 132.492 5.75288  22
  -6  -1   1 131.421 11.2857   6
  -6   1   1 129.585 6.14264   1
   6   1  -1 138.894 6.15064  21
   6   1  -1 138.534 5.87320  17
   6   1  -1 132.904 11.7204  13
   6   1  -1 131.039 5.76858  15
  -6   1   1 140.083 9.19938  14
   6   1  -1 120.712 15.0286   5
   6   1  -1 133.110 8.11229   3
   6   1  -1 133.558 10.2367   9
   6   1  -1 146.043 6.54573  19
   6   1  -1 128.833 11.1343  12
  -6   1   1 138.379 9.77481   6
  -6   1   1 118.861 10.2833  11
   6   1  -1 134.437 7.10311   2
  -5  -1   1 59.1400 6.63092   6
  -5  -1   1 66.6495 3.70977   1
   5  -1  -1 60.9433 3.30161  21
   5  -1  -1 64.8093 2.98727  15
   5  -1  -1 45.2617 9.51182   5
   5  -1  -1 61.4466 3.54731  19
   5  -1  -1 70.9466 6.52585  12
  -5  -1   1 62.9477 5.47751  14
  -5  -1   1 57.9154 6.76182  11
   5  -1  -1 62.2333 4.08595   2
   5  -1  -1 66.7902 3.00805  17
   5  -1  -1 67.4688 6.26749   9
   5  -1  -1 67.9673 5.03573   3
   5   1  -1 54.7920 5.85744   9
  -5   1   1 59.9317 5.20816  14
   5   1  -1 52.5351 7.32069  13
  -5   1   1 58.0382 6.42202  11
  -5   1   1 61.8878 5.71752   6
   5   1  -1 49.8139 7.04304  12
   5   1  -1 62.6641 3.71388  15
  -5   1   1 61.8991 3.24320   1
   5   1  -1 66.8354 3.24068  21
   5   1  -1 68.6825 4.00090   2
   5   1  -1 58.3084 4.51906   3
   5   1  -1 69.7366 9.42095   5
   4  -1  -1 0.48296 0.74428   3
  -4  -1   1 -0.1349 1.26052   6
   4  -1  -1 0.43314 1.14847   9
   4  -1  -1 0.23332 0.30092  21
  -4  -1   1 1.67476 1.39518  11
   4  -1  -1 0.06950 1.68683  13
  -4  -1   1 0.09369 0.82699  14
   4  -1  -1 0.17712 0.46513   2
  -4  -1   1 0.77808 0.38227   1
   4  -1  -1 2.38047 1.35168  12
   4   1  -1 0.26852 0.51270   3
   4   1  -1 -1.3783 1.45801  13
   4   1  -1 0.99619 0.51850   2
  -4   1   1 -1.2135 2.60992  13
   4   1  -1 0.36811 0.28908  21
   4   1  -1 0.91136 0.75577  10
  -4   1   1 0.49748 0.69418  14
   4   1  -1 1.65397 1.29147  12
  -4   1   1 -0.5732 1.16089  11
  -4   1   1 0.26896 1.04565   6
   4   1  -1 1.82379 1.18641   9
   4   1  -1 -2.9867 1.91872   5
  -3  -1   1 69.8998 6.02872  11
   3  -1  -1 75.4548 3.96899   2
  -3  -1   1 79.6823 6.18555   6
  -3  -1   1 76.6114 4.89752  14
   3  -1  -1 75.4581 5.46655  12
   3  -1  -1 77.1817 4.58904   3
   3  -1  -1 72.0049 5.20108   9
   3  -1  -1 73.4363 3.37163  21
   3  -1  -1 75.5532 8.74069   5
   3   1  -1 75.8843 6.82230  13
   3   1  -1 78.2843 4.33636   3
   3   1  -1 73.7844 3.27143  21
   3   1  -1 60.4637 5.97897  12
  -3   1   1 61.5674 5.49696  10
  -3   1   1 65.8008 4.55925  14
   3   1  -1 80.1227 5.71222   9
  -3   1   1 71.4126 4.82260   6
   3   1  -1 66.9542 4.03930  10
   3   1  -1 85.1005 8.26552   5
  -2  -1   1 457.117 21.2092  11
  -2  -1   1 458.820 19.4369  14
   2  -1  -1 478.872 18.1436  21
   2  -1  -1 465.760 19.8995  12
   2  -1  -1 464.708 19.8354   9
  -2  -1   1 501.120 21.2090   6
   2   1  -1 468.989 20.3941   9
   2   1  -1 483.849 18.0331  21
   2   1  -1 450.833 19.1046  10
  -2   1   1 444.362 19.2177  14
   2   1  -1 454.628 21.4611  13
   2   1  -1 460.716 23.0389   5
   1  -1  -1 27.2829 1.79286  12
   1  -1  -1 26.7141 3.28568   5
   1  -1  -1 24.5560 1.80150   9
  -1  -1   1 27.6820 2.30787   6
  -1  -1   1 25.6963 1.69205  14
   1   1  -1 26.0812 2.00580   9
   1   1  -1 24.7161 1.93512  10
  -1   1   1 31.3862 3.39031  13
  -1   1   1 26.9307 1.64669  14
   1   1  -1 31.8366 2.84941   5
  -1   1   1 31.5936 3.17618  10
   1   1  -1 24.9368 2.33784  12
   0  -1  -1 82.3799 4.45008   6
   0   1   1 84.9366 4.21513   5
   0   1   1 104.872 5.60077  13
   0   1  -1 85.4558 3.90888  12
   0   1   1 82.6297 3.96437   9
   0   1  -1 88.1291 4.44609   5
   0   1  -1 96.3739 4.76671  10
   0   1  -1 98.7189 5.33272  13
  -1  -1  -1 0.79220 0.35138  13
  -1  -1  -1 -0.0416 0.46726  11
  -1  -1  -1 -0.3053 0.47852   5
   1  -1   1 0.22830 0.40351   9
   1  -1   1 -0.4324 0.35016  10
  -1  -1  -1 0.22293 0.63318  10
   1  -1   1 -0.1276 0.25857  12
   1  -1   1 -0.3032 0.63799   5
  -1  -1  -1 0.70359 0.35902  14
   1   1   1 1.24710 0.71707  10
   1   1   1 -0.2793 0.57835   9
  -1   1  -1 0.43430 0.23756  14
  -1   1  -1 1.48472 1.00648  13
   1   1   1 -0.5488 0.54054  12
   1   1   1 0.08764 0.64294   5
   1   1   1 0.24375 0.38292  13
  -1   1  -1 -0.0353 0.33489  10
  -2  -1  -1 271.397 11.9571  14
   2  -1   1 263.267 16.6338   5
   2  -1   1 258.118 10.2952  21
  -2  -1  -1 255.550 12.8251  11
   2  -1   1 252.273 12.8785  12
   2  -1   1 243.986 10.8524  10
  -2  -1  -1 265.963 13.4990   6
  -2  -1  -1 235.715 12.1262  10
   2  -1   1 255.691 12.5510   9
  -2   1  -1 261.295 11.3804  10
   2   1   1 250.559 14.5790  12
  -2   1  -1 282.124 11.6907  14
   2   1   1 263.765 10.1542  21
   2   1   1 276.446 14.9001   5
   2   1   1 233.636 11.2049  13
  -2   1  -1 272.020 11.6151  11
   3  -1   1 2293.15 92.2021  12
  -3  -1  -1 2201.48 88.1936   1
   3  -1   1 2364.62 91.7050   9
   3  -1   1 2291.93 89.4482   3
  -3  -1  -1 2229.90 88.3596  10
   3  -1   1 2389.72 88.6578   2
  -3  -1  -1 2317.57 90.3059  14
  -3  -1  -1 2208.26 91.4557  11
   3  -1   1 2307.25 87.8280  21
   3   1   1 2336.41 90.2325  10
  -3   1  -1 2196.22 90.0264  11
   3   1   1 2273.79 94.4225  12
  -3   1  -1 2324.26 89.9268  14
   3   1   1 2459.26 90.7544  13
  -3   1  -1 2284.13 90.6371   6
   3   1   1 2270.84 87.6550  21
   3   1   1 2295.48 96.2182   5
   3   1   1 2275.50 92.7898   9
   4  -1   1 33.9258 2.71279   2
  -4  -1  -1 37.5314 4.61765   6
   4  -1   1 32.1296 4.22809   9
  -4  -1  -1 37.1487 3.71954  14
   4  -1   1 26.8011 7.17076   5
  -4  -1  -1 37.7383 4.66422  11
  -4  -1  -1 31.6953 2.30389   1
   4  -1   1 39.4086 2.16367  21
   4  -1   1 36.9464 4.84780  12
   4  -1   1 31.7205 3.12056   3
   4   1   1 41.1609 4.69809  13
   4   1   1 35.5370 4.88620   9
  -4   1  -1 38.3517 3.83273   6
  -4   1  -1 33.7488 2.05932   1
   4   1   1 34.0214 2.63724   2
  -4   1  -1 38.2935 4.12677  11
   4   1   1 37.2192 3.03308   3
   4   1   1 33.2857 5.24221  12
   4   1   1 35.4075 1.98079  21
   4   1   1 29.5703 6.30552   5
  -4   1  -1 51.1607 7.81160  13
  -4   1  -1 34.5244 3.51556  14
  -5  -1  -1 83.1620 8.07663  11
   5  -1   1 94.6508 8.55791  12
   5  -1   1 107.195 8.37274   9
   5  -1   1 113.760 13.6429   5
   5  -1   1 93.6135 5.60175   2
  -5  -1  -1 99.6892 7.21227  14
   5  -1   1 100.322 4.44709  15
  -5  -1  -1 91.5101 8.88163   6
   5  -1   1 95.8141 6.49416   3
  -5  -1  -1 96.1518 5.17710   1
   5  -1   1 98.9857 5.04043  19
   5  -1   1 100.541 4.49078  17
   5  -1   1 101.166 4.77388  21
  -5   1  -1 104.134 11.7034  13
   5   1   1 90.6460 6.08882   3
  -5   1  -1 109.292 7.31826  14
   5   1   1 104.212 10.0389  12
  -5   1  -1 97.0389 4.75596   1
   5   1   1 106.168 12.2816   5
   5   1   1 112.289 8.49830  13
   5   1   1 100.544 5.57132   2
   5   1   1 95.2112 4.55339  17
  -5   1  -1 99.1390 7.75659  11
   5   1   1 98.1853 4.60779  21
   5   1   1 95.3529 8.65740   9
   5   1   1 99.4193 4.42032  15
  -5   1  -1 107.850 8.00006   6
   6  -1   1 16.3633 1.27019  22
   6  -1   1 19.9915 4.90917  12
   6  -1   1 13.3448 1.16062  17
   6  -1   1 12.2512 3.48456   9
  -6  -1  -1 13.9537 1.64365   1
   6  -1   1 15.7249 1.46745  21
   6  -1   1 15.9086 2.00496   2
   6  -1   1 15.9367 5.49447  13
  -6  -1  -1 8.54164 3.18916  11
   6  -1   1 10.0967 2.09839   3
   6  -1   1 24.2794 7.26821   5
  -6  -1  -1 11.3026 3.93939   6
   6  -1   1 14.7279 1.16442  15
   6  -1   1 12.4628 1.46373  19
  -6  -1  -1 11.0119 2.62770  14
   6   1   1 13.9625 1.32018  22
  -6   1  -1 14.0141 1.42867   1
  -6   1  -1 17.4469 3.47990   6
  -6   1  -1 13.7750 3.07581  14
   6   1   1 14.5834 1.92461   2
   6   1   1 8.67446 5.53920   5
   6   1   1 15.9387 2.72460   3
   6   1   1 17.0383 1.56766  19
   6   1   1 16.5340 3.48322   9
   6   1   1 13.7864 1.29945  17
   6   1   1 17.3996 5.37602  12
   6   1   1 14.4263 1.15716  15
   6   1   1 12.4464 1.28301  21
   6   1   1 19.9325 4.18183  13
   7  -1   1 1.31173 0.99825   2
   7  -1   1 1.39947 0.56169  15
   7  -1   1 1.70698 0.66281  21
   7  -1   1 1.36981 0.57074  17
   7  -1   1 0.83861 1.13873   3
   7  -1   1 0.68080 0.58100  19
   7  -1   1 -1.2016 2.16404  12
   7  -1   1 1.92230 1.89087   9
  -7  -1  -1 0.45457 2.74994   6
  -7  -1  -1 0.10450 0.66018   1
   7  -1   1 3.62682 4.17601   5
  -7  -1  -1 2.61703 1.37711  14
  -7  -1  -1 0.85466 2.94210  11
   7  -1   1 0.85670 0.52367  22
   7   1   1 0.40861 0.54645  17
  -7   1  -1 -0.5990 2.25340   6
  -7   1  -1 1.32265 1.36887  14
   7   1   1 4.51875 3.02308  12
  -7   1  -1 4.90819 2.91874  11
   7   1   1 0.83591 0.65482  19
   7   1   1 0.10056 1.03793   3
   7   1   1 0.83671 0.44364  15
   7   1   1 0.10675 0.77976   2
   7   1   1 4.42001 5.10403   5
   7   1   1 2.17279 0.67435  22
   7   1   1 -3.6722 1.97339   9
   7   1   1 1.41468 0.67171  21
   8  -1   1 -0.0469 0.60219  19
   8  -1   1 0.57386 0.53507  17
   8  -1   1 5.76913 3.08948  12
   8  -1   1 -1.7189 2.05635   9
  -8  -1  -1 5.50250 4.54584  11
  -8  -1  -1 -1.5279 1.49112  14
   8  -1   1 0.12137 0.53201  21
  -8  -1  -1 -1.2557 0.60147   1
   8  -1   1 -0.4515 0.80715   2
   8  -1   1 -0.9138 0.84514   3
   8  -1   1 0.81420 0.48446  15
   8  -1   1 4.10904 4.83048   5
  -8  -1  -1 -3.8292 2.77164   6
   8  -1   1 0.89442 0.58207  22
   8   1   1 1.88153 0.99220   2
   8   1   1 -3.0415 2.71678  12
   8   1   1 -3.8396 5.81922   5
   8   1   1 0.23055 0.48215  21
   8   1   1 0.12645 0.56531  19
  -8   1  -1 0.43267 1.33262  14
   8   1   1 -0.1538 0.40299  15
   8   1   1 0.36225 0.58892  17
   8   1   1 -4.2797 1.80068   9
   8   1   1 1.31283 1.10924   3
   8   1   1 1.53150 0.63494  22
   9  -1   1 20.6424 1.73591  22
   9  -1   1 17.6515 3.65980   3
  -9  -1  -1 23.0938 2.61028   1
   9  -1   1 17.3229 2.28289  19
   9  -1   1 18.0886 3.02510   2
   9  -1   1 22.1584 1.79039  15
   9  -1   1 22.0170 2.16840  21
   9  -1   1 21.1331 1.69061  17
   9   1   1 19.8986 1.96735  21
   9   1   1 19.7061 3.59595   3
   9   1   1 21.6744 2.33583  19
   9   1   1 20.9560 1.83714  22
   9   1   1 26.1628 1.87814  15
   9   1   1 19.5182 2.89741   2
   9   1   1 23.4962 1.90926  17
  10  -1   1 2.58291 0.79046  15
  10  -1   1 2.74786 0.83062  22
  10  -1   1 2.89487 2.06836   3
  10  -1   1 2.93364 0.71431  17
  10  -1   1 1.26441 1.35341   2
  10  -1   1 1.93592 0.98399  21
  10  -1   1 0.52164 0.93605  19
  10   1   1 2.23599 0.80492  15
  10   1   1 1.06292 0.78911  17
  10   1   1 2.12837 0.97587  19
  10   1   1 2.09323 1.89760   3
  10   1   1 0.73850 0.85158  21
  11  -1   1 18.6446 3.42893   2
  11  -1   1 24.1327 1.99430  17
  11  -1   1 22.3272 2.03625  15
  11  -1   1 15.5663 4.30923   3
  11  -1   1 24.2997 2.87965  19
  11  -1   1 25.2633 2.52254  21
  11   1   1 23.4240 2.72249  19
  11   1   1 17.9209 4.23776   3
  11   1   1 22.5135 2.33424  21
  11   1   1 20.3627 1.93044  17
  11   1   1 15.9966 2.95296   2
  11   1   1 21.4653 2.00362  15
  12  -1   1 1.63513 1.16476  19
  12  -1   1 1.11039 0.85015  15
  12  -1   1 3.24558 0.95021  17
  12   1   1 3.21503 1.39979  19
  12   1   1 1.20433 0.78159  17
  12   1   1 2.75725 1.00484  15
  13  -1   1 10.4550 1.58693  17
  13  -1   1 9.91269 1.65536  15
  13  -1   1 8.21985 2.11717  19
  13   1   1 10.5055 1.53715  17
  13   1   1 15.3860 2.78047  19
  13   1   1 9.15973 1.63321  15
  13  -2  -1 7.72836 2.11899  19
  13  -2  -1 5.56923 1.10001  17
  13  -2  -1 7.55645 1.56631  15
  13   2  -1 5.64624 1.24689  15
  13   2  -1 4.19337 1.05935  17
  13   2  -1 4.51080 1.59953  19
  12  -2  -1 0.52359 1.14439  19
  12  -2  -1 0.76179 0.61912  17
  12  -2  -1 1.92577 0.90322  15
  12   2  -1 -0.2994 0.91823  19
  12   2  -1 -0.7753 0.58921  17
  12   2  -1 0.70685 0.78552  15
  11  -2  -1 -0.7012 0.53078  17
  11  -2  -1 0.41272 1.00219  19
  11  -2  -1 -2.7791 1.98420   3
  11  -2  -1 0.87226 0.67470  15
  11  -2  -1 0.50392 1.51754   2
  11   2  -1 0.70752 0.56376  17
  11   2  -1 1.47485 0.91782  19
  11   2  -1 0.26590 1.97695   3
  11   2  -1 1.10841 0.77636  21
  11   2  -1 0.96816 0.64396  15
  10  -2  -1 3.00648 1.95508   3
  10  -2  -1 0.95282 0.77995  21
  10  -2  -1 1.67189 0.76410  15
  10  -2  -1 0.04018 0.63418  19
  10  -2  -1 0.87332 0.60555  17
  10  -2  -1 1.21103 1.32555   2
  10   2  -1 -1.3576 1.22708   3
  10   2  -1 4.28491 1.54325   2
  10   2  -1 1.16243 0.56797  17
  10   2  -1 0.88567 0.62230  15
  10   2  -1 1.25359 1.00276  19
  10   2  -1 0.54000 0.72229  21
   9  -2  -1 0.57165 0.50081  17
  -9  -2   1 1.37886 1.08151   1
   9  -2  -1 -0.0509 0.40655  15
   9  -2  -1 0.57309 0.72679  19
   9  -2  -1 0.32159 1.43454   3
   9  -2  -1 1.03858 0.82016  21
   9  -2  -1 -0.1293 0.98838   2
   9  -2  -1 0.24740 0.47134  22
   9   2  -1 2.64886 1.57386   3
   9   2  -1 2.09382 0.65064  17
   9   2  -1 0.72439 1.03341   2
   9   2  -1 -0.2117 0.60634  21
   9   2  -1 0.26768 0.41474  15
   9   2  -1 1.15600 0.71071  19
  -8  -2   1 -1.2498 3.83986   6
   8  -2  -1 3.74052 0.74421  17
   8  -2  -1 1.73980 1.68115   3
   8  -2  -1 3.99430 5.86300   5
  -8  -2   1 -0.5914 1.87877  14
   8  -2  -1 4.69480 2.78621   9
   8  -2  -1 3.43179 0.77325  15
  -8  -2   1 3.44980 1.17525   1
   8  -2  -1 2.06319 2.48853  12
   8  -2  -1 3.44747 0.68114  22
   8  -2  -1 2.36101 1.07403  19
  -8  -2   1 -2.2830 3.59858  11
   8  -2  -1 4.55132 1.42650   2
   8  -2  -1 2.44481 0.88405  21
   8   2  -1 -1.4066 2.76323   9
   8   2  -1 5.28690 2.87581  12
   8   2  -1 2.39795 0.77452  21
   8   2  -1 13.2204 6.79490   5
   8   2  -1 3.11358 0.91705  19
   8   2  -1 4.22982 0.86128  17
  -8   2   1 0.80337 1.75621  14
   8   2  -1 3.72929 0.81391  22
   8   2  -1 4.76762 1.27106   2
   8   2  -1 4.54799 0.76272  15
  -7  -2   1 41.4715 7.15843  11
   7  -2  -1 39.9585 2.31460  17
   7  -2  -1 40.0983 2.79513  21
   7  -2  -1 39.2015 4.46936   3
  -7  -2   1 35.6186 7.34211   6
   7  -2  -1 39.4567 3.01586  19
  -7  -2   1 47.3961 5.35148  14
   7  -2  -1 45.7460 2.29193  22
   7  -2  -1 39.1528 2.32868  15
   7  -2  -1 47.9011 3.96563   2
   7  -2  -1 40.6517 6.01689  12
   7  -2  -1 42.9554 5.65731   9
   7  -2  -1 40.0720 10.2651  13
  -7  -2   1 43.4370 3.29102   1
   7  -2  -1 51.2264 10.9259   5
  -7   2   1 41.4135 6.97537  11
   7   2  -1 39.4126 3.31807   2
   7   2  -1 43.3563 2.95254  19
   7   2  -1 34.3826 9.03129   5
   7   2  -1 39.7755 2.56399  21
   7   2  -1 51.7952 7.24042  12
   7   2  -1 41.9114 2.31685  15
   7   2  -1 40.5604 4.09005   3
   7   2  -1 38.4050 2.36683  17
   7   2  -1 34.3633 6.13962   9
  -7   2   1 40.6612 4.79990  14
   7   2  -1 35.6893 2.40095  22
   6  -2  -1 98.5240 8.43283  12
  -6  -2   1 99.6970 10.0727   6
   6  -2  -1 103.065 5.07360  21
  -6  -2   1 101.146 5.59748   1
   6  -2  -1 100.013 4.58136  15
   6  -2  -1 98.0945 6.08066   2
  -6  -2   1 85.1494 9.70263  11
   6  -2  -1 124.605 14.1461  13
   6  -2  -1 100.280 4.53851  17
   6  -2  -1 95.4391 8.23555   9
   6  -2  -1 98.9083 5.35866  19
   6  -2  -1 98.3644 7.08543   3
   6  -2  -1 98.2969 4.44849  22
   6  -2  -1 98.3526 13.7282   5
  -6  -2   1 100.766 7.79905  14
   6   2  -1 112.504 4.91160  21
   6   2  -1 100.818 10.4938  12
  -6   2   1 95.2118 7.34029  14
   6   2  -1 97.6372 13.3083   5
   6   2  -1 96.8803 4.63570  17
   6   2  -1 100.395 4.55453  15
  -6   2   1 97.6829 17.2235  13
  -6   2   1 92.9275 9.02689  11
   6   2  -1 103.384 6.68931   3
   6   2  -1 101.454 9.73464  13
   6   2  -1 109.736 5.81805   2
   6   2  -1 113.041 5.22819  19
   6   2  -1 110.411 9.17389   9
   5  -2  -1 81.3210 12.3757   5
   5  -2  -1 93.9799 4.58445  21
  -5  -2   1 76.3395 8.34579  11
   5  -2  -1 97.2424 4.16435  17
  -5  -2   1 103.099 9.36995   6
   5  -2  -1 93.4996 4.87329  19
  -5  -2   1 93.7859 5.08471   1
   5  -2  -1 97.3738 7.52179   9
  -5  -2   1 85.8486 6.82357  14
   5  -2  -1 99.3267 6.55233   3
   5  -2  -1 91.4677 5.47797   2
   5  -2  -1 93.2560 4.17680  15
   5  -2  -1 105.672 7.77674  12
   5   2  -1 79.5906 8.21950  13
   5   2  -1 93.7920 9.43446  12
  -5   2   1 104.085 6.81590  14
  -5   2   1 92.3563 7.74552  10
   5   2  -1 90.7015 8.07494   9
  -5   2   1 99.6814 13.3875  13
  -5   2   1 89.4752 7.90742  11
   5   2  -1 97.0830 5.94172   3
   5   2  -1 92.2416 4.33699  21
   5   2  -1 110.356 12.3946   5
   5   2  -1 98.1495 5.11269   2
   5   2  -1 87.4442 6.69387  10
   4  -2  -1 5.63560 1.35973   3
   4  -2  -1 3.32433 2.60256   5
  -4  -2   1 8.31079 1.91021  14
   4  -2  -1 6.57998 1.26380   2
  -4  -2   1 7.48402 2.84433  11
  -4  -2   1 7.75366 1.20273   1
   4  -2  -1 8.25497 1.99210   9
  -4  -2   1 11.2906 3.00864   6
   4  -2  -1 8.02161 0.92727  21
   4  -2  -1 7.49700 2.10537  12
   4   2  -1 9.08301 2.76223   9
   4   2  -1 7.59221 2.28209  10
  -4   2   1 12.6822 3.19315  10
  -4   2   1 11.8229 5.02080  13
  -4   2   1 9.30055 1.91562  14
   4   2  -1 7.91587 0.79758  21
   4   2  -1 6.84053 1.07964   2
   4   2  -1 7.02080 1.36007   3
   4   2  -1 11.4484 3.01681  13
   4   2  -1 12.3472 3.88580  12
   4   2  -1 7.60022 3.77622   5
  -3  -2   1 10.7185 1.89283  14
   3  -2  -1 6.35796 3.31895   5
   3  -2  -1 7.84289 1.76243   9
   3  -2  -1 9.79306 2.12472  12
  -3  -2   1 9.10941 1.03775   1
   3  -2  -1 8.93349 1.23375   2
  -3  -2   1 11.0053 2.61610   6
  -3  -2   1 13.0055 3.19965  11
   3  -2  -1 9.95002 1.74678   3
  -3   2   1 14.8416 3.72190  10
   3   2  -1 13.3266 3.10204  12
   3   2  -1 7.12407 1.80599  10
  -3   2   1 10.3925 1.70212  14
   3   2  -1 9.45751 0.73291  21
   3   2  -1 10.7724 2.59388  13
   3   2  -1 12.2515 2.79624   9
   3   2  -1 5.13625 2.22768   5
  -3   2   1 7.49870 3.33759  13
  -3   2   1 9.65919 2.18516   4
   2  -2  -1 306.227 14.3511   9
   2  -2  -1 315.120 19.2976   5
  -2  -2   1 336.746 16.4426   6
  -2  -2   1 334.694 16.5239  11
   2  -2  -1 309.526 14.2677  12
  -2  -2   1 316.626 14.0978  14
   2  -2  -1 319.340 12.7722  21
  -2   2   1 357.961 17.8022  10
  -2   2   1 318.989 13.7563  14
   2   2  -1 318.171 16.7279   5
   2   2  -1 345.304 12.5639  21
   2   2  -1 318.798 15.3508   9
   2   2  -1 304.920 16.5333  12
   2   2  -1 321.689 15.1852  10
   1  -2  -1 5037.08 215.508   5
   1  -2  -1 5023.98 211.554   9
  -1  -2   1 5480.34 213.847  11
  -1  -2   1 5592.30 212.260   9
   1   2  -1 6082.55 213.434  10
  -1   2   1 5675.77 216.027  10
   1   2  -1 6124.32 212.671   9
  -1   2   1 5534.56 216.439  13
   1   2  -1 5284.80 212.559   5
   1   2  -1 5552.97 213.964  13
   0  -2   1 148.110 6.31478   9
   0  -2  -1 135.761 6.89164   5
   0  -2  -1 140.380 6.97716  12
   0  -2  -1 162.463 7.59989   5
   0  -2  -1 144.331 7.60923   6
   0  -2   1 164.336 6.75277  12
   0  -2   1 147.322 7.34893   6
   0  -2  -1 165.517 6.78772   9
   0   2  -1 136.359 7.31523   5
   0   2  -1 170.107 8.50409  10
   1  -2   1 56.9196 6.36676   5
  -1  -2  -1 60.0323 4.90690  11
  -1  -2  -1 65.1089 3.94170   5
  -1  -2  -1 64.0382 3.69951  14
   1  -2   1 61.1689 3.62529   9
  -1  -2  -1 61.2200 4.78108   6
   1  -2   1 61.0252 3.74183  12
  -1   2  -1 63.2617 3.04817  14
  -1   2  -1 64.7027 4.73744  10
   1   2   1 56.2291 3.49971   5
   1   2   1 65.3397 5.39955  12
  -1   2  -1 64.9669 5.36667   5
  -1   2  -1 61.9968 2.62204  21
  -1   2  -1 68.9941 6.36084  13
   1   2   1 59.5342 5.01467   9
   1   2   1 62.5867 4.81244  13
   2  -2   1 1692.31 67.1318  12
  -2  -2  -1 1768.75 66.7563  14
   2  -2   1 1694.22 64.7341  21
  -2  -2  -1 1723.42 69.3148   6
   2  -2   1 1687.62 66.9086   9
  -2  -2  -1 1763.61 68.9621  11
  -2   2  -1 1710.58 65.8554  14
   2   2   1 1509.65 68.8717   9
   2   2   1 1749.05 69.0878   5
   2   2   1 1711.63 70.7646  12
  -2   2  -1 1631.16 67.5798  10
   2   2   1 1643.37 66.8562  13
   3  -2   1 29.1475 2.23860   2
   3  -2   1 26.0650 1.64609  21
  -3  -2  -1 26.8901 3.98976  11
   3  -2   1 29.8410 3.45078  12
  -3  -2  -1 24.8821 3.73801   6
  -3  -2  -1 25.0837 1.89667   1
   3  -2   1 20.3381 5.07173   5
  -3  -2  -1 25.2974 2.81184  14
   3  -2   1 23.3181 3.10356   9
   3  -2   1 22.3001 2.48206   3
  -3   2  -1 27.8584 2.59325  14
  -3   2  -1 23.8542 3.03422   4
   3   2   1 30.3952 5.36732   5
   3   2   1 24.5761 2.88638  13
  -3   2  -1 22.3345 3.69548  10
   3   2   1 25.9990 4.15075  10
   3   2   1 29.5359 5.30035   9
  -3   2  -1 24.0002 5.32698  13
   3   2   1 20.7598 4.45936  12
   3   2   1 29.0081 1.44222  21
  -4  -2  -1 6.10867 1.59090  14
  -4  -2  -1 3.73207 2.13309  11
   4  -2   1 8.11612 2.23591   9
   4  -2   1 9.76113 2.35434  12
   4  -2   1 8.46272 1.76327   3
  -4  -2  -1 8.73227 1.30896   1
   4  -2   1 8.06598 0.93541  21
  -4  -2  -1 6.09917 2.53510   6
   4  -2   1 2.73527 3.44344   5
   4  -2   1 9.65742 1.56429   2
   4   2   1 4.31022 2.51382   5
  -4   2  -1 10.8266 2.39212  11
  -4   2  -1 10.6134 2.75357  10
   4   2   1 7.52580 3.15655  12
  -4   2  -1 6.38540 1.99773   4
   4   2   1 4.75435 2.48213   9
  -4   2  -1 5.76292 2.80917  13
   4   2   1 8.86910 2.29383  10
   4   2   1 9.46081 1.92783  13
  -4   2  -1 7.78215 1.99119  14
   4   2   1 6.25997 0.72981  21
   4   2   1 7.11764 1.26190   2
   4   2   1 5.93828 1.34775   3
   5  -2   1 69.5432 6.56883   9
  -5  -2  -1 67.8154 4.20434   1
  -5  -2  -1 58.0722 7.22463  11
   5  -2   1 73.4320 3.79545  21
   5  -2   1 72.4721 4.66930   2
   5  -2   1 67.5867 3.35842  17
   5  -2   1 74.8028 3.37434  22
  -5  -2  -1 74.3632 6.18492  14
   5  -2   1 86.2635 7.34561  12
   5  -2   1 72.9953 3.38789  15
   5  -2   1 75.6368 4.10869  19
  -5  -2  -1 80.7570 8.55730   6
   5  -2   1 63.4735 5.26036   3
   5   2   1 66.6787 6.03207  10
   5   2   1 71.3566 4.92026   3
   5   2   1 76.1368 3.54197  21
   5   2   1 73.1812 4.32388   2
  -5   2  -1 75.5644 6.52766  11
   5   2   1 50.3790 8.99222   5
   5   2   1 73.6759 3.45837  15
  -5   2  -1 78.3501 5.92817  14
  -5   2  -1 58.5999 10.4332  13
   5   2   1 67.8807 7.58345   9
   5   2   1 62.4501 8.78337  12
   5   2   1 69.7365 4.00259  17
   6  -2   1 175.030 7.37585  17
   6  -2   1 170.292 7.83312  21
  -6  -2  -1 177.624 8.56346   1
   6  -2   1 183.262 8.34617  19
   6  -2   1 172.775 7.37398  15
   6  -2   1 162.626 10.1910   3
   6  -2   1 170.681 9.10096   2
   6  -2   1 164.672 11.7256   9
   6  -2   1 174.977 12.5180  12
  -6  -2  -1 173.413 11.2074  14
  -6  -2  -1 143.928 12.6608  11
   6  -2   1 168.867 19.3119   5
  -6  -2  -1 193.134 14.6342   6
   6  -2   1 166.949 7.29805  22
  -6   2  -1 140.897 17.4455  13
   6   2   1 177.658 8.69875   2
   6   2   1 172.067 7.55538  21
   6   2   1 176.224 7.37483  15
   6   2   1 193.830 18.2803   5
   6   2   1 163.361 7.50779  17
   6   2   1 180.431 13.2711   9
   6   2   1 182.421 7.93634  19
   6   2   1 169.030 15.0930  12
  -6   2  -1 188.840 12.0469  11
   6   2   1 180.235 9.74302   3
   6   2   1 156.217 10.5739  13
  -6   2  -1 182.531 10.8777  14
   7  -2   1 16.9460 3.92792   9
   7  -2   1 19.0848 1.44428  17
   7  -2   1 19.9956 8.04541   5
  -7  -2  -1 20.3426 2.20915   1
  -7  -2  -1 16.4044 5.06985  11
  -7  -2  -1 15.9836 3.46952  14
   7  -2   1 18.3058 3.61292   3
   7  -2   1 18.4860 2.48004   2
  -7  -2  -1 8.12226 4.49044   6
   7  -2   1 15.6996 1.69776  21
   7  -2   1 11.5528 4.39187  12
   7  -2   1 16.4879 1.90485  19
   7  -2   1 17.3435 1.36615  15
   7  -2   1 18.1331 6.36521  13
   7  -2   1 14.3146 1.29169  22
   7   2   1 13.8619 4.71381  12
   7   2   1 14.3403 2.79655   3
   7   2   1 17.4246 5.63577   5
   7   2   1 25.3137 5.56359   9
   7   2   1 17.9386 1.54531  22
   7   2   1 15.8084 1.54110  17
  -7   2  -1 22.7868 9.15090  13
   7   2   1 17.2997 1.40078  15
  -7   2  -1 15.7712 4.73735  11
   7   2   1 15.3396 1.47438  21
  -7   2  -1 15.2620 3.28675  14
   7   2   1 19.0276 1.73879  19
   7   2   1 15.4538 2.16150   2
   8  -2   1 31.7926 3.44253   2
   8  -2   1 24.5643 4.25584   3
   8  -2   1 31.2761 1.98958  22
  -8  -2  -1 28.5954 5.48234  14
   8  -2   1 30.7783 2.06028  15
  -8  -2  -1 28.0822 2.79821   1
   8  -2   1 31.0855 2.03000  17
  -8  -2  -1 40.2755 7.59569   6
   8  -2   1 27.5119 2.39847  21
   8  -2   1 33.8530 2.85105  19
   8  -2   1 32.2318 6.27666  12
   8  -2   1 35.3948 10.8174   5
   8  -2   1 30.4854 6.10224   9
  -8   2  -1 33.9505 5.48880  14
   8   2   1 27.3555 2.13303  22
   8   2   1 28.9500 2.21778  21
   8   2   1 14.8029 6.42199  12
   8   2   1 32.2558 2.07528  15
   8   2   1 29.9330 8.50664   5
   8   2   1 29.0602 2.13746  17
   8   2   1 30.8491 3.93394   3
   8   2   1 24.7416 2.98768   2
   8   2   1 27.3212 6.24401   9
   8   2   1 29.8403 2.51042  19
   9  -2   1 6.65295 1.04360  17
   9  -2   1 9.08747 1.14485  15
   9  -2   1 7.55649 1.08725  22
   9  -2   1 8.02346 2.58498   3
  -9  -2  -1 9.09925 1.65306   1
   9  -2   1 10.0476 2.41241   2
   9  -2   1 5.93170 1.41179  19
   9  -2   1 8.71896 1.62377  21
   9   2   1 8.32527 1.25691  17
   9   2   1 9.27790 1.26820  15
   9   2   1 8.53179 1.32437  21
   9   2   1 5.58396 1.97667   3
   9   2   1 8.10832 1.57355  19
   9   2   1 6.19388 1.73877   2
   9   2   1 5.18962 1.11991  22
  10  -2   1 4.92504 0.92416  22
  10  -2   1 7.68693 2.46666   3
  10  -2   1 4.94051 1.01181  17
  10  -2   1 6.78465 1.22103  15
  10  -2   1 9.30871 1.61476  21
  10  -2   1 4.07475 1.33777  19
  10  -2   1 6.54626 2.03711   2
  10   2   1 6.83296 1.29614  21
  10   2   1 6.18356 1.11391  15
  10   2   1 5.87866 1.39020  19
  10   2   1 4.00510 2.55912   3
  10   2   1 6.58207 1.25442  17
  10   2   1 3.47455 1.66468   2
  11  -2   1 23.4757 5.39059   3
  11  -2   1 29.6974 3.28739  19
  11  -2   1 30.0565 2.26631  17
  11  -2   1 36.8906 4.67565   2
  11  -2   1 34.8737 2.53176  15
  11   2   1 33.0546 2.91877  21
  11   2   1 34.7787 5.78498   3
  11   2   1 31.7898 2.43142  17
  11   2   1 28.2314 2.37254  15
  11   2   1 29.8260 2.99984  19
  12  -2   1 4.05037 1.00327  17
  12  -2   1 5.01249 1.79970  19
  12  -2   1 5.19980 1.14336  15
  12   2   1 5.23591 1.20722  15
  12   2   1 1.14817 1.18927  19
  12   2   1 3.74033 1.06822  17
  13  -2   1 0.97275 1.35390  19
  13  -2   1 -0.1216 0.64933  17
  13  -2   1 0.54223 0.89037  15
  13   2   1 0.23117 0.70096  17
  13   2   1 -1.3235 0.70335  15
  13  -3  -1 7.19655 1.26426  17
  13  -3  -1 4.10699 1.19379  15
  13  -3  -1 7.12824 2.30413  19
  13   3  -1 7.96365 1.40688  15
  12  -3  -1 -1.5035 0.60980  19
  12  -3  -1 -0.3390 0.63123  17
  12  -3  -1 -0.2854 0.69680  15
  12   3  -1 1.09874 0.82046  17
  12   3  -1 1.88915 0.86909  15
  11  -3  -1 11.8803 2.27798  19
  11  -3  -1 12.0156 3.83006   3
  11  -3  -1 11.9055 2.91404   2
  11  -3  -1 10.1099 1.32667  17
  11  -3  -1 14.0994 1.57028  15
  11   3  -1 12.8055 1.47521  15
  11   3  -1 14.5637 1.50402  17
  11   3  -1 10.9637 2.10607  19
  11   3  -1 8.44382 2.65846   3
  10  -3  -1 6.11537 1.45771  21
  10  -3  -1 5.58986 1.67913  19
  10  -3  -1 6.67981 2.18708   2
  10  -3  -1 8.90695 1.07311  22
  10  -3  -1 10.3235 1.18800  17
  10  -3  -1 10.1768 1.29706  15
  10  -3  -1 13.2677 3.79688   3
  10   3  -1 9.77076 1.21830  15
  10   3  -1 9.08492 1.75751  19
  10   3  -1 11.2014 1.31919  17
  10   3  -1 6.16775 2.36130   3
  10   3  -1 10.5595 1.57019  21
   9  -3  -1 -1.1800 1.24371   3
  -9  -3   1 -0.9399 1.01793   1
   9  -3  -1 0.41834 0.68206  21
   9  -3  -1 -0.0702 0.42483  15
   9  -3  -1 -0.7902 0.37689  22
   9  -3  -1 0.10556 0.39988  17
   9  -3  -1 -1.2970 0.87204   2
   9  -3  -1 0.22657 0.85909  19
   9   3  -1 -0.9969 0.59320  21
   9   3  -1 0.25308 0.38731  15
   9   3  -1 0.20118 0.69581  19
   9   3  -1 -0.1355 1.48510   3
   9   3  -1 -0.4285 0.44313  17
   8  -3  -1 47.7412 3.64053  19
   8  -3  -1 47.3517 2.46409  22
   8  -3  -1 45.8158 2.59000  17
  -8  -3   1 52.7014 9.25818   6
  -8  -3   1 48.1539 3.84894   1
   8  -3  -1 52.1584 4.49795   2
   8  -3  -1 51.5839 5.46982   3
  -8  -3   1 57.3147 6.19050  14
   8  -3  -1 45.1621 6.30721   9
   8  -3  -1 45.7259 3.20324  21
   8  -3  -1 47.3280 12.5655   5
   8  -3  -1 40.7759 6.12673  12
   8   3  -1 52.8144 3.34902  19
   8   3  -1 46.1158 2.71874  17
   8   3  -1 45.6116 2.59141  15
   8   3  -1 47.0831 3.85104   2
   8   3  -1 46.0863 2.89388  21
   8   3  -1 38.1157 2.70025  22
   8   3  -1 37.2135 6.77801   9
   8   3  -1 38.7785 4.35433   3
  -8   3   1 43.3630 5.51046  14
   8   3  -1 52.9446 11.6127   5
   8   3  -1 34.6794 7.66029  12
  -7  -3   1 2.48794 2.10469  14
   7  -3  -1 8.25571 0.86014  22
  -7  -3   1 5.57798 3.99978  11
   7  -3  -1 5.71416 4.86837  13
   7  -3  -1 5.42957 1.50745   2
   7  -3  -1 8.71660 0.96704  15
   7  -3  -1 6.25048 1.24584  19
   7  -3  -1 6.62038 2.86012  12
   7  -3  -1 6.87460 5.43840   5
   7  -3  -1 9.98500 0.98195  17
   7  -3  -1 9.07750 2.82836   9
   7  -3  -1 5.81415 2.01909   3
  -7  -3   1 9.28481 1.69778   1
   7  -3  -1 8.61230 1.39328  21
  -7   3   1 6.95569 1.72733  20
   7   3  -1 7.50782 0.85110  15
   7   3  -1 7.22029 1.10513  21
  -7   3   1 21.9112 8.86500  13
  -7   3   1 7.48964 2.32736  14
   7   3  -1 5.99590 6.09893   5
  -7   3   1 6.38062 4.17952  11
   7   3  -1 7.31796 3.96918  12
   7   3  -1 6.58697 1.03235  17
   7   3  -1 12.1523 2.18979   3
   7   3  -1 8.26374 1.26955  19
   7   3  -1 4.25383 3.04408   9
   7   3  -1 6.26710 1.40810   2
   6  -3  -1 0.28755 1.22556  12
   6  -3  -1 1.46756 0.41601  17
   6  -3  -1 0.80494 0.64290  21
   6  -3  -1 -1.9986 1.17110   9
   6  -3  -1 0.69679 0.76231   2
   6  -3  -1 1.63391 0.42291  22
  -6  -3   1 2.80833 2.67540  11
  -6  -3   1 0.31865 0.64241   1
   6  -3  -1 -0.8356 0.80857   3
  -6  -3   1 -0.3726 2.38281   6
   6  -3  -1 -0.4758 4.76372   5
   6  -3  -1 0.89297 0.58067  19
  -6  -3   1 1.98787 1.65100  14
   6  -3  -1 0.99028 0.49622  15
   6   3  -1 1.68210 0.55096  17
   6   3  -1 0.26339 0.71133   2
   6   3  -1 0.58108 0.43501  21
  -6   3   1 -3.7853 3.80710  10
   6   3  -1 7.35869 3.38731  10
   6   3  -1 1.00996 1.01365   3
   6   3  -1 0.63536 2.34540  13
   6   3  -1 -5.4710 3.38576   5
   6   3  -1 0.70269 0.49555  19
   6   3  -1 1.16628 3.12992  12
   6   3  -1 1.96623 2.16685   9
   6   3  -1 1.01009 0.40970  15
  -6   3   1 -0.0699 1.04930  14
  -6   3   1 7.54230 6.70762  13
   5  -3  -1 336.293 15.3227   2
  -5  -3   1 344.325 14.9571   1
   5  -3  -1 335.930 17.6672   9
   5  -3  -1 356.745 13.5793  17
   5  -3  -1 345.655 16.6564   3
   5  -3  -1 353.151 27.6341   5
  -5  -3   1 345.482 17.3652  14
  -5  -3   1 355.367 21.7084   6
   5  -3  -1 338.422 13.6372  15
   5  -3  -1 359.232 17.8546  12
   5  -3  -1 356.185 14.1793  21
   5  -3  -1 350.370 14.5233  19
   5  -3  -1 323.683 13.4167  22
  -5  -3   1 320.256 20.5197  11
   5   3  -1 332.921 18.7344  10
   5   3  -1 353.492 14.5154   2
   5   3  -1 329.375 15.4137   3
  -5   3   1 331.288 25.8725  13
  -5   3   1 353.714 16.7119  14
   5   3  -1 334.341 23.1435   5
   5   3  -1 332.732 18.7524  13
   5   3  -1 345.058 13.7413  21
   5   3  -1 345.531 19.1318   9
   5   3  -1 302.843 21.0329  12
  -4  -3   1 1383.48 58.3948   6
   4  -3  -1 1306.29 64.9978   5
   4  -3  -1 1310.72 51.7674   2
  -4  -3   1 1208.91 57.2434  11
   4  -3  -1 1256.75 50.6093  21
  -4  -3   1 1331.33 53.6042  14
  -4  -3   1 1334.18 51.4521   1
   4  -3  -1 1361.58 54.0212  12
   4  -3  -1 1330.39 54.0162   9
   4  -3  -1 1304.00 52.9970   3
   4   3  -1 1171.86 55.0327  13
  -4   3   1 1240.59 54.9953   4
  -4   3   1 1448.12 64.4308  13
   4   3  -1 1298.38 55.7536   9
   4   3  -1 1263.71 58.9024  12
  -4   3   1 1320.71 52.7742  14
   4   3  -1 1356.99 51.7722   3
  -4   3   1 1310.27 58.8040  10
   4   3  -1 1397.35 60.0945   5
   4   3  -1 1349.57 50.2539  21
   4   3  -1 1206.57 55.1263  10
  -3  -3   1 625.574 25.4794   1
   3  -3  -1 667.478 27.3936  12
   3  -3  -1 617.417 24.8414  21
   3  -3  -1 606.591 26.5631   3
  -3  -3   1 601.472 30.3824  11
  -3  -3   1 632.375 26.9827  14
  -3  -3   1 677.147 30.8999   6
   3  -3  -1 612.829 27.2799   9
   3  -3  -1 669.117 35.9672   5
   3  -3  -1 628.545 25.7397   2
   3   3  -1 615.839 31.2051  12
  -3   3   1 656.041 34.9629  13
   3   3  -1 636.801 30.6885   5
   3   3  -1 640.192 24.4784  21
   3   3  -1 644.307 29.1733   9
  -3   3   1 652.664 28.9023   4
  -3   3   1 654.372 32.1507  10
   3   3  -1 604.411 28.9431  10
  -3   3   1 630.239 26.2899  14
  -2  -3   1 91.6212 7.14646   6
   2  -3  -1 87.6102 3.95147  21
  -2  -3   1 94.6571 4.44739   1
   2  -3  -1 90.6789 5.40068   9
  -2  -3   1 78.8544 6.81172  11
   2  -3  -1 81.8181 4.96668   3
   2  -3  -1 97.3224 5.53221  12
   2  -3  -1 77.4064 8.77646   5
  -2  -3   1 84.8449 5.03732  14
   2  -3  -1 91.7039 4.57299   2
  -2   3   1 94.5771 9.52789  13
  -2   3   1 105.773 6.71268   4
   2   3  -1 84.2461 6.35575   5
   2   3  -1 87.6711 3.62716  21
  -2   3   1 90.3788 8.88558  10
   2   3  -1 79.3634 6.89190  13
   2   3  -1 103.276 7.19318  10
   2   3  -1 95.7161 6.60520   9
  -2   3   1 85.9949 4.62992  14
   2   3  -1 91.9486 7.37788  12
  -1  -3   1 13.0355 1.30068  14
   1  -3  -1 14.1652 3.44099   5
   1  -3  -1 11.7453 1.57706   6
   1  -3  -1 11.2020 1.50522  12
  -1  -3   1 15.3051 2.30998   6
  -1  -3   1 12.7653 2.80689  11
   1  -3  -1 12.0058 1.43260   9
   1  -3  -1 15.5668 0.90777  21
   1   3  -1 19.0940 3.28579  13
  -1   3   1 17.5422 4.50784  10
   1   3  -1 17.5595 2.43424   9
   1   3  -1 16.8017 3.26834  10
  -1   3   1 14.0529 3.51900  13
   1   3  -1 14.7307 1.62065   5
   1   3  -1 16.5861 2.99127  12
   0  -3   1 45.3435 2.87651  12
   0  -3  -1 42.7461 3.76184   6
   0  -3  -1 40.7308 3.36110   5
   0  -3  -1 50.1860 3.31208  12
   0  -3   1 37.3587 3.33161   6
   0  -3  -1 47.1129 2.86849   9
   0  -3   1 49.8907 4.38333  11
   0  -3  -1 48.6608 4.00047   5
   0   3  -1 41.5347 4.46883  10
   0   3  -1 49.8322 5.43447  13
   0   3   1 52.8487 5.99722  13
   0   3  -1 44.7286 3.62749   5
   1  -3   1 4.95009 1.05784  12
  -1  -3  -1 6.06141 1.12877  14
  -1  -3  -1 4.19540 0.86127   5
  -1  -3  -1 3.88175 1.37693   6
   1  -3   1 4.68183 0.95539   9
  -1  -3  -1 9.70743 2.48432  11
  -1   3  -1 7.67758 2.03148   5
   1   3   1 8.41529 2.42210  13
  -1   3  -1 9.16179 2.93549  13
   1   3   1 6.39026 2.70137  10
  -1   3  -1 5.67278 0.49405  21
  -1   3  -1 5.43936 0.62548  14
   1   3   1 6.22384 0.66839   5
   1   3   1 5.54539 1.99910   9
  -1   3  -1 7.03952 2.07291  10
   1   3   1 6.31136 2.33042  12
   2  -3   1 2337.02 85.6365  12
  -2  -3  -1 2196.29 88.8813   6
  -2  -3  -1 2149.86 83.7994   1
   2  -3   1 2229.70 83.9282   2
   2  -3   1 2141.96 83.2116  21
   2  -3   1 2247.43 85.3165   9
   2  -3   1 2218.19 93.7569   5
  -2  -3  -1 2006.48 87.8459  11
  -2  -3  -1 2186.22 85.2134  14
  -2   3  -1 2230.89 88.3612  10
   2   3   1 2139.31 89.9007  12
   2   3   1 2070.82 88.5343   9
  -2   3  -1 2278.02 85.8498   4
   2   3   1 1980.80 86.8944  13
  -2   3  -1 2129.09 84.0561  14
  -2   3  -1 2324.81 92.2202  13
   2   3   1 2124.47 86.2327   5
   3  -3   1 357.672 16.4402   3
  -3  -3  -1 334.331 19.4559  11
   3  -3   1 358.551 15.4803   2
   3  -3   1 362.721 17.4184  12
   3  -3   1 383.725 25.1644   5
  -3  -3  -1 356.690 20.2378   6
   3  -3   1 352.105 14.6363  21
   3  -3   1 375.616 17.3726   9
  -3  -3  -1 363.244 16.9679  14
  -3  -3  -1 363.679 15.3206   1
   3   3   1 369.620 14.1949  21
  -3   3  -1 383.683 19.9668  10
  -3   3  -1 375.688 16.1263  14
   3   3   1 351.838 19.7793   9
  -3   3  -1 399.239 17.9136   4
   3   3   1 378.515 20.0390   5
   3   3   1 329.928 21.0217  12
   3   3   1 353.628 17.7225  13
   4  -3   1 505.122 23.8153   9
  -4  -3  -1 495.970 21.0841   1
  -4  -3  -1 523.061 27.7486   6
   4  -3   1 517.945 22.7120   3
   4  -3   1 507.629 20.3747  21
  -4  -3  -1 516.592 23.4245  14
  -4  -3  -1 516.789 26.7608  11
   4  -3   1 511.342 24.1677  12
   4  -3   1 492.207 21.3355   2
  -4   3  -1 526.681 22.5266  14
   4   3   1 505.382 19.8878  21
   4   3   1 467.086 22.9783  13
   4   3   1 468.507 26.2772   9
   4   3   1 526.564 21.3527   3
   4   3   1 507.699 29.1327  12
  -4   3  -1 502.637 26.1125  10
   4   3   1 491.611 26.2181  10
  -4   3  -1 569.886 31.3312  13
   4   3   1 537.520 20.7928   2
  -4   3  -1 503.356 24.0478   4
   4   3   1 500.024 27.8613   5
   5  -3   1 107.340 4.61305  22
  -5  -3  -1 106.292 10.2036  11
   5  -3   1 106.634 5.54149  19
   5  -3   1 114.163 5.28114  21
   5  -3   1 118.794 15.0374   5
  -5  -3  -1 105.441 7.85366  14
   5  -3   1 108.444 4.72759  15
   5  -3   1 106.238 7.23224   3
  -5  -3  -1 118.763 11.0379   6
   5  -3   1 108.148 4.70182  17
  -5  -3  -1 109.281 5.93601   1
   5  -3   1 111.445 6.25150   2
   5  -3   1 116.154 8.55103  12
   5  -3   1 95.5154 8.05281   9
   5   3   1 96.8138 11.6341  12
   5   3   1 89.7435 6.91549  13
  -5   3  -1 90.7254 9.73345  10
  -5   3  -1 114.765 7.49309  14
   5   3   1 117.604 12.1493   5
   5   3   1 108.115 4.79655  21
   5   3   1 85.4270 9.21631  10
  -5   3  -1 100.526 13.2177  13
   5   3   1 112.803 10.0307   9
  -5   3  -1 96.5243 8.24634   4
   5   3   1 101.637 6.18656   3
  -5   3  -1 111.740 7.97734  11
   5   3   1 109.351 5.63798   2
   6  -3   1 21.9095 4.61529   9
   6  -3   1 22.8448 1.51437  15
   6  -3   1 18.4323 6.69532   5
   6  -3   1 22.8964 3.17905   3
   6  -3   1 21.3719 1.47554  17
   6  -3   1 20.6702 1.42584  22
  -6  -3  -1 18.7833 2.16737   1
  -6  -3  -1 15.6479 4.72916   6
  -6  -3  -1 21.5504 5.50033  11
   6  -3   1 21.8897 2.57721   2
  -6  -3  -1 21.2267 3.78039  14
   6  -3   1 25.2480 2.01476  21
   6  -3   1 21.7127 2.06642  19
   6  -3   1 22.6417 4.36831  12
   6   3   1 16.3823 6.11162   5
  -6   3  -1 24.7262 3.91166  14
   6   3   1 19.6101 2.11760   2
  -6   3  -1 15.5272 8.23277  13
   6   3   1 19.2784 4.94638   9
   6   3   1 22.8848 1.77477  19
   6   3   1 22.5046 1.73561  17
   6   3   1 21.2668 1.56976  21
   6   3   1 21.1063 2.53451   3
   6   3   1 21.8834 1.50176  15
   7  -3   1 0.53471 1.74350  12
   7  -3   1 1.43566 0.50088  22
   7  -3   1 7.61943 5.80055   5
   7  -3   1 1.58609 0.52589  15
   7  -3   1 1.10955 0.78358  19
   7  -3   1 1.39749 0.84782  21
  -7  -3  -1 5.57762 1.94896  14
   7  -3   1 1.04465 1.81961   9
  -7  -3  -1 -1.4759 3.03978   6
   7  -3   1 0.62383 1.02085   2
  -7  -3  -1 0.27885 0.74571   1
   7  -3   1 0.27859 1.21222   3
   7  -3   1 1.35945 0.49383  17
   7   3   1 1.29413 0.61760  21
  -7   3  -1 0.56192 1.46615  14
   7   3   1 1.12864 3.17630   9
   7   3   1 1.61321 0.99947   2
   7   3   1 2.41030 0.60805  15
  -7   3  -1 -4.8978 6.71755  13
   7   3   1 2.06890 0.69557  19
   7   3   1 -1.2862 3.35278  12
   7   3   1 3.52555 4.01406   5
   7   3   1 2.58233 0.74699  17
   7   3   1 2.16591 1.12778   3
  -8  -3  -1 37.6086 8.32836  11
   8  -3   1 52.6898 2.95076  15
   8  -3   1 46.7373 3.38984  21
  -8  -3  -1 43.3246 9.73882   6
   8  -3   1 50.9755 6.62364   9
   8  -3   1 57.2569 5.79064   3
   8  -3   1 53.5061 2.80286  22
  -8  -3  -1 57.8564 4.30515   1
   8  -3   1 40.7401 12.9811   5
   8  -3   1 51.7980 2.90516  17
   8  -3   1 54.0066 4.70249   2
   8  -3   1 49.1548 3.82299  19
   8  -3   1 57.5307 7.51361  12
  -8  -3  -1 48.1137 6.41660  14
   8   3   1 58.5681 3.62488  19
   8   3   1 56.3392 3.18602  17
   8   3   1 52.5109 5.03063   3
   8   3   1 49.5297 2.90013  15
   8   3   1 41.5300 9.37849  12
   8   3   1 41.0260 8.43173   9
   8   3   1 54.0637 3.19335  21
   8   3   1 69.4424 12.7946   5
   8   3   1 44.7829 3.05204  22
   8   3   1 54.1240 4.16074   2
  -8   3  -1 52.9728 6.09094  14
   9  -3   1 17.2938 1.47405  22
   9  -3   1 17.8998 2.95064   2
   9  -3   1 17.4252 3.91691   3
   9  -3   1 15.8280 1.53444  17
   9  -3   1 15.1388 2.39770  19
  -9  -3  -1 17.7862 2.53449   1
   9  -3   1 17.2853 1.55632  15
   9  -3   1 20.1102 2.09667  21
   9   3   1 20.9872 2.11847  19
   9   3   1 19.2112 1.82926  21
   9   3   1 19.4817 1.73319  17
   9   3   1 14.9942 1.72689  22
   9   3   1 18.1939 1.58606  15
   9   3   1 15.8416 3.09614   2
   9   3   1 20.5165 3.80978   3
  10  -3   1 -0.6034 2.22972   3
  10  -3   1 2.40020 1.40328   2
  10  -3   1 2.35816 1.26916  19
  10  -3   1 1.50683 0.69844  17
  10  -3   1 1.32561 0.63038  22
  10  -3   1 0.36531 0.80171  21
  10  -3   1 2.87437 0.88530  15
 -10  -3  -1 0.95179 1.37219   1
  10   3   1 1.04199 1.00502  19
  10   3   1 1.52861 0.80352  21
  10   3   1 1.32682 0.78115  17
  10   3   1 2.50409 0.80574  15
  10   3   1 1.89056 2.00297   3
  11  -3   1 10.2971 2.38277  19
  11  -3   1 7.38411 3.25518   3
  11  -3   1 4.33884 2.42976   2
  11   3   1 10.2013 5.42082   3
  11   3   1 6.77847 1.27508  15
  11   3   1 7.06998 1.30522  17
  11   3   1 4.10582 1.51548  19
  12  -3   1 16.4094 1.82653  17
  12  -3   1 21.3177 2.06887  15
  12  -3   1 16.9163 2.87230  19
  12   3   1 21.8557 2.07574  17
  13  -3   1 -0.1538 0.62032  17
  13  -3   1 0.29729 0.88614  15
  13  -3   1 -0.8798 1.32293  19
  13   3   1 1.23930 0.97796  17
  13   3   1 2.20911 0.99396  15
  13  -4  -1 2.60588 1.06844  15
  13  -4  -1 0.44046 0.70919  17
  13  -4  -1 0.78676 1.19917  19
  12  -4  -1 2.54976 0.90238  17
  12  -4  -1 3.67851 1.43018  19
  12  -4  -1 2.23176 0.98800  15
  12   4  -1 3.24605 1.00930  15
  11  -4  -1 0.93269 1.83253   2
  11  -4  -1 2.99827 1.46577  19
  11  -4  -1 2.96048 2.16875   3
  11  -4  -1 0.35987 0.66272  17
  11  -4  -1 1.50983 0.74384  15
  11   4  -1 0.09966 0.64283  15
  10  -4  -1 5.61066 1.94155   2
  10  -4  -1 7.54717 1.90951  19
  10  -4  -1 5.18796 2.05088   3
  10  -4  -1 6.97599 1.11807  17
  10  -4  -1 5.08733 1.02354  15
  10  -4  -1 8.62511 1.00698  22
 -10  -4   1 6.88556 2.12103   1
  10  -4  -1 9.49476 1.74272  21
  10   4  -1 5.82220 0.98112  15
  10   4  -1 4.96924 1.07665  17
   9  -4  -1 46.1433 3.66621  19
   9  -4  -1 41.6924 2.63920  15
   9  -4  -1 36.9491 4.18973   2
   9  -4  -1 41.1673 2.51280  17
   9  -4  -1 39.6491 3.18222  21
  -9  -4   1 41.2304 4.08203   1
   9  -4  -1 48.2921 5.56823   3
   9   4  -1 40.5261 2.65073  17
   9   4  -1 43.3802 2.87676  21
   9   4  -1 37.3876 3.07208  19
   9   4  -1 44.1082 2.53966  15
   9   4  -1 44.0684 4.98312   3
   8  -4  -1 3.12620 6.72346  13
   8  -4  -1 -1.4923 1.54472   9
   8  -4  -1 -1.1721 1.78447  12
   8  -4  -1 0.28653 1.03250   2
   8  -4  -1 0.65470 0.60081  19
   8  -4  -1 0.47784 0.41393  17
   8  -4  -1 -0.1728 1.30777   3
  -8  -4   1 1.72010 4.81270   6
   8  -4  -1 1.67223 5.72851   5
  -8  -4   1 0.55032 1.64136  14
  -8  -4   1 -0.4007 0.81137   1
  -8  -4   1 -1.6608 3.67994  11
   8  -4  -1 -0.3803 0.37859  15
   8  -4  -1 0.73521 0.40509  22
   8  -4  -1 0.80508 0.71956  21
  -8   4   1 1.44169 1.68365  14
   8   4  -1 -1.0776 0.88127   3
   8   4  -1 -0.4834 0.33221  15
   8   4  -1 -5.5625 4.33179   5
   8   4  -1 -3.7041 3.64472  12
   8   4  -1 -1.1296 0.44261  17
  -8   4   1 -11.582 8.41954  13
   8   4  -1 1.93585 0.69054  21
   8   4  -1 -0.0488 0.49235  19
   8   4  -1 -0.4398 2.10093   9
   7  -4  -1 -0.3723 0.69474   2
   7  -4  -1 -0.0245 0.32055  17
   7  -4  -1 -0.1544 1.27350   3
  -7  -4   1 0.79126 2.85580   6
   7  -4  -1 0.45607 0.41936  15
   7  -4  -1 0.51375 0.66551  19
  -7  -4   1 0.59124 0.78045   1
  -7  -4   1 0.62565 1.54701  14
   7  -4  -1 -0.2739 1.69266  12
   7  -4  -1 -1.7323 1.50299   9
  -7  -4   1 -3.5710 1.96089  11
   7  -4  -1 0.40018 0.62716  21
   7  -4  -1 -0.4620 0.27881  22
   7  -4  -1 3.64919 4.56970   5
   7   4  -1 -0.4774 0.28847  15
   7   4  -1 -0.3168 0.47590  17
   7   4  -1 0.33533 0.68019   3
   7   4  -1 -3.9199 3.78557   5
  -7   4   1 2.25062 7.34529  13
   7   4  -1 0.56484 0.71239   2
  -7   4   1 -0.4645 1.02548  20
  -7   4   1 -0.6345 1.59010  14
   7   4  -1 0.25406 0.44894  21
   7   4  -1 0.07850 0.49735  19
   6  -4  -1 25.0189 2.07853  21
   6  -4  -1 23.6786 3.65564  12
  -6  -4   1 26.7936 3.86355  14
   6  -4  -1 23.8263 1.61804  15
  -6  -4   1 23.4219 2.47536   1
  -6  -4   1 32.7104 7.16537   6
   6  -4  -1 20.4493 2.65422   2
   6  -4  -1 25.0181 1.42961  22
  -6  -4   1 24.9404 6.27909  11
   6  -4  -1 25.9660 2.25652  19
   6  -4  -1 18.9351 3.30806   3
   6  -4  -1 24.4125 1.51166  17
   6  -4  -1 26.9962 4.54743   9
   6  -4  -1 12.1555 6.88608   5
   6   4  -1 25.9806 5.36444   9
   6   4  -1 26.2144 2.20783   2
   6   4  -1 18.0893 6.11353   5
   6   4  -1 22.4347 2.70048   3
  -6   4   1 16.5290 6.87345  10
   6   4  -1 25.1183 1.54403  15
  -6   4   1 11.5687 7.54046  13
  -6   4   1 22.6165 2.37330  20
   6   4  -1 24.7228 5.32914  13
   6   4  -1 21.9494 1.69620  17
   6   4  -1 21.1620 5.35964  10
   6   4  -1 26.2049 6.39352  12
   6   4  -1 24.3957 1.61744  21
   6   4  -1 26.1022 1.88561  19
  -5  -4   1 171.574 10.3467  14
   5  -4  -1 160.316 10.4735   9
  -5  -4   1 136.978 12.4530  11
  -5  -4   1 164.559 8.33315   1
   5  -4  -1 162.986 6.79490  17
   5  -4  -1 170.417 10.4015  12
   5  -4  -1 161.687 7.39897  21
  -5  -4   1 177.984 14.2370   6
   5  -4  -1 170.324 18.5433   5
   5  -4  -1 172.052 9.88180   3
   5  -4  -1 164.947 6.89209  15
   5  -4  -1 162.538 7.80477  19
   5  -4  -1 164.969 6.66064  22
   5  -4  -1 163.896 8.59240   2
   5   4  -1 163.126 6.87847  21
   5   4  -1 142.585 10.9257  13
   5   4  -1 170.747 14.9239  12
   5   4  -1 180.959 8.51079   3
  -5   4   1 132.019 17.0711  13
   5   4  -1 147.830 11.4937   9
   5   4  -1 148.223 12.6908  10
   5   4  -1 173.804 14.2502   5
  -5   4   1 161.686 14.9163  10
   5   4  -1 169.772 7.54027   2
  -5   4   1 176.020 9.63186  14
  -4  -4   1 158.373 9.46401  14
   4  -4  -1 162.875 9.69739  12
   4  -4  -1 163.024 7.50806  19
   4  -4  -1 169.489 9.35041   3
   4  -4  -1 175.758 6.69033  17
   4  -4  -1 164.573 8.23801   2
   4  -4  -1 165.260 6.74628  15
   4  -4  -1 163.396 7.21510  21
   4  -4  -1 168.294 9.82561   9
  -4  -4   1 164.418 8.03284   1
   4  -4  -1 160.561 16.2859   5
  -4  -4   1 134.309 11.8999  11
  -4  -4   1 159.064 13.1937   6
  -4   4   1 159.726 11.3787   4
  -4   4   1 154.550 14.3057  10
  -4   4   1 172.024 8.78607  14
   4   4  -1 153.109 11.0853  13
   4   4  -1 174.311 11.7608   9
   4   4  -1 156.185 7.75900   3
   4   4  -1 179.206 13.0214   5
   4   4  -1 147.788 13.3816  12
  -4   4   1 141.341 15.6372  13
   4   4  -1 153.554 12.0221  10
   4   4  -1 170.688 6.70505  21
  -3  -4   1 146.763 11.2718   6
  -3  -4   1 124.825 10.6241  11
   3  -4  -1 137.744 8.09110   9
  -3  -4   1 131.322 6.62146   1
   3  -4  -1 135.305 5.97293  21
   3  -4  -1 123.426 13.0978   5
   3  -4  -1 130.142 7.94271  12
   3  -4  -1 130.178 7.53242   3
   3  -4  -1 136.420 6.81263   2
  -3  -4   1 131.122 7.66288  14
  -3   4   1 136.533 14.5556  13
  -3   4   1 140.737 9.72043   4
  -3   4   1 122.895 12.1434  10
   3   4  -1 147.394 11.4787  12
   3   4  -1 133.839 9.97095  13
   3   4  -1 142.263 5.49171  21
  -3   4   1 135.608 6.99518  14
   3   4  -1 137.296 9.85853   9
   3   4  -1 137.848 9.79908   5
   3   4  -1 142.692 10.8458  10
   2  -4  -1 11.3242 1.71510  12
   2  -4  -1 14.4161 4.66988   5
  -2  -4   1 11.4952 1.66155  14
   2  -4  -1 13.1406 1.40046   2
  -2  -4   1 10.6669 1.19617   1
  -2  -4   1 8.53970 2.84325  11
  -2  -4   1 8.44215 2.71718   6
   2  -4  -1 13.0098 1.92572   3
   2  -4  -1 11.3674 0.96891  21
   2   4  -1 10.8657 0.60947  21
  -2   4   1 6.64291 4.13967  10
   2   4  -1 9.06011 1.84532   5
   2   4  -1 8.22174 2.97601  13
  -2   4   1 14.9800 3.00358   4
  -2   4   1 11.2226 4.88153  13
  -2   4   1 13.7712 1.27984  14
   2   4  -1 16.5613 3.87095  12
   2   4  -1 14.9248 3.06251   9
   1  -4  -1 218.752 8.70616  21
   1  -4  -1 211.709 10.1264   9
   1  -4  -1 210.096 11.0234   6
  -1  -4   1 214.949 9.46923  14
  -1  -4   1 224.759 9.31472   1
  -1  -4   1 212.805 12.3981   6
   1  -4  -1 196.616 13.7482   5
  -1  -4   1 206.026 12.7931  11
  -1   4   1 225.788 11.6098   4
  -1   4   1 250.388 16.3662  10
   1   4  -1 210.857 12.2437  12
   1   4  -1 227.615 10.3459   5
  -1   4   1 199.885 15.6241  13
   1   4  -1 233.785 14.4440  13
   0  -4  -1 567.628 25.2545   5
   0  -4   1 560.513 22.2643   9
   0  -4  -1 485.517 23.2726  12
   0  -4  -1 536.626 24.9323   6
   0  -4  -1 523.243 21.8403   1
   0  -4  -1 518.252 22.5908   9
   0  -4   1 539.345 22.9731  12
   0  -4   1 546.213 24.5838   6
   0  -4   1 554.421 21.7526   1
   0   4  -1 540.932 24.4949   5
   0   4  -1 597.848 27.7340  10
   0   4  -1 627.455 29.6446  13
   0   4  -1 555.703 21.1692  21
   0   4   1 611.644 30.0373  13
  -1  -4  -1 82.0843 6.89544   6
   1  -4   1 87.6511 4.83584   9
   1  -4   1 89.2603 8.96491   5
   1  -4   1 78.2293 5.04384  12
  -1  -4  -1 75.5381 4.17600   1
  -1  -4  -1 81.9213 4.83386  14
  -1  -4  -1 94.7985 4.78662   5
  -1  -4  -1 89.2626 4.92827   9
   1   4   1 91.7190 4.27090   5
   1   4   1 84.1606 8.01810  13
  -1   4  -1 83.8108 7.68318  10
  -1   4  -1 95.6110 9.71570  13
   1   4   1 99.6487 7.87274  12
  -1   4  -1 77.1076 7.12888   5
  -1   4  -1 83.6279 3.61132  21
  -1   4  -1 81.3914 5.44951   4
   1   4   1 91.6527 9.44194  10
  -2  -4  -1 42.1845 2.81023   1
   2  -4   1 55.5603 7.73599   5
   2  -4   1 43.3794 3.66885  12
   2  -4   1 44.3895 3.54246   9
  -2  -4  -1 44.7608 3.59404  14
  -2  -4  -1 38.4310 5.42415  11
  -2  -4  -1 49.5010 5.57616   6
   2  -4   1 46.1384 2.93478   2
   2  -4   1 47.5622 2.40417  21
   2   4   1 43.6493 7.80058  10
   2   4   1 49.6924 3.47737   5
   2   4   1 40.2056 5.73825  12
  -2   4  -1 41.4104 7.30972  13
  -2   4  -1 42.5003 4.23191   4
   2   4   1 38.3721 5.52026  13
  -2   4  -1 46.1661 2.78901  14
  -2   4  -1 52.1903 6.34097  10
   2   4   1 40.4367 5.70657   9
   3  -4   1 35.9173 3.58135   3
  -3  -4  -1 41.3071 3.91628  14
   3  -4   1 44.3940 3.12177   2
   3  -4   1 43.8956 2.50423  21
   3  -4   1 41.8896 3.91998  12
  -3  -4  -1 36.9066 2.84567   1
  -3  -4  -1 48.3335 5.99771   6
  -3  -4  -1 40.0262 5.71542  11
   3  -4   1 52.1514 7.96807   5
   3  -4   1 43.1260 4.00925   9
   3   4   1 39.5770 5.03642  13
   3   4   1 44.6198 1.93452  21
  -3   4  -1 42.8398 4.57881   4
   3   4   1 44.3982 6.12376   9
   3   4   1 39.7799 7.68975  12
  -3   4  -1 50.5237 6.89397  10
   3   4   1 54.1044 5.18728   5
   3   4   1 45.0717 7.08851  10
  -3   4  -1 46.8872 8.22388  13
  -3   4  -1 41.1576 3.16264  14
   4  -4   1 23.4841 7.68577   5
   4  -4   1 33.7044 2.90421   2
   4  -4   1 33.9824 1.83929  15
  -4  -4  -1 28.8124 6.03117   6
   4  -4   1 34.7766 4.10293   9
  -4  -4  -1 36.1799 4.02725  14
  -4  -4  -1 40.0320 2.95180   1
   4  -4   1 36.5630 1.81740  17
  -4  -4  -1 30.2432 6.09437  11
   4  -4   1 35.8339 3.63514   3
   4  -4   1 34.2864 2.27591  21
   4  -4   1 36.5929 1.75702  22
   4   4   1 26.9657 6.18548  10
   4   4   1 37.5018 2.70329   3
   4   4   1 35.8505 4.48733  13
   4   4   1 27.6542 5.06321   5
  -4   4  -1 36.4396 6.91828  10
  -4   4  -1 34.0511 3.20008  14
  -4   4  -1 27.9329 8.08243  13
   4   4   1 34.4977 1.77362  21
   4   4   1 40.0310 7.08824   9
  -4   4  -1 31.9088 4.51754   4
  -5  -4  -1 54.7003 7.77419  11
   5  -4   1 55.7360 4.11075   2
  -5  -4  -1 57.0552 3.98872   1
   5  -4   1 53.4245 2.78964  15
   5  -4   1 60.1179 3.67980  19
   5  -4   1 60.7751 5.21715   3
  -5  -4  -1 51.2242 5.25944  14
   5  -4   1 57.9879 2.68162  22
   5  -4   1 54.3362 5.55537  12
   5  -4   1 39.4096 9.90424   5
   5  -4   1 53.8676 2.73935  17
   5  -4   1 59.0588 3.35284  21
  -5  -4  -1 57.6223 9.38945   6
   5  -4   1 59.7764 5.87399   9
   5   4   1 57.1767 3.49825   2
   5   4   1 59.2323 8.60932   5
  -5   4  -1 55.4223 4.83944  14
  -5   4  -1 57.4604 6.61591   4
   5   4   1 67.1941 7.80693   9
   5   4   1 54.9569 3.24094  17
   5   4   1 61.8647 4.10013   3
   5   4   1 59.7137 8.34265  10
   5   4   1 58.0008 9.03609  12
   5   4   1 59.0908 2.80045  21
  -5   4  -1 39.2819 9.79323  13
   5   4   1 62.2782 5.74723  13
  -5   4  -1 51.0799 8.82829  10
  -6  -4  -1 17.8565 5.48277  11
   6  -4   1 18.6111 1.39841  15
   6  -4   1 20.3715 4.06328  12
   6  -4   1 17.7093 1.28668  22
   6  -4   1 21.2810 7.24045   5
   6  -4   1 23.0782 3.90994   3
   6  -4   1 23.1045 1.47692  17
  -6  -4  -1 20.9756 4.06631  14
  -6  -4  -1 22.4620 5.62287   6
   6  -4   1 21.1405 2.55642   2
   6  -4   1 17.5933 3.81439   9
  -6  -4  -1 18.5523 2.26655   1
   6  -4   1 19.3676 1.83922  21
   6  -4   1 19.0282 2.08261  19
   6   4   1 22.6980 5.86292  12
   6   4   1 19.5459 1.66225  17
  -6   4  -1 27.3947 5.26520   4
   6   4   1 20.3641 1.64797  19
   6   4   1 17.0220 2.39074   3
   6   4   1 20.8962 1.48567  21
  -6   4  -1 20.5066 4.37691  11
   6   4   1 11.8820 4.23585   9
  -6   4  -1 30.4516 8.00060  10
   6   4   1 16.5123 1.94578   2
   6   4   1 16.7546 5.13534   5
  -6   4  -1 17.5367 3.26056  14
  -6   4  -1 19.6201 8.18121  13
   6   4   1 23.1568 1.47696  15
   7  -4   1 9.84630 1.01339  22
  -7  -4  -1 7.94282 4.01093  11
   7  -4   1 7.04706 1.54559  19
   7  -4   1 8.55024 1.03431  15
   7  -4   1 8.07146 0.98139  17
  -7  -4  -1 9.67638 5.26905   6
   7  -4   1 7.95274 5.79222   5
  -7  -4  -1 12.4304 2.01918   1
   7  -4   1 7.55512 2.00227   2
   7  -4   1 11.5576 2.85178   3
   7  -4   1 7.99613 1.37228  21
   7  -4   1 10.7277 3.03558   9
   7  -4   1 8.95206 2.80171  12
  -7  -4  -1 5.72991 2.36859  14
   7   4   1 11.3631 1.68314   2
   7   4   1 15.0164 4.67609   9
   7   4   1 7.24398 1.16830  17
   7   4   1 10.1596 1.31552  19
  -7   4  -1 7.30920 2.48628  14
   7   4   1 15.2299 5.83865   5
   7   4   1 13.0888 5.59118  12
   7   4   1 14.0604 2.30331   3
   7   4   1 10.8204 1.05572  15
   7   4   1 11.3853 1.13063  21
  -7   4  -1 6.28638 8.72463  13
  -8  -4  -1 0.89134 4.99395   6
   8  -4   1 2.35553 1.85543   9
   8  -4   1 0.96578 0.86123  21
  -8  -4  -1 -3.4163 4.28781  11
  -8  -4  -1 5.09689 2.48187  14
   8  -4   1 1.14505 0.48510  22
   8  -4   1 0.88133 1.08869   2
   8  -4   1 0.05928 1.73719  12
   8  -4   1 3.41859 1.51260   3
  -8  -4  -1 1.39062 1.00093   1
   8  -4   1 1.10485 0.51226  17
   8  -4   1 21.7534 9.36560   5
   8  -4   1 1.32368 0.87326  19
   8  -4   1 1.29245 0.54616  15
   8   4   1 0.83935 0.57971  15
   8   4   1 3.44268 3.81882   9
   8   4   1 0.78841 0.63643  19
  -8   4  -1 -1.6101 1.98019  14
   8   4   1 -0.1520 4.37084  12
   8   4   1 1.97026 0.70887  21
   8   4   1 4.24226 1.44685   3
   8   4   1 1.67062 0.70011  17
   8   4   1 -5.9520 4.88824   5
   9  -4   1 56.6154 6.32450   3
   9  -4   1 50.2817 3.72480  21
   9  -4   1 54.5818 4.95862   2
   9  -4   1 50.3369 2.94525  17
  -9  -4  -1 58.3634 4.71015   1
   9  -4   1 52.6784 2.76935  22
   9  -4   1 43.8265 3.85284  19
   9  -4   1 46.2736 2.97975  15
   9   4   1 53.5197 5.58395   3
   9   4   1 52.4208 3.01240  15
   9   4   1 51.0512 3.18608  17
   9   4   1 49.4081 4.75849  19
   9   4   1 51.4376 4.64030  21
  10  -4   1 2.22764 0.68098  22
  10  -4   1 1.34454 0.71993  15
  10  -4   1 2.24389 1.28868  21
  10  -4   1 1.51558 1.28178  19
  10  -4   1 2.27888 0.70854  17
 -10  -4  -1 0.99636 1.52625   1
  10  -4   1 0.20886 1.99429   3
  10  -4   1 1.78474 1.48138   2
  10   4   1 0.33809 0.81226  17
  10   4   1 1.93090 0.74921  15
  11  -4   1 1.58713 2.50365   3
  11  -4   1 0.53969 0.61568  22
  11  -4   1 -0.8503 1.44060   2
  11  -4   1 0.73718 0.72138  15
  11  -4   1 0.45069 1.20773  19
  11   4   1 0.43790 0.72082  15
  11   4   1 1.06783 0.89097  17
  12  -4   1 5.03522 0.98149  17
  12  -4   1 7.30928 1.31325  15
  12  -4   1 4.38091 1.69985  19
  12   4   1 7.20250 1.22975  15
  13  -4   1 0.82283 1.50967  19
  13  -4   1 2.38417 0.94170  17
  13  -4   1 3.77041 1.26045  15
  13  -5  -1 0.88189 0.95149  15
  13  -5  -1 1.77981 0.80931  17
  13  -5  -1 3.14709 1.60886  19
  12  -5  -1 0.02761 0.79190  15
  12  -5  -1 1.36611 1.33331  19
  12  -5  -1 0.51806 0.72342  17
  11  -5  -1 0.70508 2.29812   3
  11  -5  -1 -0.6998 0.59505  15
  11  -5  -1 0.65742 1.73273   2
  11  -5  -1 0.50813 0.65727  17
  11  -5  -1 0.02039 1.16444  19
  10  -5  -1 4.42758 1.86659   2
  10  -5  -1 3.14118 0.63834  22
  10  -5  -1 2.57165 2.22863   3
 -10  -5   1 -1.3894 1.34818   1
  10  -5  -1 1.62949 0.66828  15
  10  -5  -1 4.11161 1.31341  21
  10  -5  -1 2.75802 1.24184  19
  10  -5  -1 1.26563 0.67399  17
   9  -5  -1 109.767 4.95216  22
   9  -5  -1 102.346 6.69850  19
   9  -5  -1 106.649 5.40133  15
   9  -5  -1 119.154 5.32011  17
   9  -5  -1 115.363 6.33779  21
   9  -5  -1 119.092 9.65242   3
  -9  -5   1 117.037 7.64663   1
   9  -5  -1 114.538 8.08189   2
   9   5  -1 98.5807 6.79729  17
   9   5  -1 114.167 5.25278  15
   8  -5  -1 4.68097 1.16330  21
   8  -5  -1 6.92851 0.85866  22
   8  -5  -1 5.76259 1.49427  19
   8  -5  -1 8.09946 1.87165   2
  -8  -5   1 5.79383 1.67745   1
   8  -5  -1 8.20948 1.15109  15
   8  -5  -1 6.78940 0.94824  17
   8   5  -1 7.17870 1.11320  17
   8   5  -1 5.46362 0.86619  15
   8   5  -1 6.97152 2.59135   3
   7  -5  -1 272.329 16.1396  12
   7  -5  -1 283.889 15.6160   3
  -7  -5   1 286.492 13.4717   1
   7  -5  -1 272.986 12.0202  21
   7  -5  -1 271.266 11.0596  17
   7  -5  -1 269.530 11.2106  15
  -7  -5   1 267.484 16.0340  14
   7  -5  -1 263.417 13.6749   2
  -7  -5   1 293.828 22.7494   6
   7  -5  -1 270.128 16.3920   9
   7  -5  -1 279.358 12.5925  19
   7  -5  -1 267.807 10.8339  22
   7  -5  -1 269.885 28.3531   5
   7   5  -1 264.949 11.0173  15
   7   5  -1 259.530 11.1630  21
   7   5  -1 243.467 17.2179   9
   7   5  -1 259.057 21.8584   5
   7   5  -1 277.442 13.4066   3
   7   5  -1 229.942 20.5992  12
  -7   5   1 231.523 29.9581  13
  -7   5   1 283.188 15.0596  14
   7   5  -1 268.350 11.5675  19
  -7   5   1 278.185 12.8899  20
   7   5  -1 269.218 11.3275  17
   6  -5  -1 25.8407 4.19351   3
   6  -5  -1 17.5603 2.77335   2
  -6  -5   1 11.1191 4.25020   6
  -6  -5   1 19.7407 2.43806   1
   6  -5  -1 17.3144 1.92943  19
   6  -5  -1 21.3278 1.36795  17
   6  -5  -1 18.1291 1.40816  15
   6  -5  -1 18.7433 1.86451  21
  -6  -5   1 21.6238 6.22206  11
   6  -5  -1 26.9485 8.98805   5
   6  -5  -1 19.6475 1.21220  22
  -6  -5   1 24.3578 4.08595  14
   6  -5  -1 20.8708 3.84076   9
  -6   5   1 6.65488 6.07552  13
   6   5  -1 20.1812 1.56528  19
   6   5  -1 23.1876 5.37344   9
   6   5  -1 19.2245 1.62107  17
   6   5  -1 18.7074 1.68991  20
   6   5  -1 19.4906 1.31882  15
  -6   5   1 20.1197 2.44301  20
   6   5  -1 18.9486 5.57731  12
  -6   5   1 17.0337 3.00475  14
   6   5  -1 17.5482 1.83771  18
   6   5  -1 19.2523 1.35697  21
   6   5  -1 21.4236 2.34328   3
   6   5  -1 27.5751 6.77951  10
   6   5  -1 15.9493 5.78164   5
  -5  -5   1 23.8400 3.45554  14
   5  -5  -1 25.2273 1.98487  21
   5  -5  -1 25.0040 2.19048  19
   5  -5  -1 25.1173 1.55479  15
   5  -5  -1 20.3973 7.55198   5
   5  -5  -1 24.9720 1.46056  17
  -5  -5   1 23.2452 5.83036   6
   5  -5  -1 28.2158 3.90290   9
  -5  -5   1 21.8734 2.44051   1
  -5  -5   1 27.8731 6.76843  11
   5  -5  -1 29.4629 3.67966  12
   5  -5  -1 24.7338 1.34742  22
   5  -5  -1 20.9934 3.37697   3
   5  -5  -1 24.0874 2.62444   2
  -5   5   1 25.1743 5.22456   4
   5   5  -1 24.8516 2.39803   3
   5   5  -1 23.0221 1.88436  18
   5   5  -1 30.2794 5.16927  13
   5   5  -1 20.6973 5.06611   9
   5   5  -1 25.0411 5.19666   5
  -5   5   1 26.1554 7.64811  10
   5   5  -1 26.6998 6.07423  12
   5   5  -1 24.5574 1.43914  21
  -5   5   1 25.2752 2.88746  14
   5   5  -1 20.5245 5.77941  10
  -5   5   1 14.2237 6.96625  13
  -5   5   1 23.7975 2.64074  20
  -4  -5   1 18.0550 2.01011   1
   4  -5  -1 19.0560 1.75069  19
  -4  -5   1 20.2513 4.96042  11
  -4  -5   1 20.2102 5.00324   6
   4  -5  -1 18.7381 1.04317  22
   4  -5  -1 14.6959 2.72244   9
   4  -5  -1 15.6956 2.85482  12
   4  -5  -1 18.9812 6.57570   5
   4  -5  -1 14.1912 1.97868   2
  -4  -5   1 21.1549 2.87750  14
   4  -5  -1 19.3632 3.06394   3
   4  -5  -1 17.1806 1.50848  21
   4  -5  -1 18.4878 1.18762  15
   4  -5  -1 18.9035 1.11585  17
   4   5  -1 18.7598 1.08125  21
  -4   5   1 23.4451 6.19132  10
  -4   5   1 22.0208 8.24538  13
  -4   5   1 13.4711 3.72907   4
   4   5  -1 11.3429 3.31498  13
   4   5  -1 19.0094 1.68630  18
   4   5  -1 15.2755 5.57657  12
   4   5  -1 21.2049 4.18372   5
  -4   5   1 18.5138 2.18309  14
   4   5  -1 13.8277 4.40756  10
  -4   5   1 18.2862 2.09961  20
   4   5  -1 17.5500 4.66593   9
   4   5  -1 21.5429 1.89867   3
  -3  -5   1 30.5144 5.43676   6
   3  -5  -1 25.3043 6.90264   5
   3  -5  -1 36.0773 1.69127  22
   3  -5  -1 42.6926 3.54111   3
   3  -5  -1 43.3069 3.86175   9
   3  -5  -1 35.3806 2.86282   2
   3  -5  -1 37.6502 2.22073  21
  -3  -5   1 31.8950 5.87712  11
   3  -5  -1 30.7167 3.37377  12
  -3  -5   1 38.5217 2.82343   1
  -3  -5   1 33.4815 3.43078  14
   3   5  -1 42.5596 6.83589  10
  -3   5   1 35.1721 5.10629   4
   3   5  -1 35.8051 1.64012  21
  -3   5   1 30.0462 8.12601  13
   3   5  -1 31.2742 6.11253  13
   3   5  -1 48.8964 5.68628   9
   3   5  -1 36.9853 4.13223   5
  -3   5   1 36.5628 2.73001  14
   3   5  -1 33.2986 6.70714  12
  -3   5   1 40.2255 8.26237  10
   2  -5  -1 14.0668 2.02368   9
   2  -5  -1 16.7425 1.16914   1
   2  -5  -1 18.8551 2.40158   6
  -2  -5   1 14.4844 3.47000   6
  -2  -5   1 14.1780 1.50971   1
   2  -5  -1 14.7877 1.59088   2
   2  -5  -1 16.1410 1.21917  21
  -2  -5   1 14.4784 1.96835  14
  -2  -5   1 13.2548 3.55864  11
   2  -5  -1 16.1987 2.15462  12
   2  -5  -1 21.0906 5.37966   5
   2   5  -1 17.9976 4.92571  10
   2   5  -1 17.5488 4.65638  12
  -2   5   1 11.8052 5.16593  10
   2   5  -1 18.9933 3.69585   9
   2   5  -1 17.1811 4.44407  13
   2   5  -1 14.9133 2.13182   5
  -2   5   1 11.5170 5.07617  13
  -2   5   1 11.4108 2.78153   4
   2   5  -1 17.0365 0.77097  21
  -1  -5   1 8.89425 3.20120  11
   1  -5  -1 12.0189 2.45374   6
   1  -5  -1 8.72767 0.90949   1
  -1  -5   1 7.04468 1.08599   1
  -1  -5   1 11.1143 1.24184  14
   1  -5  -1 7.76368 1.41171   9
   1  -5  -1 8.38178 0.80680  21
   1  -5  -1 7.24958 2.95185   5
   1  -5  -1 9.70931 1.16430   2
  -1  -5   1 8.20832 2.51906   6
  -1  -5   1 9.16102 1.34340   9
   1  -5  -1 10.3982 1.58736  12
   1   5  -1 6.12889 2.74568  13
  -1   5   1 9.11629 2.29481   4
   1   5  -1 13.2300 4.25186  10
  -1   5   1 3.17663 2.96714  10
   1   5  -1 8.63748 0.50510  21
   1   5  -1 11.7145 2.95883  12
   1   5  -1 8.42781 1.77126   5
  -1   5   1 11.8913 4.68380  13
   0  -5  -1 123.206 7.88748  12
   0  -5  -1 164.269 7.53748   9
   0  -5   1 147.392 9.41889   6
   0  -5   1 147.872 6.43200   1
   0  -5  -1 134.351 9.46712   5
   0  -5  -1 135.449 9.40228   6
   0  -5  -1 143.860 6.46964   1
   0  -5  -1 136.851 5.72965  21
   0  -5   1 138.762 6.88995   9
   0   5  -1 128.807 8.90960   5
   0   5   1 147.013 13.4314  13
   0   5  -1 162.400 13.4420  13
   0   5  -1 150.289 7.95780   4
   0   5   1 149.975 13.5301  10
   0   5  -1 136.310 11.8240  10
   0   5  -1 137.919 5.69583  21
   0   5   1 151.931 8.58339   4
  -1  -5  -1 -1.2372 0.66564  14
   1  -5   1 0.20011 0.51287  12
   1  -5   1 0.06644 0.18320   1
  -1  -5  -1 1.57111 0.71076   5
  -1  -5  -1 0.70473 0.50562   9
   1  -5   1 0.74203 1.97938   5
  -1  -5  -1 0.12749 0.33129   1
  -1  -5  -1 -0.0516 1.10969   6
   1  -5   1 -0.4354 0.36275   2
   1  -5   1 -0.1435 0.70956   6
   1  -5   1 -0.4168 0.48398   9
   1   5   1 -2.1960 1.81087  13
   1   5   1 0.10728 0.84868   5
  -1   5  -1 -0.3550 2.47594  13
  -1   5  -1 -0.9669 1.53765  10
   1   5   1 -2.0971 1.49366  12
  -1   5  -1 -0.1882 0.81144   4
   1   5   1 0.05361 2.25215  10
   2  -5   1 1.22083 2.12981   5
   2  -5   1 4.24668 1.31417  12
   2  -5   1 4.58419 0.93192   2
  -2  -5  -1 0.23939 1.83423  11
  -2  -5  -1 3.74792 1.26803  14
   2  -5   1 5.48367 0.83872  21
  -2  -5  -1 5.57537 1.04241   1
  -2  -5  -1 2.46370 1.81082   6
   2  -5   1 4.38911 1.11364   9
  -2   5  -1 3.91166 0.71111  14
  -2   5  -1 8.16781 3.52874  13
   2   5   1 4.47433 2.95103  10
  -2   5  -1 0.47789 2.72001  10
   2   5   1 3.12378 2.52233  13
   2   5   1 0.24249 2.22352   9
   2   5   1 2.94281 0.84806   5
   2   5   1 5.26325 3.09740  12
  -2   5  -1 3.42929 1.67010   4
   3  -5   1 437.136 19.6121   3
  -3  -5  -1 468.582 25.4551   6
   3  -5   1 425.226 19.9896   9
   3  -5   1 419.912 18.3319   2
  -3  -5  -1 426.786 18.3691   1
  -3  -5  -1 397.079 23.9881  11
   3  -5   1 421.352 16.7705  22
   3  -5   1 434.358 29.3811   5
  -3  -5  -1 431.558 19.9362  14
   3  -5   1 437.691 17.4503  21
   3  -5   1 438.105 20.2854  12
  -3   5  -1 413.654 28.4048  13
   3   5   1 438.566 16.6502  21
   3   5   1 452.915 20.3818   5
   3   5   1 500.045 28.0805  10
  -3   5  -1 428.943 25.9704  10
   3   5   1 376.286 23.0187  13
  -3   5  -1 421.350 18.2508  14
  -3   5  -1 438.208 21.6690   4
   3   5   1 458.158 26.7918  12
   3   5   1 456.518 24.6742   9
  -4  -5  -1 1.12722 0.62378   1
   4  -5   1 1.88118 0.64734  21
   4  -5   1 0.94196 0.29911  22
  -4  -5  -1 1.66641 2.06421   6
  -4  -5  -1 0.69159 2.20937  11
   4  -5   1 0.32210 0.66809   2
   4  -5   1 0.45115 0.94014   3
   4  -5   1 0.42096 0.30326  15
  -4  -5  -1 1.13000 1.46863  14
   4  -5   1 -0.7787 0.97999   9
   4  -5   1 5.27949 4.71690   5
   4  -5   1 1.16525 1.14579  12
   4  -5   1 0.38711 0.25812  17
  -4   5  -1 -0.1544 1.28159   4
  -4   5  -1 -1.8789 3.17934  10
  -4   5  -1 -2.6921 3.35416  13
   4   5   1 1.03829 0.60369  18
   4   5   1 2.31113 2.68446  10
   4   5   1 1.13412 0.29043  21
   4   5   1 -1.4825 1.81211   5
  -4   5  -1 -0.5765 0.74733  14
   4   5   1 0.17770 0.93577   3
   4   5   1 0.10823 2.57705   9
   5  -5   1 89.5939 5.73927   2
  -5  -5  -1 78.3154 9.84598  11
   5  -5   1 101.105 5.24787  19
   5  -5   1 95.7972 4.83559  21
   5  -5   1 96.0515 4.14660  17
   5  -5   1 101.687 7.68707  12
  -5  -5  -1 84.3365 10.4444   6
   5  -5   1 102.313 7.75771   9
   5  -5   1 91.7859 4.20473  15
  -5  -5  -1 94.8964 5.78503   1
  -5  -5  -1 92.1581 7.41056  14
   5  -5   1 91.2084 4.00700  22
   5  -5   1 96.7510 7.10368   3
   5  -5   1 87.3226 13.4498   5
  -5   5  -1 90.6094 6.31184  14
   5   5   1 94.6832 5.28496   3
  -5   5  -1 92.2030 14.5973  13
   5   5   1 85.6640 10.9368  10
   5   5   1 80.4715 8.15495  13
  -5   5  -1 93.2337 11.8859  10
   5   5   1 92.6345 9.81454   5
   5   5   1 88.3016 4.55019  17
   5   5   1 92.1785 4.76271   2
   5   5   1 89.2070 11.9185  12
   5   5   1 90.0431 4.84424  18
   5   5   1 88.2401 10.3187   9
  -5   5  -1 94.4171 8.90962   4
   5   5   1 91.6582 4.06333  21
  -5   5  -1 93.7651 5.42738  20
  -6  -5  -1 1.84138 3.24371   6
   6  -5   1 0.66304 0.45036  15
   6  -5   1 0.85477 0.41399  22
   6  -5   1 2.46732 5.40394   5
   6  -5   1 0.70079 0.78565   2
  -6  -5  -1 -0.0542 1.63950  14
   6  -5   1 3.01158 1.63026   9
  -6  -5  -1 -0.1468 0.69989   1
  -6  -5  -1 -0.4481 3.02615  11
   6  -5   1 1.46381 0.47102  17
   6  -5   1 0.86455 0.70394  21
   6  -5   1 0.26402 0.69184  19
   6  -5   1 0.33784 1.21055   3
   6  -5   1 2.44403 1.28530  12
  -6   5  -1 2.56113 1.17738  20
   6   5   1 0.34228 0.88853   3
  -6   5  -1 2.29955 6.42859  10
  -6   5  -1 5.90764 5.92882  13
   6   5   1 1.06119 0.43488  21
   6   5   1 -0.2482 3.00822   9
  -6   5  -1 -2.0742 1.53687   4
  -6   5  -1 2.52210 1.26956  14
   6   5   1 0.25000 0.72339  17
   6   5   1 3.93225 3.12319   5
   6   5   1 0.44721 0.37146  15
   6   5   1 4.49972 3.77869  12
   6   5   1 0.70267 0.72931  18
   7  -5   1 17.8162 1.28659  22
   7  -5   1 19.3823 2.15363  19
  -7  -5  -1 9.30197 5.98602   6
   7  -5   1 12.3872 3.29934   9
   7  -5   1 15.8591 3.61835   3
   7  -5   1 18.2738 3.75877  12
   7  -5   1 12.5675 2.38898   2
  -7  -5  -1 15.0551 3.77618  14
  -7  -5  -1 15.6302 2.56025   1
   7  -5   1 25.2701 8.77273   5
   7  -5   1 21.2885 1.46360  17
   7  -5   1 15.9868 1.91396  21
   7  -5   1 17.8457 1.45014  15
   7   5   1 18.4539 1.39795  15
   7   5   1 12.5054 4.91983   9
  -7   5  -1 9.32337 9.02321  13
   7   5   1 13.6659 6.33497   5
   7   5   1 17.7147 1.66293  17
   7   5   1 10.2054 5.61655  12
   7   5   1 17.6338 1.41833  21
   7   5   1 16.5685 2.63655   3
  -7   5  -1 20.1950 3.61209  14
   8  -5   1 4.12240 0.79640  17
  -8  -5  -1 1.82213 1.20198   1
   8  -5   1 3.37722 1.02440  21
   8  -5   1 2.90866 1.33013  19
   8  -5   1 3.96772 2.03617   3
   8  -5   1 0.30847 1.27065   2
   8  -5   1 3.54243 0.69854  22
   8  -5   1 2.82086 0.76266  15
   8   5   1 3.44987 0.78088  15
   8   5   1 2.16498 0.85979  17
   9  -5   1 2.45257 1.47663   2
   9  -5   1 3.30631 0.64112  22
   9  -5   1 3.75312 2.28456   3
   9  -5   1 1.67904 0.89870  21
   9  -5   1 3.36942 1.51630  19
   9  -5   1 2.91892 0.79807  15
   9  -5   1 1.66679 0.65031  17
  -9  -5  -1 3.27207 1.57375   1
   9   5   1 2.32845 0.94610  17
   9   5   1 4.15346 0.85373  15
 -10  -5  -1 11.8031 2.54986   1
  10  -5   1 12.0055 1.40255  15
  10  -5   1 12.2500 3.00460   2
  10  -5   1 10.3748 1.87926  21
  10  -5   1 7.33243 2.06768  19
  10  -5   1 16.4153 4.32274   3
  10  -5   1 9.92331 1.20092  22
  10  -5   1 10.4602 1.42640  17
  10   5   1 12.8434 1.41193  15
  10   5   1 11.4234 1.57992  17
  11  -5   1 8.47685 4.11643   3
  11  -5   1 6.96707 1.20544  17
  11  -5   1 5.99151 2.04782  19
  11  -5   1 9.27844 1.40480  15
  12  -5   1 6.06913 1.19594  17
  12  -5   1 4.42529 1.22323  15
  12  -5   1 6.31853 2.09058  19
  13  -5   1 0.08017 1.19351  19
  13  -5   1 0.04861 0.68044  17
  13  -5   1 -0.0860 0.72010  15
  12  -6  -1 -0.2270 0.75299  15
  12  -6  -1 0.49099 0.71738  17
  12  -6  -1 1.56095 1.37891  19
  11  -6  -1 4.92253 0.98338  17
  11  -6  -1 4.44875 1.03548  15
  11  -6  -1 9.33694 2.41131  19
 -10  -6   1 1.83352 1.55834   1
  10  -6  -1 1.33461 0.57071  22
  10  -6  -1 0.84024 1.09135  19
  10  -6  -1 -2.8001 2.08410   3
  10  -6  -1 2.45970 0.71629  17
  10  -6  -1 1.84291 1.61522   2
  10  -6  -1 0.25539 0.63101  15
   9  -6  -1 70.0286 7.48325   3
   9  -6  -1 69.5670 3.87486  15
   9  -6  -1 75.7562 6.30940   2
   9  -6  -1 68.2018 3.68934  17
   9  -6  -1 69.1577 4.67351  21
  -9  -6   1 84.2916 6.33345   1
   9  -6  -1 65.2073 5.12237  19
   9  -6  -1 75.1427 3.47930  22
   8  -6  -1 6.20051 1.67177  19
   8  -6  -1 6.57027 0.77532  22
   8  -6  -1 6.27745 1.90061   2
  -8  -6   1 4.85477 1.82574   1
   8  -6  -1 6.54082 0.96558  17
   8  -6  -1 5.49160 2.40479   3
   8  -6  -1 6.20890 1.34462  21
   8  -6  -1 6.88774 1.02009  15
   7  -6  -1 -1.5125 1.94070   9
  -7  -6   1 1.15009 1.99281  14
   7  -6  -1 1.57006 0.88583  21
  -7  -6   1 0.69158 0.92757   1
   7  -6  -1 -0.6674 1.04080   2
   7  -6  -1 0.60388 1.70027   3
  -7  -6   1 -7.1666 4.06065   6
   7  -6  -1 0.67140 0.81313  19
   7  -6  -1 1.20015 0.54338  15
  -7  -6   1 0.04016 3.75340  11
   7  -6  -1 0.44694 0.38203  22
   7  -6  -1 5.00842 6.04201   5
   7  -6  -1 1.29532 1.84984  12
   7  -6  -1 0.88927 0.41982  17
   7   6  -1 0.02398 0.71602  18
   7   6  -1 -3.8187 2.40711   9
   7   6  -1 -0.6056 5.28623  12
  -7   6   1 -1.5325 1.23320  14
  -7   6   1 -1.0221 7.45917  13
  -7   6   1 1.47042 1.68648  20
   6  -6  -1 133.479 9.00071   3
  -6  -6   1 131.884 9.27348  14
   6  -6  -1 117.419 6.52685  19
   6  -6  -1 123.002 7.57159   2
   6  -6  -1 126.596 5.36738  17
   6  -6  -1 114.446 19.6394   5
   6  -6  -1 130.111 9.41647   9
   6  -6  -1 123.557 6.19302  21
  -6  -6   1 128.453 14.2189   6
   6  -6  -1 121.543 5.18040  22
  -6  -6   1 115.834 13.2801  11
   6  -6  -1 124.721 5.49839  15
   6  -6  -1 118.379 9.10273  12
  -6  -6   1 124.078 7.42359   1
   6   6  -1 121.156 6.27013  18
  -6   6   1 110.029 17.9226  10
   6   6  -1 113.237 5.85975  20
  -6   6   1 109.084 21.3378  13
  -6   6   1 119.433 7.16348  20
  -6   6   1 125.790 8.04603  14
   6   6  -1 109.934 11.1878   9
   6   6  -1 124.970 5.72470  17
   6   6  -1 145.846 15.6732   5
   6   6  -1 112.865 14.8727  12
  -5  -6   1 2.46422 1.02187   1
   5  -6  -1 4.82100 0.54194  22
   5  -6  -1 5.07462 1.05394  21
  -5  -6   1 4.55895 1.94586  14
   5  -6  -1 6.49794 1.89173   9
  -5  -6   1 4.33853 4.26529  11
   5  -6  -1 5.48467 0.64894  17
   5  -6  -1 2.73680 5.63617   5
   5  -6  -1 4.45854 1.41510   2
   5  -6  -1 4.81634 1.57704   3
   5  -6  -1 6.17533 1.32195  19
   5  -6  -1 6.65791 1.90252  12
   5  -6  -1 6.03380 0.79667  15
  -5   6   1 6.65565 5.68685  10
   5   6  -1 5.43804 0.60248  21
   5   6  -1 16.2980 5.46602  12
  -5   6   1 4.41634 1.36872  14
   5   6  -1 4.98483 1.06929  18
   5   6  -1 7.75190 3.34507   5
   5   6  -1 5.26226 1.25785   3
  -5   6   1 4.55901 2.57375   4
  -5   6   1 7.58109 1.70370  20
   5   6  -1 5.03773 1.03369  20
   5   6  -1 6.52685 3.01658  13
   5   6  -1 4.25160 3.63351   9
   4  -6  -1 20.7463 1.22956  17
  -4  -6   1 24.3762 5.91514  11
   4  -6  -1 16.3234 3.07888  12
  -4  -6   1 24.5707 2.40907   1
   4  -6  -1 20.7225 1.15731  22
  -4  -6   1 16.0379 4.78930   6
   4  -6  -1 20.3684 1.90128  19
   4  -6  -1 19.1316 1.66391  21
   4  -6  -1 14.5579 6.27560   5
   4  -6  -1 22.1270 2.37172   2
   4  -6  -1 19.6541 1.28402  15
  -4  -6   1 20.7988 3.13455  14
   4  -6  -1 23.9882 3.17695   9
   4  -6  -1 21.7035 3.02390   3
  -4   6   1 16.8036 2.13736  14
   4   6  -1 19.1154 1.84775  18
   4   6  -1 21.2786 1.12077  21
   4   6  -1 23.4349 4.88667   9
   4   6  -1 15.3940 5.57996  12
   4   6  -1 19.4903 3.89831   5
   4   6  -1 19.6603 1.75994   3
   4   6  -1 34.6227 8.00791  10
   4   6  -1 21.1630 5.39020  13
   4   6  -1 21.4593 1.78308  20
  -4   6   1 24.6422 2.62512  20
  -4   6   1 19.5114 4.59244   4
  -4   6   1 13.4302 6.94234  13
  -4   6   1 20.0694 7.00798  10
   3  -6  -1 14.8942 0.95564  17
   3  -6  -1 16.7459 2.61179   3
  -3  -6   1 15.3395 2.50527  14
   3  -6  -1 16.0522 1.20015   1
   3  -6  -1 15.1275 1.87111   2
   3  -6  -1 15.9658 1.37517  21
   3  -6  -1 25.6167 6.56905   5
  -3  -6   1 11.7483 3.90904   6
   3  -6  -1 13.6168 2.49296   9
   3  -6  -1 15.2129 0.91506  22
   3  -6  -1 17.8831 3.03805  12
   3  -6  -1 18.9374 2.61469   6
  -3  -6   1 16.0873 1.83977   1
   3   6  -1 15.2701 1.53292  20
  -3   6   1 15.2383 3.51061   4
   3   6  -1 13.9777 3.58426   9
   3   6  -1 17.9208 1.65497  18
  -3   6   1 13.2949 5.85081  10
   3   6  -1 15.1278 2.76150   5
  -3   6   1 14.3986 1.96926  20
   3   6  -1 18.4578 5.79329  10
   3   6  -1 16.8054 4.34325  13
  -3   6   1 19.2026 1.67357  14
   3   6  -1 18.2325 5.27643  12
   3   6  -1 17.3063 0.83607  21
   3   6  -1 13.6430 1.55167  16
   2  -6  -1 572.804 25.9638   6
  -2  -6   1 536.588 29.2965   6
   2  -6  -1 570.088 23.4007   2
  -2  -6   1 560.999 30.0466  11
   2  -6  -1 565.828 22.5221   1
  -2  -6   1 547.980 23.3678   1
   2  -6  -1 552.616 32.8782   5
   2  -6  -1 554.799 21.9005  22
  -2  -6   1 567.410 23.8627  14
   2  -6  -1 558.071 22.3585  21
   2  -6  -1 624.748 25.4995  12
   2  -6  -1 566.497 24.1227   3
   2  -6  -1 563.116 24.7775   9
   2   6  -1 605.413 21.7577  21
   2   6  -1 634.850 32.8728  10
  -2   6   1 526.938 34.3487  10
  -2   6   1 526.067 35.0264  13
   2   6  -1 556.477 29.8392  12
  -2   6   1 565.776 23.4945  20
  -2   6   1 559.890 27.4348   4
   2   6  -1 565.301 31.6812  13
   2   6  -1 589.344 23.0904  16
   1  -6  -1 244.038 9.68315  21
   1  -6  -1 237.990 10.2007   1
  -1  -6   1 247.129 10.5476  14
   1  -6  -1 219.160 10.8290   3
   1  -6  -1 233.419 16.3774   5
   1  -6  -1 272.673 12.6507  12
  -1  -6   1 222.996 10.9206   9
   1  -6  -1 259.192 14.1698   6
  -1  -6   1 227.104 10.5243   1
  -1  -6   1 228.766 14.9160   6
   1  -6  -1 236.715 9.43048  22
   1  -6  -1 232.865 11.5078   9
   1  -6  -1 246.548 10.5246   2
   1   6  -1 238.228 14.9154  12
  -1   6   1 235.483 19.6642  10
   1   6  -1 256.300 18.5360  13
   1   6  -1 232.633 12.4146   5
   1   6  -1 246.441 11.8242   4
  -1   6   1 242.752 10.9501  20
  -1   6   1 241.646 13.6752   4
   1   6  -1 243.887 10.3885  16
   1   6  -1 227.824 9.31283  21
   1   6  -1 239.416 10.1471  18
   1   6  -1 235.129 17.7088  10
  -1   6   1 248.454 19.8883  13
   0  -6  -1 528.987 21.3183   1
   0  -6   1 531.356 25.7923   6
   0  -6   1 538.376 21.2688   1
   0  -6   1 547.636 22.0931   9
   0  -6  -1 530.672 26.0697   6
   0  -6  -1 471.561 21.4537  14
   0  -6  -1 505.700 20.3261  21
   0  -6  -1 529.722 26.1058   5
   0  -6   1 513.158 23.1470  12
   0   6  -1 528.094 20.3050  21
   0   6   1 537.104 24.3175   4
   0   6   1 514.491 31.9568  10
   0   6  -1 554.845 23.6909   4
   0   6  -1 541.668 31.9988  13
   0   6  -1 500.692 25.2665   5
   0   6  -1 500.331 29.5898  10
   0   6   1 574.162 32.3081  13
   1  -6   1 0.07956 1.06878   6
  -1  -6  -1 0.06936 0.39889   1
  -1  -6  -1 -1.2549 1.50426   6
  -1  -6  -1 0.46525 0.63072   9
  -1  -6  -1 1.01208 0.84058  14
   1  -6   1 0.16015 0.66655   9
  -1  -6  -1 0.55934 1.67463   5
   1  -6   1 0.90848 2.93694   5
   1  -6   1 1.23923 0.43504   1
   1  -6   1 1.04981 0.29901  22
   1  -6   1 0.33779 0.51072   2
   1  -6   1 0.42328 0.76272  12
   1   6   1 -0.6380 2.12617  13
  -1   6  -1 -0.0346 0.87544  20
  -1   6  -1 -1.0752 2.42135  13
  -1   6  -1 0.19107 0.79891   4
   1   6   1 2.76353 1.66027  12
   1   6   1 -0.1061 0.41160  16
   1   6   1 -0.4219 2.05343  10
   1   6   1 0.77423 0.62654  18
  -1   6  -1 -0.7373 2.14702  10
   1   6   1 1.09170 1.00526   4
   2  -6   1 -0.2504 0.50785   2
  -2  -6  -1 -1.9743 1.42708   5
   2  -6   1 -0.2065 0.24518   1
   2  -6   1 1.48189 2.89926   5
  -2  -6  -1 -0.3491 0.37224   1
   2  -6   1 1.17579 0.63699  12
   2  -6   1 -0.0342 0.64118   9
  -2  -6  -1 -1.9311 0.80972  14
   2  -6   1 1.59632 0.94004   6
  -2  -6  -1 0.58840 1.58200   6
   2  -6   1 0.03718 0.15462  22
   2  -6   1 0.17193 0.42735  21
   2   6   1 2.72394 1.72547   9
  -2   6  -1 0.09603 0.65495  20
   2   6   1 3.69535 2.94841  13
   2   6   1 0.93632 0.66458   5
  -2   6  -1 1.97654 2.85714  10
  -2   6  -1 -0.1410 0.93917   4
   2   6   1 -0.7162 2.39269  12
   2   6   1 0.06650 0.55523  18
   2   6   1 -2.3125 2.88245  10
  -2   6  -1 2.76835 2.79954  13
   3  -6   1 213.481 19.6559   5
  -3  -6  -1 215.878 11.4120  14
   3  -6   1 208.902 11.5987  12
   3  -6   1 214.100 8.38275  17
   3  -6   1 202.224 8.99632  21
   3  -6   1 211.767 8.34493  22
  -3  -6  -1 196.673 15.6154  11
   3  -6   1 204.193 9.93595   2
  -3  -6  -1 207.912 10.0580   1
   3  -6   1 208.767 11.1306   3
   3  -6   1 207.110 11.3268   9
   3   6   1 216.465 19.1524  10
  -3   6  -1 218.360 9.55484  14
  -3   6  -1 192.816 19.0136  13
  -3   6  -1 221.674 9.92365  20
   3   6   1 218.053 10.4836   5
  -3   6  -1 199.540 13.0100   4
   3   6   1 215.412 17.3697  12
   3   6   1 206.816 15.6241   9
   3   6   1 198.941 9.34150  18
  -3   6  -1 224.451 18.1305  10
   3   6   1 202.670 15.8820  13
  -4  -6  -1 20.3356 2.24719   1
   4  -6   1 19.8125 1.22229  17
  -4  -6  -1 16.6188 5.06145  11
   4  -6   1 26.4179 7.71159   5
   4  -6   1 22.5320 3.13138   3
   4  -6   1 21.6379 3.05830   9
   4  -6   1 22.2220 1.32067  15
   4  -6   1 18.4656 2.22364   2
   4  -6   1 20.8835 3.11667  12
  -4  -6  -1 17.5789 4.96048   6
   4  -6   1 19.4941 1.16319  22
   4  -6   1 19.6885 1.70251  21
  -4  -6  -1 22.3517 3.62020  14
  -4   6  -1 19.8903 2.27204  20
   4   6   1 16.0814 4.40950  13
  -4   6  -1 15.7254 3.87175   4
  -4   6  -1 15.4754 6.18198  10
   4   6   1 19.7350 1.97637  18
  -4   6  -1 20.9097 2.29403  14
   4   6   1 21.0164 1.06810  21
   4   6   1 19.5454 1.71867  20
   4   6   1 18.4566 3.63520   5
  -4   6  -1 14.4908 5.75437  13
   4   6   1 27.2597 7.41643  12
   4   6   1 25.2950 6.10585   9
  -5  -6  -1 0.23279 3.01549  11
   5  -6   1 1.65885 0.43457  17
  -5  -6  -1 1.82430 0.95164   1
   5  -6   1 1.49877 0.45040  15
   5  -6   1 2.63067 1.38977   9
   5  -6   1 2.05602 5.23852   5
   5  -6   1 1.84938 0.41976  22
   5  -6   1 1.51208 0.82771  19
   5  -6   1 3.33982 1.49228  12
  -5  -6  -1 2.13112 2.77236   6
  -5  -6  -1 0.03823 1.80879  14
   5  -6   1 2.06634 1.52187   3
   5  -6   1 2.06866 1.08521   2
   5  -6   1 1.36643 0.70735  21
   5   6   1 2.23101 0.84369  20
   5   6   1 -0.2848 3.43873   9
   5   6   1 3.22787 3.97208  12
   5   6   1 0.32939 2.04175  13
   5   6   1 1.41562 0.74613  17
   5   6   1 1.40978 2.41154   5
  -5   6  -1 0.08197 5.34708  13
   5   6   1 0.53179 0.72841  18
  -5   6  -1 1.56336 1.08451  20
   5   6   1 -1.5778 3.65687  10
  -5   6  -1 1.50101 1.02699  14
  -5   6  -1 -0.2246 2.02228   4
  -5   6  -1 1.73985 4.69066  10
   6  -6   1 72.4320 14.8779   5
  -6  -6  -1 82.9958 5.64135   1
   6  -6   1 80.6651 5.59917   2
   6  -6   1 74.9378 3.72778  15
  -6  -6  -1 64.2249 6.81039  14
  -6  -6  -1 81.9896 11.3410   6
   6  -6   1 78.5759 7.32219  12
   6  -6   1 83.3596 6.99058   3
   6  -6   1 83.2378 3.69128  17
   6  -6   1 71.7199 7.04397   9
   6  -6   1 73.8918 4.39884  21
   6  -6   1 76.4296 3.48525  22
  -6  -6  -1 81.8319 10.4951  11
   6  -6   1 74.7858 4.78614  19
   6   6   1 76.3689 3.64271  15
  -6   6  -1 78.1010 5.20054  20
   6   6   1 59.5183 10.7538   9
   6   6   1 78.5249 4.19090  17
  -6   6  -1 78.3488 9.11195   4
  -6   6  -1 76.4613 6.02165  14
   6   6   1 71.9874 4.50572  18
  -6   6  -1 79.1843 15.2797  10
  -6   6  -1 66.4349 15.1427  13
   6   6   1 93.4830 13.2822  12
   7  -6   1 238.687 15.2168   9
   7  -6   1 233.115 9.79908  15
  -7  -6  -1 262.023 12.6137   1
   7  -6   1 237.290 27.3737   5
  -7  -6  -1 205.516 14.1578  14
   7  -6   1 235.385 10.6971  21
   7  -6   1 235.694 9.66365  17
   7  -6   1 237.821 9.47278  22
  -7  -6  -1 225.713 19.4718  11
   7  -6   1 234.724 12.3679   2
   7  -6   1 210.121 11.0987  19
   7  -6   1 252.701 14.6766   3
  -7  -6  -1 262.178 22.3540   6
   7  -6   1 252.794 15.2306  12
  -7   6  -1 256.855 13.1517  20
   7   6   1 229.897 17.7078   9
  -7   6  -1 242.569 13.4286  14
   7   6   1 222.420 10.1611  17
   7   6   1 208.417 10.7072  18
   7   6   1 202.140 9.87447  15
   7   6   1 263.997 23.1598  12
  -7   6  -1 173.759 25.2380  13
   8  -6   1 47.5364 2.79735  15
   8  -6   1 44.4384 5.64803   3
   8  -6   1 48.1121 3.90969  19
   8  -6   1 48.7443 4.70082   2
  -8  -6  -1 52.2164 4.79111   1
   8  -6   1 46.5808 2.46955  22
   8  -6   1 46.3320 3.48682  21
   8  -6   1 44.5529 2.63831  17
   8   6   1 46.9285 3.08493  17
  -9  -6  -1 227.668 12.1401   1
   9  -6   1 211.016 12.2449   2
   9  -6   1 198.867 10.1363  21
   9  -6   1 195.288 10.7602  19
   9  -6   1 208.359 8.71552  22
   9  -6   1 200.837 9.14672  15
   9  -6   1 206.264 8.99413  17
   9  -6   1 227.047 14.7674   3
  10  -6   1 5.60491 1.17233  15
  10  -6   1 4.03360 2.05515   2
  10  -6   1 3.88667 0.81714  17
  10  -6   1 2.99315 0.71525  22
  10  -6   1 4.07624 1.57593  19
  10  -6   1 0.71346 2.60900   3
  11  -6   1 14.3863 2.87364  19
  11  -6   1 9.58448 1.42286  15
  11  -6   1 12.8960 1.28355  22
  11  -6   1 13.7200 1.45325  17
  12  -6   1 1.15083 0.76080  17
  12  -6   1 1.69365 1.50394  19
  12  -6   1 -0.2079 0.65998  15
  12  -7  -1 1.92202 1.43452  19
  12  -7  -1 -0.2099 0.79359  15
  12  -7  -1 -0.6761 0.47794  17
  11  -7  -1 21.5126 1.50528  22
  11  -7  -1 16.4174 1.67024  17
  11  -7  -1 16.8293 3.20255  19
  10  -7  -1 -0.4617 0.42883  17
  10  -7  -1 0.94484 0.66039  15
  10  -7  -1 0.80555 0.45093  22
 -10  -7   1 -0.2646 1.62535   1
  10  -7  -1 -1.5392 1.11277   2
  10  -7  -1 1.45461 1.16571  19
   9  -7  -1 3.34729 1.58314  19
   9  -7  -1 3.53235 1.33020  21
   9  -7  -1 3.11867 1.86965   3
   9  -7  -1 2.06393 1.61229   2
   9  -7  -1 3.89594 0.67412  22
  -9  -7   1 2.86452 1.71634   1
   9  -7  -1 3.54442 0.93411  15
   9  -7  -1 4.42806 0.87198  17
   8  -7  -1 17.4441 3.16500   2
   8  -7  -1 20.5540 1.37588  22
   8  -7  -1 19.2867 2.49623  19
   8  -7  -1 21.8589 4.40701   3
  -8  -7   1 25.7015 3.40230   1
   8  -7  -1 19.2052 1.53906  17
   8  -7  -1 23.3276 2.38615  21
   8  -7  -1 19.2561 1.66001  15
   7  -7  -1 216.568 11.5970  19
   7  -7  -1 241.252 10.3489  15
   7  -7  -1 249.248 10.1922  17
  -7  -7   1 266.749 13.2778   1
   7  -7  -1 253.180 14.9525   3
   7  -7  -1 246.615 11.2655  21
   7  -7  -1 245.050 9.97436  22
   7  -7  -1 250.618 13.2542   2
  -7   7   1 258.105 12.7506  20
   7   7  -1 242.519 11.4590  18
  -6  -7   1 31.1882 4.94887  14
   6  -7  -1 41.3512 4.12107   2
   6  -7  -1 44.3403 5.26891  12
   6  -7  -1 43.2951 2.41134  15
  -6  -7   1 44.1703 4.05849   1
  -6  -7   1 49.2673 10.0039   6
   6  -7  -1 45.3931 2.32110  17
   6  -7  -1 50.2180 5.65776   9
   6  -7  -1 43.5833 5.02801   3
   6  -7  -1 54.4867 13.3517   5
   6  -7  -1 38.9137 2.95652  21
   6  -7  -1 39.1724 3.23965  19
  -6  -7   1 40.8397 8.78976  11
   6  -7  -1 42.7847 2.14166  22
  -6   7   1 31.7695 11.9258  10
  -6   7   1 49.7705 4.29027  14
   6   7  -1 43.2290 3.25128  18
   6   7  -1 34.3662 9.41492  10
  -6   7   1 44.3327 4.19397  20
   6   7  -1 38.9120 2.84623  20
   6   7  -1 27.2761 9.00467  12
   5  -7  -1 49.3835 5.08219   3
   5  -7  -1 54.4330 5.37022  12
   5  -7  -1 49.2154 4.17840   2
  -5  -7   1 41.9180 8.74820  11
   5  -7  -1 55.4230 2.73603  15
   5  -7  -1 51.1699 3.25251  21
   5  -7  -1 51.8306 5.38415   9
   5  -7  -1 55.7326 2.62359  17
  -5  -7   1 56.7160 4.30077   1
   5  -7  -1 55.5114 3.68640  19
   5  -7  -1 51.7089 2.47439  22
  -5  -7   1 57.3012 10.3043   6
  -5  -7   1 56.6315 5.52507  14
  -5   7   1 42.1262 3.97743  16
   5   7  -1 61.9344 11.4079  10
   5   7  -1 52.4759 3.61644  18
   5   7  -1 62.9039 11.6124  12
  -5   7   1 38.3868 10.8695  13
  -5   7   1 56.6607 8.00695   4
   5   7  -1 51.8659 9.08199  13
  -5   7   1 58.1927 4.16574  14
   5   7  -1 55.9982 3.37809  20
  -5   7   1 43.7010 11.7595  10
   5   7  -1 59.3305 9.04696   9
  -5   7   1 46.8454 4.18809  20
  -4  -7   1 48.7464 7.92214  11
   4  -7  -1 54.9511 4.89357   3
   4  -7  -1 53.2348 3.10730  21
  -4  -7   1 51.5028 4.01660   1
   4  -7  -1 49.5502 5.07247  12
   4  -7  -1 52.5114 5.04268   9
   4  -7  -1 53.5049 2.58531  15
   4  -7  -1 51.6146 4.02052   2
   4  -7  -1 52.7295 2.47758  17
   4  -7  -1 54.0253 3.40812  19
   4  -7  -1 48.8078 10.9582   5
  -4  -7   1 51.1640 4.89539  14
   4  -7  -1 46.5460 4.72782   6
  -4  -7   1 53.1488 7.87563   6
   4  -7  -1 52.5706 2.42285  22
   4  -7  -1 54.0202 2.83114   1
  -4   7   1 60.7057 12.8181  10
   4   7  -1 52.4729 3.30752  20
   4   7  -1 61.6806 7.83170   9
   4   7  -1 53.5900 3.43035  18
  -4   7   1 47.3557 6.68146   4
   4   7  -1 56.4493 10.9056  10
  -4   7   1 45.3638 12.3438  13
   4   7  -1 55.1077 10.7044  12
  -4   7   1 52.2063 3.63628  14
  -4   7   1 47.0105 2.91242  16
   4   7  -1 66.4907 9.67200  13
  -4   7   1 53.5287 4.23281  20
  -3  -7   1 -0.3619 2.05388   6
   3  -7  -1 1.01370 0.43183   1
   3  -7  -1 0.84908 0.29344  22
   3  -7  -1 0.70039 0.77266   2
   3  -7  -1 1.68566 0.64361  21
   3  -7  -1 0.02535 0.95787  12
   3  -7  -1 1.26864 0.29275  17
  -3  -7   1 1.11413 2.28179  11
  -3  -7   1 0.72290 1.23207  14
   3  -7  -1 0.85846 0.62017  19
   3  -7  -1 -0.7809 1.13360   6
   3  -7  -1 -4.9378 3.46972   5
   3  -7  -1 1.34540 0.36193  15
   3  -7  -1 2.72095 1.41501   9
  -3  -7   1 1.78143 0.74121   1
   3  -7  -1 0.08818 0.91771   3
   3   7  -1 2.29607 0.83048  20
   3   7  -1 2.52227 1.39139   5
  -3   7   1 0.88462 0.51733  16
  -3   7   1 2.95738 4.37514  10
   3   7  -1 3.10633 2.75895   9
   3   7  -1 2.30661 0.86195  18
   3   7  -1 1.27047 0.21244  21
  -3   7   1 -0.5616 1.45731   4
  -3   7   1 0.44441 3.06265  13
  -3   7   1 1.38759 1.04656  20
   3   7  -1 2.32826 3.67060  10
   3   7  -1 10.0447 4.47255  12
   3   7  -1 -0.4909 3.39842  13
  -2  -7   1 222.763 10.2790   1
   2  -7  -1 211.930 12.9187   6
   2  -7  -1 221.334 10.1977   2
   2  -7  -1 237.619 11.6774   9
   2  -7  -1 217.224 9.09559  21
   2  -7  -1 190.926 17.8230   5
  -2  -7   1 211.076 16.3452  11
   2  -7  -1 232.511 12.1542  12
  -2  -7   1 222.356 10.5070  14
   2  -7  -1 214.348 8.64732  22
   2  -7  -1 214.099 9.39536   1
  -2  -7   1 213.756 15.7962   6
   2  -7  -1 213.084 10.7885   3
   2  -7  -1 228.432 8.63834  17
   2   7  -1 223.591 11.4464   5
   2   7  -1 197.414 9.65958  20
  -2   7   1 198.662 20.5026  10
   2   7  -1 215.541 9.93350  16
  -2   7   1 229.869 10.4707  20
   2   7  -1 210.747 11.0018   4
  -2   7   1 219.595 9.59039  18
   2   7  -1 182.347 17.7672  10
   2   7  -1 206.787 15.8858  12
   2   7  -1 245.171 15.6057   9
   2   7  -1 242.025 19.1801  13
   2   7  -1 213.345 8.46098  21
  -2   7   1 179.508 19.3638  13
  -2   7   1 203.279 9.43527  16
  -2   7   1 207.323 13.9845   4
   2   7  -1 243.661 9.76445  18
  -1  -7   1 19.7929 2.04598  14
   1  -7  -1 19.2442 5.80155   5
  -1  -7   1 18.9412 4.43591   6
   1  -7  -1 20.2577 1.14761  22
   1  -7  -1 18.3572 2.13492   3
   1  -7  -1 22.1147 4.17780   6
   1  -7  -1 25.0583 2.75801   9
   1  -7  -1 19.1916 1.67815   1
  -1  -7   1 19.5921 1.88588   1
  -1  -7   1 23.9638 2.45991   9
   1  -7  -1 19.2717 1.88113   2
   1  -7  -1 23.2614 2.94643  12
   1  -7  -1 20.4477 1.36097  21
   1   7  -1 21.7346 1.78967  18
   1   7  -1 20.8600 4.45277  12
  -1   7   1 20.4021 1.83009  18
  -1   7   1 16.4726 6.27492  13
   1   7  -1 18.4689 6.23132  10
   1   7  -1 19.8716 1.86656  20
  -1   7   1 20.5822 1.77508  16
   1   7  -1 19.3665 3.02022   4
   1   7  -1 18.6823 5.80375  13
   1   7  -1 20.2532 1.06099  21
  -1   7   1 21.9756 2.19019  20
  -1   7   1 17.7233 6.66855  10
  -1   7   1 20.1915 3.81546   4
   1   7  -1 25.8317 3.48227   5
   1   7  -1 22.0178 1.87103  16
   0  -7  -1 85.2431 4.77244  14
   0  -7   1 91.5491 5.29430   9
   0  -7  -1 73.8630 6.21112  12
   0  -7  -1 78.4200 5.24076   9
   0  -7  -1 86.6701 8.14115   6
   0  -7  -1 79.4943 3.58588  21
   0  -7   1 83.8849 3.53502  22
   0  -7  -1 77.2624 4.49077   1
   0  -7   1 85.7035 6.21719  12
   0  -7  -1 71.9596 7.69908   5
   0  -7   1 78.8067 4.43539   1
   0  -7   1 77.2680 7.65236   6
   0  -7  -1 86.9293 4.28355   2
   0   7   1 87.4609 4.85154  20
   0   7   1 87.8465 12.3932  10
   0   7  -1 75.6986 10.9502  10
   0   7   1 85.1964 6.99716   4
   0   7   1 85.9117 4.57633  16
   0   7  -1 81.0052 4.21099  18
   0   7  -1 79.6887 4.35072  16
   0   7  -1 89.7541 6.67178   4
   0   7   1 86.5736 11.7123  13
   0   7   1 84.4871 4.47811  18
   0   7  -1 82.4732 12.1568  13
   0   7  -1 88.4478 4.70557  20
   0   7  -1 84.2287 3.55709  21
   0   7  -1 75.5565 7.47766   5
   1  -7   1 46.3618 2.97687   2
   1  -7   1 35.7170 7.58241   5
  -1  -7  -1 40.4272 6.11811   6
  -1  -7  -1 45.4434 3.84850   9
  -1  -7  -1 41.1740 3.12045   1
   1  -7   1 47.5131 2.11434  22
   1  -7   1 54.3916 3.92765   9
   1  -7   1 47.1419 2.85104   1
   1  -7   1 52.3826 4.50180  12
  -1  -7  -1 42.9615 3.63941  14
  -1  -7  -1 42.9403 4.90755   5
   1  -7   1 59.8538 6.00805   6
  -1   7  -1 46.3647 2.78741  16
   1   7   1 35.9544 8.71354  13
   1   7   1 46.2121 3.12239  16
  -1   7  -1 49.9468 11.2049  13
   1   7   1 42.7543 4.65116   4
  -1   7  -1 44.5137 3.21211  20
  -1   7  -1 41.4901 4.70683   4
   1   7   1 46.9969 10.5108  10
   1   7   1 43.6106 2.92652  18
  -1   7  -1 44.0933 9.85986  10
   1   7   1 43.1300 3.05640  20
  -1   7  -1 45.3137 2.72837  18
   1   7   1 52.8412 6.63229  12
   2  -7   1 6.99849 4.77849   5
   2  -7   1 1.61479 0.93634  12
   2  -7   1 -0.2046 0.81247   9
   2  -7   1 -0.0032 1.25585   6
  -2  -7  -1 -0.6551 1.63076   6
   2  -7   1 0.29357 0.43095  21
   2  -7   1 0.15777 0.51321   2
   2  -7   1 0.71756 0.34409   1
   2  -7   1 0.06678 0.19181  22
  -2  -7  -1 2.67616 1.12279  14
  -2  -7  -1 0.49090 0.55300   1
   2   7   1 0.95148 3.53168  13
   2   7   1 1.31604 1.13502   4
  -2   7  -1 3.12568 3.38977  10
   2   7   1 0.79807 0.64585  20
   2   7   1 0.43120 0.56738  18
  -2   7  -1 -0.0093 1.13850   4
   2   7   1 2.06209 1.90887   9
   2   7   1 -2.4836 2.37560  12
  -2   7  -1 0.26802 0.43316  16
   2   7   1 4.00226 3.38382  10
  -2   7  -1 -0.4945 0.60507  20
  -2   7  -1 0.26022 0.50218  18
  -2   7  -1 2.89479 3.59879  13
   3  -7   1 59.5600 11.1415   5
  -3  -7  -1 74.8774 8.29548   6
   3  -7   1 54.8715 5.08578  12
   3  -7   1 54.2748 4.73896   9
   3  -7   1 55.5418 3.12020  21
   3  -7   1 53.6183 2.49802  17
   3  -7   1 56.3474 3.02705   1
  -3  -7  -1 57.7042 4.08144   1
   3  -7   1 61.9384 4.94679   3
   3  -7   1 56.8280 3.94233   2
   3  -7   1 53.1317 2.49093  22
  -3  -7  -1 51.9726 4.91255  14
   3  -7   1 57.4503 5.29905   6
  -3   7  -1 50.1843 10.3839  10
  -3   7  -1 40.4614 10.5715  13
  -3   7  -1 51.2194 3.86830  20
  -3   7  -1 54.7109 3.04979  16
  -3   7  -1 55.2244 6.50577   4
   3   7   1 61.5021 12.0152  10
   3   7   1 58.0444 3.64471  18
   3   7   1 53.3077 3.39519  20
   3   7   1 47.2038 9.50383  12
   3   7   1 62.7106 7.85395   9
  -3   7  -1 57.9265 3.25131  14
   3   7   1 42.0655 8.46161  13
   4  -7   1 -0.5387 0.84339  12
  -4  -7  -1 1.42128 2.93439  11
   4  -7   1 5.15691 4.98079   5
   4  -7   1 -0.4437 0.63203   2
  -4  -7  -1 0.02393 0.52279   1
   4  -7   1 -0.0789 0.25973  15
  -4  -7  -1 2.94787 2.81160   6
   4  -7   1 0.10263 1.01290   9
   4  -7   1 -0.2095 0.45104  21
   4  -7   1 0.38385 0.24013  22
   4  -7   1 2.16014 1.35482   3
  -4  -7  -1 2.55096 1.47325  14
   4   7   1 0.53953 0.63224  18
  -4   7  -1 0.65698 0.68756  14
   4   7   1 -6.8650 3.72681  10
  -4   7  -1 -5.4743 4.07896  10
   4   7   1 0.73932 2.45886  13
  -4   7  -1 -1.9279 3.56122  13
   4   7   1 2.40698 2.76988   9
  -4   7  -1 -0.6510 0.82719  20
   4   7   1 3.31710 4.75118  12
  -4   7  -1 -0.3066 0.38851  16
  -4   7  -1 -0.3093 1.40712   4
   4   7   1 0.25457 0.62311  20
   5  -7   1 12.9104 2.21866   2
   5  -7   1 12.2202 2.90061   3
   5  -7   1 9.84863 2.73289  12
   5  -7   1 10.9462 1.69949  19
   5  -7   1 14.7056 1.65304  21
  -5  -7  -1 13.6641 2.25877   1
   5  -7   1 13.6701 0.97465  22
  -5  -7  -1 10.8761 3.07864  14
  -5  -7  -1 15.6801 5.01222   6
   5  -7   1 13.0037 1.09551  15
   5  -7   1 8.27964 5.71297   5
  -5  -7  -1 6.21917 4.37870  11
   5  -7   1 9.43098 2.60575   9
   5  -7   1 12.8598 1.01361  17
   5   7   1 18.8204 6.48300  12
  -5   7  -1 11.3145 3.73116   4
  -5   7  -1 15.8466 2.54736  20
   5   7   1 10.0863 5.82675   9
  -5   7  -1 21.9854 7.92570  10
  -5   7  -1 13.4281 1.35175  16
  -5   7  -1 6.90414 6.19884  13
   5   7   1 18.6751 8.83797  10
   5   7   1 14.8614 1.63073  17
   5   7   1 13.5017 1.68819  20
  -5   7  -1 11.0388 2.08544  14
   5   7   1 12.7286 1.95725  18
   6  -7   1 57.7699 6.12192   9
  -6  -7  -1 43.2457 5.86812  14
   6  -7   1 54.5330 3.51223  21
   6  -7   1 56.1923 2.69631  17
   6  -7   1 52.4815 2.81887  15
   6  -7   1 52.2993 4.54530   2
   6  -7   1 26.4568 11.4683   5
  -6  -7  -1 49.0307 9.60902  11
   6  -7   1 47.0861 5.44319   3
   6  -7   1 51.7751 2.55130  22
   6  -7   1 53.8986 3.84140  19
  -6  -7  -1 56.6871 4.70271   1
   6  -7   1 46.6353 5.59124  12
  -6   7  -1 53.6061 8.68345   4
  -6   7  -1 51.1720 19.0924  10
   6   7   1 56.7485 12.0150  12
   6   7   1 40.4868 8.04959   9
   6   7   1 51.7703 3.30562  17
  -6   7  -1 34.2678 11.6312  13
  -6   7  -1 54.4903 4.52677  20
   6   7   1 53.6940 3.78045  18
  -6   7  -1 55.4979 4.93964  14
   7  -7   1 26.6891 3.44759   2
   7  -7   1 32.5507 5.03568   3
   7  -7   1 29.1854 1.81430  17
   7  -7   1 27.7092 2.58852  21
   7  -7   1 29.2884 2.90748  19
   7  -7   1 29.7768 1.72083  22
   7  -7   1 28.2468 1.95035  15
  -7  -7  -1 24.8216 3.21852   1
  -7   7  -1 30.7251 3.81705  20
   7   7   1 24.1486 2.65637  18
   8  -7   1 18.4355 4.27387   3
  -8  -7  -1 22.0948 3.44195   1
   8  -7   1 23.2072 1.54475  22
   8  -7   1 22.2636 2.38487  21
   8  -7   1 24.8682 1.77091  17
   8  -7   1 23.0805 1.79922  15
   8  -7   1 21.7005 2.63024  19
   8  -7   1 25.8805 3.45383   2
   9  -7   1 1.57313 0.63501  17
   9  -7   1 1.05138 1.08550  21
  -9  -7  -1 3.19446 1.57177   1
   9  -7   1 3.15012 2.13948   3
   9  -7   1 0.43738 0.62351  15
   9  -7   1 1.12067 1.45034   2
   9  -7   1 1.80036 1.20649  19
  10  -7   1 0.79335 0.62046  17
  10  -7   1 5.15619 2.98750   3
 -10  -7  -1 -0.1122 1.97663   1
  10  -7   1 -0.0972 0.60240  15
  10  -7   1 0.55892 0.54353  22
  10  -7   1 4.67233 1.85974   2
  10  -7   1 -0.6088 1.05230  19
  11  -7   1 21.4188 3.48127  19
  11  -7   1 27.4288 2.10429  17
  11  -7   1 27.8841 1.84998  22
  11  -7   1 23.7572 2.20433  15
  12  -7   1 0.49179 0.75478  17
  12  -7   1 -0.3842 1.24577  19
  12  -8  -1 11.0291 2.13577  19
  12  -8  -1 7.58268 1.35953  15
  12  -8  -1 5.75930 1.20083  17
  11  -8  -1 2.67087 1.79596  19
  11  -8  -1 3.34242 1.00419  15
  11  -8  -1 3.39232 0.89859  17
  10  -8  -1 0.33490 0.54573  17
  10  -8  -1 -2.2496 2.00257   3
  10  -8  -1 -0.7084 1.14487  19
  10  -8  -1 0.66812 0.62287  15
  10  -8  -1 0.23772 0.45558  22
   9  -8  -1 1.15601 0.70996  15
   9  -8  -1 1.70564 1.28221  19
   9  -8  -1 1.15086 0.48247  22
   9  -8  -1 0.79835 2.04188   3
  -9  -8   1 -0.7534 1.52125   1
   9  -8  -1 3.41750 1.43228  21
   9  -8  -1 -0.7755 1.23915   2
   9  -8  -1 0.97787 0.59913  17
  -8  -8   1 -0.7319 1.08369   1
   8  -8  -1 1.19316 0.57580  17
   8  -8  -1 0.45222 0.55827  15
   8  -8  -1 1.89292 0.49191  22
   8  -8  -1 0.59865 2.04161   3
   8  -8  -1 -0.2096 1.12201   2
   8  -8  -1 2.10922 1.13705  21
   8  -8  -1 0.35027 0.80454  19
   7  -8  -1 5.40430 1.49190  19
   7  -8  -1 4.34144 0.78663  17
   7  -8  -1 5.58571 0.94634  15
  -7  -8   1 5.55325 1.87718   1
   7  -8  -1 4.81121 2.27450   3
   7  -8  -1 4.76690 0.70676  22
   7  -8  -1 4.89706 1.69373   2
   7  -8  -1 4.27655 1.21632  21
   7   8  -1 5.65425 1.47869  18
  -7   8   1 10.4316 2.39554  20
   6  -8  -1 1.41948 0.82642  21
  -6  -8   1 2.40536 1.42458   1
   6  -8  -1 2.14580 0.59096  15
   6  -8  -1 3.23281 1.81583   3
  -6  -8   1 -2.7026 3.80140   6
  -6  -8   1 7.17166 5.32258  11
   6  -8  -1 2.24226 0.49968  22
   6  -8  -1 7.25894 6.81862   5
   6  -8  -1 2.17301 1.01253  19
   6  -8  -1 1.80324 0.50661  17
   6  -8  -1 3.39831 1.71515  12
   6  -8  -1 3.15063 1.81664   9
   6  -8  -1 3.14813 1.44028   2
  -6  -8   1 0.94540 2.08754  14
   6   8  -1 0.70547 0.79013  20
   6   8  -1 1.55015 1.05030  18
  -6   8   1 0.72463 7.73592  13
  -6   8   1 -2.9351 10.3661  10
   6   8  -1 0.02188 4.75822  12
   6   8  -1 8.80994 6.38564  10
  -6   8   1 1.63776 1.60737  20
  -5  -8   1 49.5150 10.1455  11
   5  -8  -1 46.9110 3.09200  21
   5  -8  -1 42.2452 5.01814   9
   5  -8  -1 48.3459 2.48409  15
  -5  -8   1 42.1722 9.24271   6
   5  -8  -1 46.7181 4.82414   3
  -5  -8   1 39.7025 5.11325  14
   5  -8  -1 44.9147 2.26650  22
   5  -8  -1 51.3559 5.58124  12
   5  -8  -1 47.0895 4.16429   2
   5  -8  -1 42.1435 2.31840  17
   5  -8  -1 44.6088 12.0850   5
   5  -8  -1 45.3468 3.42130  19
  -5  -8   1 54.5662 4.41905   1
  -5   8   1 52.5549 8.87265   4
   5   8  -1 45.3625 3.24860  20
  -5   8   1 49.8581 3.24165  16
  -5   8   1 52.2319 13.4354  10
   5   8  -1 46.1157 3.51852  18
  -5   8   1 49.9631 4.40762  20
   5   8  -1 48.5820 11.2564  10
  -4  -8   1 160.197 10.0564  14
   4  -8  -1 181.646 7.16531  15
   4  -8  -1 169.781 8.18388  19
   4  -8  -1 165.567 10.8368   6
   4  -8  -1 171.431 7.60688   1
   4  -8  -1 180.353 10.9163   9
   4  -8  -1 178.662 9.29378   2
  -4  -8   1 174.837 16.2145   6
   4  -8  -1 171.702 7.00232  22
   4  -8  -1 174.238 7.05008  17
  -4  -8   1 149.138 15.3939  11
   4  -8  -1 194.649 10.6560   3
   4  -8  -1 196.519 20.6627   5
   4  -8  -1 182.001 11.0957  12
   4  -8  -1 170.196 7.79536  21
  -4  -8   1 171.748 9.29091   1
   4   8  -1 175.646 8.40457  18
  -4   8   1 173.648 8.13081  18
  -4   8   1 133.638 20.7993  13
  -4   8   1 162.881 20.3498  10
  -4   8   1 161.271 9.22055  20
   4   8  -1 155.528 8.16071  20
  -4   8   1 170.271 7.88407  16
   4   8  -1 197.693 18.5805  12
  -4   8   1 157.721 13.9929   4
   4   8  -1 152.806 17.9719  10
   3  -8  -1 27.9232 2.03156   1
   3  -8  -1 33.1591 3.69218  12
  -3  -8   1 20.9318 6.07913  11
   3  -8  -1 27.8050 1.52008  15
  -3  -8   1 24.1745 3.32818  14
   3  -8  -1 27.8316 2.78436   2
   3  -8  -1 31.0806 1.52841  17
   3  -8  -1 30.0239 3.49098   3
   3  -8  -1 31.3420 5.04132   6
  -3  -8   1 27.5190 2.77511   1
  -3  -8   1 36.7994 7.18156   6
   3  -8  -1 26.2680 2.14758  19
   3  -8  -1 25.1421 1.96178  21
   3  -8  -1 28.1205 1.48065  22
   3  -8  -1 32.3242 3.71343   9
  -3   8   1 32.2116 9.31050  10
  -3   8   1 21.8459 5.21819   4
   3   8  -1 23.0401 2.35254  18
  -3   8   1 25.3501 3.01848  20
  -3   8   1 27.3171 2.33432  18
  -3   8   1 26.6340 9.64430  13
  -3   8   1 22.4763 2.05780  16
   3   8  -1 24.4687 6.06145   9
   3   8  -1 37.8301 7.74969  12
   3   8  -1 14.0414 6.57226  10
   3   8  -1 28.3086 2.50333  20
   3   8  -1 26.4461 7.78490  13
  -2  -8   1 33.1903 6.46762   6
   2  -8  -1 31.7077 1.58050  17
   2  -8  -1 26.1806 4.83760   6
  -2  -8   1 31.0905 3.12249  14
   2  -8  -1 34.3391 2.84943   2
   2  -8  -1 18.5858 6.74474   5
   2  -8  -1 33.8814 1.65006  22
  -2  -8   1 31.1430 2.77532   1
   2  -8  -1 34.0932 4.07062  12
   2  -8  -1 29.9272 1.98850  21
   2  -8  -1 35.7200 3.34040   3
   2  -8  -1 31.4451 3.49114   9
   2  -8  -1 31.4626 2.32216   1
   2   8  -1 29.3426 2.67223  16
   2   8  -1 30.1710 2.51248  20
   2   8  -1 29.0918 2.48699  18
  -2   8   1 30.6733 2.38462  16
   2   8  -1 22.4544 7.78172  10
  -2   8   1 27.9286 2.92682  20
   2   8  -1 33.3607 8.97292  13
   2   8  -1 42.2215 7.31749   9
  -2   8   1 31.3338 5.99968   4
   2   8  -1 25.2882 6.30138  12
  -2   8   1 37.5356 2.68992  18
   2   8  -1 31.3025 3.85057   4
  -2   8   1 28.6273 10.1293  10
   1  -8  -1 34.6189 3.53239   9
   1  -8  -1 35.9225 6.77353   5
  -1  -8   1 45.1044 6.40732   6
   1  -8  -1 34.6006 2.95308   3
   1  -8  -1 35.9229 1.66741  17
  -1  -8   1 28.6259 3.09109   9
   1  -8  -1 34.6039 1.76683  22
   1  -8  -1 34.1606 1.96999  21
  -1  -8   1 34.7700 2.84678   1
  -1  -8   1 29.9183 2.61184  14
   1  -8  -1 34.0807 5.68752   6
   1  -8  -1 34.5931 2.57495   1
   1  -8  -1 32.5824 4.07991  12
   1  -8  -1 36.3861 2.67080   2
  -1   8   1 39.0761 10.6576  10
  -1   8   1 35.5215 2.64201  16
   1   8  -1 34.6951 2.74856  20
   1   8  -1 36.7756 7.36151  12
  -1   8   1 37.6210 3.05939  20
   1   8  -1 23.1588 8.20450  10
  -1   8   1 32.9881 2.59457  18
   1   8  -1 35.6142 4.04260   4
   1   8  -1 44.7148 10.5718  13
   1   8  -1 35.3962 2.77569  16
  -1   8   1 40.6664 5.33580   4
   1   8  -1 34.8702 1.66287  21
   1   8  -1 32.3347 2.60084  18
  -1   8   1 22.2878 7.53475  13
   1   8  -1 37.1108 4.93868   5
   0  -8   1 74.2849 9.82582   5
   0  -8   1 95.2934 7.14478  12
   0  -8  -1 92.6539 5.28407  14
   0  -8  -1 86.7180 3.87767  21
   0  -8   1 84.9367 8.74980   6
   0  -8   1 80.2937 4.89095   1
   0  -8   1 100.320 5.81428   9
   0  -8  -1 86.4233 6.95641  12
   0  -8  -1 88.6603 9.08311   5
   0  -8  -1 88.7260 4.63592   2
   0  -8   1 92.8558 4.60354   2
   0  -8  -1 94.3617 9.33930   6
   0  -8  -1 88.7004 5.02639   1
   0   8  -1 99.5469 13.9299  13
   0   8   1 86.7152 4.99612  16
   0   8  -1 94.2029 7.50205   4
   0   8   1 84.7176 5.21932  20
   0   8   1 91.8922 4.91372  18
   0   8   1 96.6236 7.99032   4
   0   8  -1 78.8878 4.94306  20
   0   8  -1 86.8998 14.5737  10
   0   8  -1 91.7709 4.74012  18
   0   8  -1 88.5412 4.89393  16
   0   8   1 107.542 14.5126  10
   1  -8   1 150.664 6.23607  22
   1  -8   1 149.650 7.26332   1
  -1  -8  -1 159.205 8.18695  14
  -1  -8  -1 154.674 7.80432   1
   1  -8   1 161.592 9.75348  12
   1  -8   1 156.730 11.6456   6
   1  -8   1 143.802 8.40819   9
   1  -8   1 149.973 14.6814   5
   1  -8   1 157.709 7.40945   2
  -1  -8  -1 151.238 12.8961   6
   1  -8   1 142.279 6.55002  21
  -1  -8  -1 165.507 10.1286   5
   1   8   1 154.089 7.71412  16
  -1   8  -1 143.423 7.08646  18
  -1   8  -1 159.580 10.9548   4
  -1   8  -1 156.920 7.83479  20
   1   8   1 154.479 17.6080  10
   1   8   1 144.653 7.63549  20
  -1   8  -1 159.210 16.9496  10
   1   8   1 151.484 10.2428   4
   1   8   1 163.832 13.5862  12
   1   8   1 138.147 15.8838  13
  -1   8  -1 154.035 7.21360  16
   1   8   1 152.441 7.48269  18
  -2  -8  -1 399.867 24.8423   6
  -2  -8  -1 392.217 17.0341   1
   2  -8   1 394.720 14.8844  17
   2  -8   1 396.659 20.6429   6
   2  -8   1 361.708 17.8259   9
   2  -8   1 393.616 27.7274   5
   2  -8   1 377.860 16.5117   2
   2  -8   1 389.533 18.8909  12
   2  -8   1 370.166 15.4772  21
   2  -8   1 391.291 14.9555  22
   2  -8   1 388.821 15.9401   1
   2   8   1 406.113 28.5729  13
  -2   8  -1 339.486 28.2407  13
   2   8   1 384.154 19.1854   4
  -2   8  -1 382.564 29.0434  10
   2   8   1 332.335 28.6771  10
  -2   8  -1 382.575 16.7365  20
   2   8   1 386.336 16.3885  18
  -2   8  -1 380.543 15.9132  18
   2   8   1 397.357 24.0354   9
  -2   8  -1 371.875 15.8551  16
   2   8   1 396.788 25.6659  12
   2   8   1 366.508 16.3323  20
  -2   8  -1 367.065 20.9279   4
   3  -8   1 11.7465 6.42180   5
   3  -8   1 14.2670 1.49100  21
  -3  -8  -1 14.4592 2.68529  14
   3  -8   1 15.3132 0.98259  22
   3  -8   1 16.4985 1.03788  15
   3  -8   1 13.3672 2.06563   2
   3  -8   1 19.5021 3.63818   6
   3  -8   1 14.0934 2.75463  12
   3  -8   1 15.7129 0.98321  17
   3  -8   1 13.3728 2.76053   9
  -3  -8  -1 9.36265 4.34847   6
   3  -8   1 12.6704 2.61290   3
  -3  -8  -1 12.5481 2.04503   1
   3  -8   1 15.4174 1.39922   1
   3   8   1 22.3796 7.13059  10
   3   8   1 6.56445 5.00500  13
  -3   8  -1 6.76352 5.51674  13
   3   8   1 14.0613 1.86548  18
   3   8   1 24.8155 6.66362  12
  -3   8  -1 13.3769 3.49318   4
  -3   8  -1 16.5021 1.54947  16
  -3   8  -1 12.9124 7.15310  10
   3   8   1 12.2769 1.89503  20
   3   8   1 14.6852 5.48008   9
  -3   8  -1 12.6689 2.15677  20
  -3   8  -1 15.7446 1.70172  18
   4  -8   1 189.135 7.63218  17
   4  -8   1 184.127 11.6279  12
   4  -8   1 187.579 11.2304   9
  -4  -8  -1 188.356 11.2384  14
   4  -8   1 189.633 8.29278   1
   4  -8   1 201.855 21.6754   5
   4  -8   1 206.963 11.3559   3
   4  -8   1 209.186 12.1433   6
  -4  -8  -1 191.502 10.0733   1
  -4  -8  -1 187.331 17.4655   6
   4  -8   1 182.840 8.46381  21
   4  -8   1 179.952 7.57420  22
   4  -8   1 184.272 9.70698   2
   4   8   1 193.944 19.0546  12
   4   8   1 165.622 8.66689  20
   4   8   1 182.889 16.9621   9
  -4   8  -1 204.058 21.5941  10
  -4   8  -1 185.599 8.35602  16
  -4   8  -1 186.850 14.7143   4
   4   8   1 178.583 20.8183  10
  -4   8  -1 154.127 20.3594  13
   4   8   1 183.695 17.6992  13
  -4   8  -1 182.011 9.72203  20
   4   8   1 182.432 9.14668  18
  -4   8  -1 195.287 8.52577  18
   5  -8   1 3.78387 0.58101  22
   5  -8   1 3.26345 1.91278   3
  -5  -8  -1 0.84473 1.09441   1
   5  -8   1 4.91165 1.15321  21
   5  -8   1 3.52934 1.14605  19
   5  -8   1 2.67018 0.54121  17
   5  -8   1 3.39594 1.61047  12
   5  -8   1 1.65658 1.61877   9
  -5  -8  -1 5.48191 4.65602   6
   5  -8   1 3.86824 1.26498   2
  -5  -8  -1 5.40576 2.37039  14
   5  -8   1 2.14726 6.94454   5
   5  -8   1 3.84827 0.66831  15
  -5   8  -1 -1.3553 6.73604  13
   5   8   1 3.76699 1.29690  18
   5   8   1 -3.6758 3.94450  10
   5   8   1 -0.7936 4.84912  12
   5   8   1 1.56540 5.04729   9
   5   8   1 2.30631 0.93750  20
  -5   8  -1 0.99421 2.85794   4
  -5   8  -1 6.03807 6.65502  10
  -5   8  -1 4.45918 1.67618  20
   6  -8   1 122.728 5.65798  17
  -6  -8  -1 128.675 15.3389  11
   6  -8   1 131.284 9.87139   9
  -6  -8  -1 116.190 9.49078  14
   6  -8   1 126.062 5.79722  15
   6  -8   1 140.237 9.92498   3
   6  -8   1 144.757 10.3278  12
  -6  -8  -1 125.560 8.20081   1
   6  -8   1 130.710 6.69222  21
   6  -8   1 127.134 5.55055  22
   6  -8   1 132.344 8.16983   2
   6  -8   1 130.013 7.21062  19
   6  -8   1 165.787 22.0723   5
  -6  -8  -1 169.703 17.3921   6
   6   8   1 137.670 17.3968  12
   6   8   1 118.944 6.60348  20
  -6   8  -1 137.824 13.0915   4
   6   8   1 136.410 7.32378  18
  -6   8  -1 137.533 8.09230  20
   7  -8   1 0.43842 0.91162  21
   7  -8   1 1.10030 0.45794  22
   7  -8   1 0.90664 1.81450   3
  -7  -8  -1 2.16100 1.42343   1
   7  -8   1 1.25056 1.03667  19
   7  -8   1 1.10153 0.51033  15
   7  -8   1 0.73252 0.47035  17
   7  -8   1 0.08337 0.99892   2
   7   8   1 2.53698 1.22123  18
  -7   8  -1 1.83784 1.92427  20
  -8  -8  -1 19.5758 3.38386   1
   8  -8   1 18.6309 1.48436  17
   8  -8   1 14.5271 2.23957  21
   8  -8   1 20.9948 2.50114  19
   8  -8   1 14.0890 2.81221   2
   8  -8   1 16.8598 1.28334  22
   8  -8   1 15.3412 1.50543  15
   8  -8   1 17.6571 4.21192   3
  -9  -8  -1 -1.0823 1.32952   1
   9  -8   1 0.05447 0.61219  15
   9  -8   1 -1.5985 1.26419   2
   9  -8   1 -0.4079 1.21032  19
   9  -8   1 0.36818 0.49638  17
   9  -8   1 0.59230 2.12995   3
   9  -8   1 -0.1344 0.36505  22
   9  -8   1 -0.0972 0.92976  21
  10  -8   1 -0.5004 0.44697  17
  10  -8   1 -0.9082 1.07681  19
  10  -8   1 0.76969 0.71112  15
  10  -8   1 0.74281 0.49515  22
  11  -8   1 8.07252 1.00098  22
  11  -8   1 9.69430 1.38699  17
  11  -8   1 6.54735 1.29238  15
  11  -8   1 8.96511 2.28784  19
  12  -8   1 1.75615 1.80231  19
  12  -8   1 3.47320 1.06282  17
  12  -8   1 4.09904 1.07377  15
  11  -9  -1 1.56744 1.45560  19
  11  -9  -1 -0.0859 0.48828  22
  11  -9  -1 1.13166 0.78184  15
  11  -9  -1 0.67879 0.59658  17
  10  -9  -1 -0.3094 1.26312  19
  10  -9  -1 0.01368 0.53990  17
  10  -9  -1 0.11507 0.64670  15
   9  -9  -1 8.26782 1.13461  17
   9  -9  -1 6.22948 3.33482   3
   9  -9  -1 8.53576 1.28318  15
  -9  -9   1 6.80385 2.32761   1
   9  -9  -1 9.21106 0.96449  22
   9  -9  -1 3.49607 2.11733   2
   9  -9  -1 5.20860 1.78032  19
   8  -9  -1 3.18036 1.18805  21
  -8  -9   1 1.75938 1.72225   1
   8  -9  -1 3.98722 0.81133  15
   8  -9  -1 2.15626 2.27942   3
   8  -9  -1 3.70672 1.40870  19
   8  -9  -1 2.94764 0.72103  17
   8  -9  -1 3.49612 0.63192  22
   8  -9  -1 2.50497 1.64188   2
   7  -9  -1 2.02092 1.10301  21
   7  -9  -1 0.46470 0.40189  22
   7  -9  -1 0.60908 0.96257  19
   7  -9  -1 0.39327 0.43407  17
   7  -9  -1 0.36849 0.50280  15
   7  -9  -1 0.71265 1.77639   3
   7  -9  -1 -1.8346 0.99700   2
  -7  -9   1 1.69267 1.36990   1
   7   9  -1 1.57650 1.03398  18
  -7   9   1 -0.6204 1.63115  20
   6  -9  -1 15.4726 1.93635  21
   6  -9  -1 14.4161 2.58277   2
   6  -9  -1 20.0521 1.30716  22
   6  -9  -1 19.5467 1.38357  17
  -6  -9   1 21.8683 2.98544   1
   6  -9  -1 23.2902 2.41976  19
   6  -9  -1 20.4621 1.54947  15
  -6   9   1 20.0777 3.49196  20
   6   9  -1 18.6248 2.20272  20
   6   9  -1 21.9492 2.64892  18
   5  -9  -1 -0.0881 0.99457   2
  -5  -9   1 2.34141 4.13700  11
  -5  -9   1 -0.4791 4.41413   6
   5  -9  -1 0.61913 0.41422  15
   5  -9  -1 0.09822 0.30962  17
   5  -9  -1 -0.2319 0.63014  21
  -5  -9   1 0.80433 0.96186   1
   5  -9  -1 -0.6112 0.64998  19
   5  -9  -1 -0.9253 1.44142   3
   5  -9  -1 -2.8779 6.97640   5
   5  -9  -1 0.01782 0.23720  22
   5  -9  -1 -0.0268 1.57814  12
  -5   9   1 3.00736 5.87037  13
  -5   9   1 0.24696 2.70100   4
  -5   9   1 0.04811 1.26813  20
   5   9  -1 2.20853 5.99288  10
   5   9  -1 11.1815 5.27972  12
  -5   9   1 -1.0479 1.10302  16
  -5   9   1 1.66426 7.39455  10
   5   9  -1 1.10336 0.99928  18
   4  -9  -1 138.803 9.35981   9
   4  -9  -1 145.863 9.69080  12
   4  -9  -1 129.331 6.23043  21
  -4  -9   1 135.770 7.98702   1
  -4  -9   1 138.466 15.1137   6
   4  -9  -1 124.398 6.59508  19
   4  -9  -1 131.466 8.62268   3
   4  -9  -1 127.812 5.46579  22
   4  -9  -1 127.843 7.63243   2
   4  -9  -1 127.360 5.53892  15
   4  -9  -1 132.833 5.50052  17
   4  -9  -1 126.109 17.6751   5
  -4   9   1 122.741 6.46948  16
   4   9  -1 90.3600 16.6314  10
  -4   9   1 133.720 6.77969  18
   4   9  -1 151.824 16.8174  12
   4   9  -1 132.054 7.03638  18
   4   9  -1 116.145 15.6050  13
  -4   9   1 140.172 8.10983  20
   4   9  -1 125.073 6.84192  20
  -4   9   1 117.675 12.2893   4
  -4   9   1 87.9582 18.2298  10
   3  -9  -1 5.28995 2.51689   6
   3  -9  -1 -0.4058 0.84005   2
   3  -9  -1 1.71624 0.78867  19
   3  -9  -1 1.94237 0.44082  15
   3  -9  -1 1.09556 0.64379   1
   3  -9  -1 2.51544 1.82192   3
   3  -9  -1 1.74041 0.38337  17
   3  -9  -1 -1.0699 1.20917  12
   3  -9  -1 1.09276 1.35124   9
  -3  -9   1 1.22468 2.96542   6
   3  -9  -1 0.79903 0.67800  21
   3  -9  -1 -1.7679 5.25471   5
   3  -9  -1 0.94568 0.36721  22
  -3  -9   1 0.25284 0.73159   1
   3   9  -1 0.61718 0.70914  18
  -3   9   1 0.82044 2.05485   4
  -3   9   1 -7.2445 4.73541  10
   3   9  -1 7.02049 4.56603  13
  -3   9   1 3.96279 5.11972  13
  -3   9   1 4.92674 1.64782  20
  -3   9   1 0.94048 0.72188  16
  -3   9   1 1.56592 0.92072  18
   3   9  -1 9.55530 3.89009  12
   3   9  -1 0.11685 0.82342  20
   3   9  -1 0.99413 5.36496  10
   2  -9  -1 3.62602 0.87584   1
   2  -9  -1 6.08191 1.73862   3
  -2  -9   1 5.08710 3.68928   6
   2  -9  -1 2.11071 2.31580   6
   2  -9  -1 4.80959 0.58513  22
   2  -9  -1 5.27631 0.55265  17
   2  -9  -1 5.11811 1.64494   9
   2  -9  -1 4.34779 1.53372  12
   2  -9  -1 7.31826 1.39289   2
  -2  -9   1 4.53323 1.35835   1
   2  -9  -1 4.56744 0.87286  21
   2   9  -1 2.25078 1.85328   4
   2   9  -1 4.58439 1.21095  16
  -2   9   1 6.29292 1.80081  20
  -2   9   1 -0.5838 5.07962  13
  -2   9   1 2.29126 2.51472   4
   2   9  -1 18.3784 7.24228  13
   2   9  -1 7.63241 3.06177  12
  -2   9   1 -4.7524 5.74278  10
  -2   9   1 5.09003 1.25540  18
  -2   9   1 4.90873 1.19555  16
   2   9  -1 3.92231 5.75373  10
   2   9  -1 5.51382 1.17625  18
   2   9  -1 3.12075 1.17022  20
   1  -9  -1 4.26089 1.19573   2
  -1  -9   1 3.75524 1.05077   1
   1  -9  -1 3.78184 1.92443  12
   1  -9  -1 2.45818 1.98464   3
   1  -9  -1 1.08292 2.06069   6
   1  -9  -1 4.76161 1.54499   9
   1  -9  -1 5.43209 0.52262  17
  -1  -9   1 8.14376 1.83888   9
   1  -9  -1 6.04753 0.85886  21
  -1  -9   1 5.74637 2.72836   6
   1  -9  -1 4.75271 0.97345   1
   1  -9  -1 2.53606 4.54040   5
  -1   9   1 4.74337 1.15199  16
  -1   9   1 4.43633 1.16818  18
   1   9  -1 4.13938 1.14794  16
  -1   9   1 -0.3743 4.48743  13
   1   9  -1 6.63920 2.29785   4
  -1   9   1 4.10354 2.20542   4
  -1   9   1 4.88358 1.49331  20
   1   9  -1 6.83834 1.45321  18
   1   9  -1 5.80649 1.37296  20
  -1   9   1 -1.6023 5.17210  10
   1   9  -1 7.46745 5.75730  13
   1   9  -1 -4.9864 4.36782  10
   1   9  -1 2.99633 3.01211  12
   0  -9   1 76.5127 6.65731  12
   0  -9  -1 79.0394 4.90579   1
   0  -9   1 77.3692 4.78700   1
   0  -9   1 82.0726 5.61680   9
   0  -9  -1 88.8169 9.51627   6
   0  -9  -1 79.7882 3.38583  17
   0  -9   1 85.3240 9.06351   6
   0   9   1 84.3424 9.61467  12
   0   9   1 71.7077 14.3115  10
   0   9  -1 71.6637 13.9041  10
   0   9  -1 79.4288 4.68839  16
   0   9  -1 80.7189 4.63118  18
   0   9   1 83.9954 7.98023   4
   0   9   1 86.0626 15.9109  13
   0   9  -1 82.9839 7.37406   4
   0   9   1 75.9966 4.82989  16
   0   9   1 81.5084 4.79008  18
   0   9  -1 78.8441 5.02795  20
   0   9  -1 64.2576 14.0170  13
   0   9   1 71.8013 4.96487  20
   1  -9   1 16.0749 0.97351  17
   1  -9   1 16.5544 1.09688  22
   1  -9   1 16.3873 2.73108   9
   1  -9   1 20.8562 1.90552   1
  -1  -9  -1 20.1190 4.98454   6
   1  -9   1 12.7772 4.23599   6
   1  -9   1 16.3175 1.48322  21
   1  -9   1 21.2113 2.20035   2
   1  -9   1 12.1964 6.00002   5
  -1  -9  -1 18.6398 2.81265   9
  -1  -9  -1 17.4372 2.13442   1
   1   9   1 17.2867 7.84667  10
   1   9   1 11.7426 2.08416  20
   1   9   1 15.5489 2.05340  16
   1   9   1 16.2931 6.82014  13
   1   9   1 15.1072 3.53419   4
  -1   9  -1 18.6947 2.42590  20
  -1   9  -1 14.9657 3.70729   4
  -1   9  -1 18.2700 2.01811  18
  -1   9  -1 13.6160 6.70069  13
  -1   9  -1 18.3297 7.93850  10
   1   9   1 13.5453 4.19364  12
   1   9   1 18.4699 2.15448  18
  -1   9  -1 18.5540 1.94875  16
   2  -9   1 0.00644 0.47376   1
   2  -9   1 -0.8939 0.78613   2
   2  -9   1 1.50916 1.34735   9
   2  -9   1 0.52931 1.18310  12
   2  -9   1 1.28218 1.90376   6
  -2  -9  -1 0.10384 0.56418   1
   2  -9   1 0.72135 0.28223  17
  -2  -9  -1 0.63965 2.90972   6
   2  -9   1 -1.1611 1.07497   3
   2  -9   1 -4.1633 4.78033   5
   2  -9   1 1.74445 0.67179  21
   2  -9   1 0.64634 0.30442  22
   2   9   1 1.41646 0.91620  20
  -2   9  -1 0.77371 0.70176  16
  -2   9  -1 7.13229 4.87289  10
   2   9   1 -4.2781 2.94562   9
   2   9   1 3.12539 4.46737  10
  -2   9  -1 0.18687 1.10336  20
   2   9   1 -0.5158 0.54687  18
   2   9   1 1.83040 1.63016   4
  -2   9  -1 -2.5329 3.96920  13
   2   9   1 3.59985 4.25402  12
  -2   9  -1 0.46235 1.85112   4
  -2   9  -1 0.80366 0.69614  18
  -3  -9  -1 81.6164 10.8507   6
   3  -9   1 70.8848 3.36884  22
   3  -9   1 73.0656 4.02781  21
   3  -9   1 74.6745 5.87577   3
   3  -9   1 79.9323 3.36984  17
   3  -9   1 79.0517 14.0878   5
   3  -9   1 77.9777 5.07589   2
  -3  -9  -1 79.1831 5.42295   1
   3  -9   1 81.3702 7.66238   6
   3  -9   1 75.4735 4.18478   1
   3  -9   1 78.5093 3.39316  15
   3  -9   1 75.7894 6.16957   9
   3  -9   1 92.2120 7.00669  12
  -3   9  -1 72.8021 4.24392  16
   3   9   1 70.4849 10.6854   9
  -3   9  -1 68.7169 5.10255  20
  -3   9  -1 77.8713 4.44235  18
   3   9   1 78.7419 4.93005  18
  -3   9  -1 77.9164 14.8805  10
   3   9   1 64.6919 14.9240  10
  -3   9  -1 65.8764 8.38690   4
   3   9   1 75.3203 13.9195  13
   3   9   1 68.6504 4.69629  20
   3   9   1 67.5861 12.4074  12
  -4  -9  -1 12.7955 5.74162   6
  -4  -9  -1 18.3913 3.64852  14
   4  -9   1 15.9604 3.36655   3
   4  -9   1 16.4460 2.03259  19
   4  -9   1 21.1582 3.83323  12
   4  -9   1 21.6521 1.27478  17
   4  -9   1 18.5732 2.70008   2
   4  -9   1 1.53818 7.89051   5
   4  -9   1 21.8853 1.24293  22
   4  -9   1 19.4867 1.31707  15
   4  -9   1 18.1350 1.86605  21
  -4  -9  -1 20.0922 2.69976   1
   4  -9   1 23.3441 4.31223   6
   4  -9   1 19.5906 3.60652   9
   4  -9   1 19.7926 1.73161   1
  -4   9  -1 22.0480 5.21865   4
  -4   9  -1 17.8803 1.80946  16
   4   9   1 15.4593 5.73485  13
   4   9   1 17.5973 2.60454  18
  -4   9  -1 6.74210 7.39655  13
   4   9   1 17.1013 2.10212  20
  -4   9  -1 20.7656 2.19338  18
  -4   9  -1 18.0655 3.01139  20
  -4   9  -1 16.8683 8.77999  10
   4   9   1 5.63147 5.92971  10
   4   9   1 20.7438 7.03642  12
   5  -9   1 10.1487 2.17914   2
  -5  -9  -1 10.5085 2.22172   1
  -5  -9  -1 10.0130 3.46947  14
   5  -9   1 12.4178 1.12119  15
   5  -9   1 7.56941 7.50439   5
  -5  -9  -1 16.0205 6.20391   6
   5  -9   1 10.1888 1.74925  19
   5  -9   1 13.6037 3.05595  12
   5  -9   1 13.5994 0.99049  22
   5  -9   1 15.6587 3.28862   9
   5  -9   1 11.5008 1.73744  21
   5  -9   1 13.2457 3.47141   3
   5  -9   1 13.2027 1.03046  17
   5   9   1 12.3349 2.11393  18
   5   9   1 6.42304 8.59716  10
  -5   9  -1 11.2707 1.59306  16
   5   9   1 19.9053 8.39361  12
  -5   9  -1 12.7924 8.77311  13
  -5   9  -1 14.8653 2.68736  20
  -5   9  -1 3.21515 8.07116  10
  -5   9  -1 10.0328 4.06947   4
   5   9   1 12.3803 1.90874  20
   6  -9   1 39.5657 3.13278  21
   6  -9   1 42.6765 3.58659  19
   6  -9   1 46.8983 4.53303   2
   6  -9   1 41.1637 2.41767  15
   6  -9   1 45.7617 2.34436  17
   6  -9   1 40.5766 2.20223  22
   6  -9   1 39.3235 5.23328   3
  -6  -9  -1 44.7457 4.41110   1
  -6   9  -1 39.4747 4.21859  20
   6   9   1 46.3140 3.82818  18
   6   9   1 39.4745 3.25069  20
  -6   9  -1 32.1645 7.56751   4
   7  -9   1 55.6753 3.05248  17
   7  -9   1 56.7769 6.31742   3
  -7  -9  -1 69.9638 5.69326   1
   7  -9   1 61.0557 5.63599   2
   7  -9   1 62.7772 4.17273  21
   7  -9   1 59.1271 2.97852  22
   7  -9   1 60.5419 4.54786  19
   7   9   1 63.9075 4.82724  18
  -7   9  -1 62.6337 5.68094  20
   8  -9   1 3.32562 0.70772  22
   8  -9   1 4.07395 1.32390  21
  -8  -9  -1 4.02911 1.90452   1
   8  -9   1 1.43561 0.69720  15
   8  -9   1 2.52440 0.70373  17
   8  -9   1 4.23313 1.80063   2
   8  -9   1 1.77601 1.13080  19
   8  -9   1 -0.6626 2.43443   3
   9  -9   1 35.0640 5.85227   3
   9  -9   1 31.1350 2.26928  17
  -9  -9  -1 41.2869 4.91425   1
   9  -9   1 42.2424 5.05232   2
   9  -9   1 36.0244 3.64162  19
   9  -9   1 37.5225 2.17638  22
  10  -9   1 3.79741 1.78079  19
  10  -9   1 2.18265 0.77520  17
  10  -9   1 1.47708 0.80331  15
  10  -9   1 3.31042 0.72796  22
  11  -9   1 2.76363 1.70157  19
  11  -9   1 1.39633 0.80359  15
  11  -9   1 1.78779 0.74336  17
  11  -9   1 3.53095 0.77897  22
  11 -10  -1 1.03723 1.49047  19
  11 -10  -1 0.46768 0.53385  22
  11 -10  -1 -0.3975 0.58810  17
  11 -10  -1 -0.5875 0.78183  15
  10 -10  -1 17.4181 3.08317  19
  10 -10  -1 14.8714 1.72689  15
  10 -10  -1 18.7777 1.43188  22
  10 -10  -1 16.4005 1.56665  17
   9 -10  -1 0.23198 0.55897  17
   9 -10  -1 -0.0968 0.40543  22
   9 -10  -1 0.46033 0.66799  15
   9 -10  -1 0.22277 1.02296  19
   8 -10  -1 0.62572 0.41588  22
   8 -10  -1 0.45136 2.19576   3
   8 -10  -1 -0.3065 0.52671  15
   8 -10  -1 -1.1549 0.88413  19
  -8 -10   1 2.91980 1.38909   1
   8 -10  -1 0.55385 1.41143   2
   8 -10  -1 1.05661 0.50975  17
   8 -10  -1 -0.1547 1.05300  21
   7 -10  -1 9.14928 2.78401   3
   7 -10  -1 10.2797 1.16255  15
   7 -10  -1 7.65074 0.88945  17
   7 -10  -1 7.54550 1.58893  21
   7 -10  -1 7.21972 2.19771   2
  -7 -10   1 7.95642 2.15459   1
   7 -10  -1 9.43709 1.94728  19
   7 -10  -1 9.65843 0.94858  22
   7  10  -1 7.60853 1.97715  18
  -7  10   1 8.00567 2.55392  20
   6 -10  -1 34.2497 2.80311  21
  -6 -10   1 31.5977 4.05345   1
   6 -10  -1 35.5369 3.10584  19
   6 -10  -1 29.4835 1.90621  17
   6 -10  -1 31.0278 5.18142   3
   6 -10  -1 30.1599 3.94631   2
   6 -10  -1 32.3741 1.88715  22
   6 -10  -1 36.1915 2.10576  15
   6  10  -1 37.2676 3.15703  20
   6  10  -1 38.8789 3.68193  18
  -6  10   1 36.5679 4.39632  20
   5 -10  -1 14.4149 1.89771  19
  -5 -10   1 11.8231 2.44736   1
   5 -10  -1 13.4093 1.07648  17
   5 -10  -1 14.3169 1.19694  15
   5 -10  -1 11.4082 2.48433   2
   5 -10  -1 12.5017 1.73655  21
   5 -10  -1 14.3800 3.19708   3
   5 -10  -1 14.3838 1.07540  22
   5  10  -1 14.0763 2.44113  18
  -5  10   1 7.84297 3.52551   4
  -5  10   1 13.0407 2.72385  20
   5  10  -1 14.8462 2.32989  20
   4 -10  -1 12.2275 1.01070  22
  -4 -10   1 8.20840 5.67579   6
   4 -10  -1 11.6357 9.96307   5
   4 -10  -1 16.5710 1.21689  15
   4 -10  -1 13.3931 3.25625  12
   4 -10  -1 12.9788 2.34392   2
   4 -10  -1 15.6768 1.66225  21
   4 -10  -1 17.4927 1.14694  17
   4 -10  -1 12.8992 1.91937  19
   4 -10  -1 17.1983 3.63727   9
  -4 -10   1 13.1965 2.43407   1
   4 -10  -1 11.4974 2.97807   3
  -4  10   1 8.94110 9.42298  10
  -4  10   1 13.5350 2.71526  20
  -4  10   1 16.1322 2.05316  16
  -4  10   1 16.6453 2.34211  18
   4  10  -1 9.35814 6.85660  12
   4  10  -1 11.0026 6.70836  13
  -4  10   1 4.19141 7.43530  13
   4  10  -1 7.74779 7.29629  10
  -4  10   1 12.9310 4.85132   4
   4  10  -1 16.2444 2.47520  18
   4  10  -1 12.8667 2.18784  20
   3 -10  -1 -0.0396 0.27925  22
   3 -10  -1 1.15754 0.94274  19
   3 -10  -1 0.86654 0.65389  21
   3 -10  -1 3.04635 2.38816   6
   3 -10  -1 0.52767 1.44800  12
  -3 -10   1 -0.0481 0.82871   1
   3 -10  -1 -0.3887 1.41423   3
   3 -10  -1 0.05789 0.29177  17
   3 -10  -1 -0.8899 0.87633   2
  -3 -10   1 -3.5198 2.93723   6
   3 -10  -1 -2.2830 1.31101   9
   3 -10  -1 7.39803 7.47833   5
   3 -10  -1 0.43386 0.59032   1
  -3  10   1 0.70759 1.13563  20
  -3  10   1 1.76075 2.44356   4
  -3  10   1 0.97042 0.86728  16
   3  10  -1 -0.3565 0.83678  20
   3  10  -1 3.72750 4.49062  12
   3  10  -1 4.49704 5.99206  13
  -3  10   1 3.02882 6.45620  10
   3  10  -1 -0.7807 0.75876  18
  -3  10   1 -4.8242 5.62571  13
   3  10  -1 8.94572 5.57387  10
  -3  10   1 0.07678 0.96406  18
   2 -10  -1 72.2899 5.70761   9
   2 -10  -1 59.7068 2.86622  22
  -2 -10   1 51.6196 9.43696   6
  -2 -10   1 63.5821 4.64418   1
   2 -10  -1 57.4065 3.83133   1
   2 -10  -1 49.9488 7.00553   6
   2 -10  -1 60.3225 4.36456   2
   2 -10  -1 60.7287 2.74829  17
   2 -10  -1 56.7592 6.10643  12
  -2  10   1 62.7911 4.17730  16
  -2  10   1 46.8142 13.0741  13
   2  10  -1 55.6576 4.24647  20
  -2  10   1 67.9289 8.59156   4
   2  10  -1 61.1130 14.8626  10
   2  10  -1 42.6460 8.36221  12
   2  10  -1 48.6121 12.3548  13
  -2  10   1 62.4175 4.18538  18
   2  10  -1 67.9110 4.30852  18
  -2  10   1 59.3019 4.77532  20
   2  10  -1 49.4338 5.88595   4
  -2  10   1 53.9150 15.0319  10
   2  10  -1 57.6688 4.39158  16
  -1 -10   1 66.7867 4.59088   1
   1 -10  -1 54.5807 5.27864   9
   1 -10  -1 64.4268 2.83577  17
  -1 -10   1 66.8344 9.02606   6
   1 -10  -1 55.7961 7.58869   6
   1 -10  -1 74.4987 6.94626  12
   1 -10  -1 61.2711 4.17100   1
  -1  10   1 65.5152 4.92196  20
  -1  10   1 52.2795 12.9150  10
   1  10  -1 52.9074 6.37569   4
  -1  10   1 62.2440 4.25490  18
   1  10  -1 62.4623 4.40880  16
  -1  10   1 65.6741 4.34414  16
  -1  10   1 47.5510 12.0929  13
   1  10  -1 58.7304 8.94447  12
   1  10  -1 45.0199 11.9674  13
   1  10  -1 68.7047 4.31630  18
  -1  10   1 69.6169 8.13916   4
   1  10  -1 60.8948 4.43039  20
   1  10  -1 61.3107 14.8377  10
   0 -10  -1 30.8922 4.01174   9
   0 -10   1 39.6533 4.26291   9
   0 -10  -1 36.3057 1.74357  17
   0 -10   1 36.3317 7.26168   6
   0 -10   1 35.0572 3.03095   1
   0 -10  -1 40.3220 3.18503   1
   0 -10   1 41.0111 4.81957  12
   0 -10  -1 27.5439 6.50987   6
   0  10   1 17.7125 8.80154  10
   0  10  -1 32.3926 3.23627  20
   0  10  -1 30.4093 10.4054  10
   0  10   1 34.0358 3.32469  20
   0  10   1 29.6183 5.64082   4
   0  10  -1 42.6909 6.49395   4
   0  10   1 32.5254 3.03381  18
   0  10   1 33.1195 3.04499  16
   0  10   1 22.9518 9.20405  13
   0  10  -1 36.3664 3.07808  16
   0  10   1 30.9563 7.13938  12
   0  10  -1 34.8706 2.99563  18
   0  10  -1 19.2139 8.69736  13
   1 -10   1 69.6876 4.47589   1
  -1 -10  -1 72.2648 4.99641   1
   1 -10   1 80.6624 8.72841   6
   1 -10   1 72.2036 3.03524  17
   1 -10   1 62.1325 6.32422  12
  -1 -10  -1 55.5389 10.2945   6
   1 -10   1 62.8897 5.45235   9
  -1 -10  -1 67.8942 3.19062  17
  -1 -10  -1 84.0034 6.40651   9
  -1  10  -1 48.3611 13.1240  13
  -1  10  -1 68.0984 7.71174   4
  -1  10  -1 69.1057 4.35872  18
   1  10   1 71.9926 4.73655  18
  -1  10  -1 59.5939 4.73354  20
   1  10   1 60.2208 15.0705  10
   1  10   1 53.6870 12.9548  13
  -1  10  -1 49.2341 14.2285  10
   1  10   1 71.0628 7.42489   4
  -1  10  -1 74.1512 4.51619  16
   1  10   1 70.8972 10.1652  12
   1  10   1 64.9149 4.79340  20
   2 -10   1 -2.3434 1.65992   3
   2 -10   1 -1.1821 7.05829   5
   2 -10   1 1.46988 0.34438  22
  -2 -10  -1 0.89566 0.86883   1
   2 -10   1 1.25853 1.14227   2
   2 -10   1 3.14663 3.36999   6
   2 -10   1 1.78554 0.68253   1
   2 -10   1 3.94899 1.73716   9
   2 -10   1 1.16682 0.34430  17
  -2 -10  -1 -1.3570 2.47252   6
   2 -10   1 0.78829 0.72120  21
   2 -10   1 0.78525 1.43582  12
  -2  10  -1 1.51506 0.84633  16
   2  10   1 1.86363 1.77225   4
  -2  10  -1 0.68650 1.75268   4
   2  10   1 1.82944 1.24149  18
   2  10   1 3.12373 4.67553  10
   2  10   1 4.20814 5.70170  13
  -2  10  -1 10.6766 6.49787  10
  -2  10  -1 1.32638 1.41346  20
   2  10   1 13.5215 5.51922  12
  -2  10  -1 -7.1208 4.69869  13
   2  10   1 1.59424 1.08673  20
  -2  10  -1 2.06632 0.98830  18
   3 -10   1 114.927 7.65937   3
   3 -10   1 99.0704 16.9669   5
   3 -10   1 105.600 5.59014   1
   3 -10   1 101.829 7.57416   9
  -3 -10  -1 102.104 6.79473   1
   3 -10   1 103.719 5.24929  21
   3 -10   1 108.577 4.51157  17
   3 -10   1 117.716 8.62135  12
   3 -10   1 106.455 6.44471   2
  -3 -10  -1 102.960 13.3336   6
   3 -10   1 103.448 9.68067   6
   3 -10   1 106.019 4.57520  22
  -3  10  -1 105.822 19.8244  10
  -3  10  -1 103.852 6.76070  20
   3  10   1 96.3561 18.8740  10
   3  10   1 84.5839 14.2934  13
  -3  10  -1 102.199 5.70135  16
  -3  10  -1 99.0680 10.7508   4
  -3  10  -1 109.102 17.6752  13
   3  10   1 105.129 6.37257  18
  -3  10  -1 105.739 5.82727  18
   3  10   1 96.8809 6.18563  20
   3  10   1 88.6521 13.5771  12
   4 -10   1 33.1515 4.37260   9
   4 -10   1 35.5901 1.98039  22
   4 -10   1 41.5732 4.82203  12
  -4 -10  -1 40.2060 3.98338   1
   4 -10   1 31.4936 2.62077  21
   4 -10   1 40.6369 4.64820   3
   4 -10   1 38.2687 11.6604   5
   4 -10   1 43.0742 3.06274  19
  -4 -10  -1 37.1959 9.30393   6
   4 -10   1 32.1856 3.56810   2
   4 -10   1 38.4217 1.99880  17
   4  10   1 39.1718 3.56216  18
  -4  10  -1 43.2142 13.2719  10
   4  10   1 39.3496 3.35435  20
  -4  10  -1 26.0186 11.3999  13
  -4  10  -1 39.0872 2.92722  16
  -4  10  -1 40.6964 3.26092  18
   4  10   1 42.7196 12.4402  10
  -4  10  -1 37.9581 3.84922  20
   4  10   1 44.0824 11.0785  12
  -4  10  -1 26.3782 6.33708   4
   5 -10   1 5.92247 0.77125  17
   5 -10   1 4.42392 1.21267  21
  -5 -10  -1 6.53415 1.98211   1
   5 -10   1 5.39668 2.25762   3
   5 -10   1 5.98317 1.72262   2
   5 -10   1 7.47350 0.76333  22
   5 -10   1 5.39580 0.81279  15
   5 -10   1 2.72561 1.13356  19
  -5  10  -1 6.56533 3.30133   4
  -5  10  -1 5.69302 1.91851  20
   5  10   1 5.83800 1.68448  18
  -5  10  -1 5.85663 1.37109  16
   5  10   1 6.04839 1.53733  20
   6 -10   1 3.34435 0.59556  22
   6 -10   1 2.42942 1.38517   2
  -6 -10  -1 0.87651 1.33021   1
   6 -10   1 3.04419 1.09754  21
   6 -10   1 3.14953 0.71330  15
   6 -10   1 2.34585 1.16533  19
   6 -10   1 3.26090 2.53662   3
   6  10   1 3.94228 1.62513  18
   6  10   1 4.03180 1.22007  20
  -6  10  -1 3.76032 3.54781   4
  -6  10  -1 3.80324 1.86721  20
   7 -10   1 24.5115 1.86626  15
   7 -10   1 27.8090 1.69037  22
   7 -10   1 29.6279 1.83807  17
   7 -10   1 15.8537 4.31095   3
   7 -10   1 28.8611 2.74739  21
   7 -10   1 26.7408 2.98908  19
   7 -10   1 24.6440 3.43001   2
  -7 -10  -1 29.4558 3.90515   1
   7  10   1 21.9762 3.29946  18
  -7  10  -1 26.8236 4.10016  20
   8 -10   1 12.2576 2.82696   2
   8 -10   1 9.41391 1.99355  19
  -8 -10  -1 7.80246 2.40659   1
   8 -10   1 5.75935 1.70147  21
   8 -10   1 9.40749 1.08969  17
   8 -10   1 9.89695 1.03206  22
   8 -10   1 1.81800 2.82720   3
   8 -10   1 8.70615 1.21100  15
   9 -10   1 0.11394 1.16038  19
   9 -10   1 -0.1699 0.55809  15
   9 -10   1 -0.2643 0.45657  17
   9 -10   1 0.26773 0.49918  22
  10 -10   1 9.54567 1.19873  17
  10 -10   1 6.52665 1.23244  15
  10 -10   1 8.24396 1.06521  22
  10 -10   1 6.27046 1.98962  19
  11 -10   1 13.5565 1.46166  17
  11 -10   1 8.93571 2.35166  19
  11 -10   1 12.8582 1.30659  22
  10 -11  -1 1.01603 0.60714  17
  10 -11  -1 0.60033 0.54636  22
  10 -11  -1 1.05236 0.79558  15
  10 -11  -1 1.98459 1.72194  19
   9 -11  -1 -0.3563 1.11076  19
   9 -11  -1 0.39799 0.68087  15
   9 -11  -1 0.33262 0.46565  22
   9 -11  -1 0.71367 0.56287  17
   8 -11  -1 3.71677 1.68047  19
   8 -11  -1 3.04061 0.67364  22
   8 -11  -1 4.70709 0.87592  17
   8 -11  -1 2.47071 1.71730   2
  -8 -11   1 0.87584 1.53295   1
   8 -11  -1 7.14727 2.89421   3
   8 -11  -1 3.03852 0.89670  15
   8  11  -1 6.23128 2.36012  18
  -8  11   1 5.42386 3.67986  20
   7 -11  -1 23.6318 2.71398  19
   7 -11  -1 22.6981 1.61349  17
   7 -11  -1 23.6594 1.55487  22
  -7 -11   1 21.2947 3.74697   1
   7 -11  -1 21.8901 1.80001  15
   7 -11  -1 19.8490 2.38453  21
   7 -11  -1 25.7031 5.10731   3
   7 -11  -1 17.4564 3.25595   2
   7  11  -1 21.5957 3.39000  18
  -7  11   1 17.9766 3.96331  20
   6 -11  -1 12.2494 1.89251  21
   6 -11  -1 9.75259 1.03435  17
   6 -11  -1 10.0871 1.22132  15
   6 -11  -1 13.3840 2.13725  19
  -6 -11   1 10.6425 2.47233   1
   6 -11  -1 11.5362 1.02531  22
   6 -11  -1 11.5201 2.41391   2
   6 -11  -1 18.6444 4.23212   3
   6  11  -1 14.4211 2.69497  18
   6  11  -1 12.3328 2.31436  20
  -6  11   1 12.7134 3.14507  20
   5 -11  -1 -1.0526 0.90706  21
   5 -11  -1 -0.1887 0.30594  17
  -5 -11   1 0.33685 0.90408   1
   5 -11  -1 1.73100 2.37460   3
   5 -11  -1 -2.6564 1.11688   2
   5 -11  -1 -0.6027 0.25360  22
   5 -11  -1 0.77247 0.99275  19
  -5  11   1 -2.9367 3.01996   4
  -5  11   1 2.31748 1.85156  20
   5  11  -1 1.04590 0.98601  20
   5  11  -1 0.19129 1.19705  18
   4 -11  -1 52.3589 2.66893  22
   4 -11  -1 50.3431 2.58920  17
   4 -11  -1 56.4534 4.73759   2
  -4 -11   1 59.1251 4.98169   1
  -4  11   1 53.3266 4.22938  18
  -4  11   1 55.9354 5.18064  20
   4  11  -1 43.0651 3.99666  20
   4  11  -1 57.5506 4.50715  18
  -4  11   1 53.4370 10.4090   4
  -4  11   1 51.7395 3.95810  16
   3 -11  -1 22.9694 1.42242  17
  -3 -11   1 22.2851 2.85653   1
   3 -11  -1 19.6173 2.90214   2
   3 -11  -1 25.2220 1.54011  22
  -3  11   1 20.8650 2.60891  18
   3  11  -1 22.2231 2.87521  20
  -3  11   1 26.3940 7.19530   4
   3  11  -1 24.1485 2.75180  18
  -3  11   1 25.0595 2.64858  16
   2 -11  -1 6.77752 1.48163   1
   2 -11  -1 9.00629 2.89991  12
   2 -11  -1 15.1840 3.13181   9
   2 -11  -1 10.1281 0.86939  17
  -2 -11   1 7.44220 1.82645   1
  -2 -11   1 9.62305 5.41029   6
   2 -11  -1 5.69784 3.68935   6
  -2  11   1 8.51644 2.24863  20
   2  11  -1 8.75748 2.17474  20
  -2  11   1 14.0380 9.85708  10
   2  11  -1 7.69718 6.29166  13
  -2  11   1 12.8627 4.17879   4
  -2  11   1 9.47678 1.86330  16
   2  11  -1 7.84709 1.70336  18
  -2  11   1 14.2108 8.14521  13
   2  11  -1 16.4701 5.92923  12
  -2  11   1 9.50759 1.81865  18
   2  11  -1 13.6446 8.27844  10
   1 -11  -1 65.2332 8.73151   6
   1 -11  -1 48.1193 3.86633   1
   1 -11  -1 45.7163 5.27255   9
   1 -11  -1 58.4914 2.56058  17
  -1 -11   1 51.6960 4.23032   1
  -1 -11   1 52.6149 10.0474   6
   1 -11  -1 48.7507 5.88833  12
   1  11  -1 62.9207 9.39824  12
   1  11  -1 41.8393 13.1707  13
   1  11  -1 33.1706 11.5212  10
   1  11  -1 53.2680 4.18809  16
  -1  11   1 48.4079 8.37385   4
  -1  11   1 54.3985 4.80488  20
   1  11  -1 51.5560 4.33790  20
  -1  11   1 59.2190 15.0534  13
  -1  11   1 55.2096 4.21900  16
   1  11  -1 49.1710 6.95992   4
  -1  11   1 39.0149 13.1770  10
  -1  11   1 56.7128 4.19503  18
   1  11  -1 54.5800 4.09333  18
   0 -11  -1 0.13838 0.78247   1
   0 -11   1 -0.7893 0.71547   1
   0 -11   1 -4.4557 2.60415   6
   0 -11  -1 3.96436 4.12653   6
   0  11  -1 -1.1106 0.70492  16
   0  11   1 1.99119 2.10717   4
   0  11  -1 -2.3948 3.25835  12
   0  11  -1 -0.2513 1.14203  20
   0  11   1 -0.5296 0.91110  18
   0  11   1 2.67768 3.56920  12
   0  11  -1 -2.4033 6.03620  10
   0  11  -1 -0.1847 6.05479  13
   0  11   1 9.55077 7.96033  10
   0  11   1 0.10283 1.33941  20
   0  11  -1 0.18409 0.84433  18
   0  11  -1 0.51876 1.77237   4
   0  11   1 2.76936 5.89672  13
  -1 -11  -1 11.0836 5.07387   6
   1 -11   1 15.4192 1.89804   1
   1 -11   1 11.4158 3.09998  12
  -1 -11  -1 11.6801 2.07062   1
   1 -11   1 12.8769 4.77745   6
   1  11   1 7.23081 4.90202  12
  -1  11  -1 12.2208 1.98906  18
  -1  11  -1 10.5317 6.65042  13
   1  11   1 12.1129 2.33012  20
  -1  11  -1 10.4933 2.31417  20
  -1  11  -1 10.2010 4.00447   4
  -1  11  -1 23.9763 9.33398  10
  -1  11  -1 12.7955 2.02283  16
   1  11   1 10.4525 9.29289  10
   1  11   1 12.1714 2.29390  18
   1  11   1 14.9503 4.35156   4
   1  11   1 4.80326 6.33586  13
   2 -11   1 17.3137 4.58830   6
  -2 -11  -1 8.20688 5.12447   6
   2 -11   1 10.7629 2.93566  12
   2 -11   1 12.4830 3.13327   9
   2 -11   1 13.1198 0.98321  17
  -2 -11  -1 17.5560 2.66090   1
   2 -11   1 10.6067 1.75511   1
   2 -11   1 11.7328 1.04163  22
   2  11   1 21.5837 7.17051  12
   2  11   1 9.52674 2.04025  18
  -2  11  -1 5.06429 8.35626  10
   2  11   1 10.8458 2.42342  20
  -2  11  -1 7.96142 2.16053  20
  -2  11  -1 13.1434 2.01029  16
   2  11   1 7.63398 7.75233  10
  -2  11  -1 6.55391 7.63134  13
   2  11   1 4.63683 6.84462  13
  -2  11  -1 12.3489 2.12499  18
  -2  11  -1 16.8743 4.56224   4
   3 -11   1 6.66591 0.72766  17
   3 -11   1 8.48153 1.88825   2
  -3 -11  -1 8.05029 1.96907   1
   3 -11   1 6.87388 1.31021   1
   3 -11   1 7.32556 0.81443  22
   3  11   1 5.52168 1.89749  20
  -3  11  -1 3.32983 3.83934   4
  -3  11  -1 9.42713 1.69151  16
  -3  11  -1 5.32060 1.87693  20
  -3  11  -1 6.96467 1.66701  18
   3  11   1 4.27868 1.49998  18
  -4 -11  -1 -1.1806 0.85675   1
   4 -11   1 -0.2301 1.10419  19
   4 -11   1 0.01076 1.86259   3
   4 -11   1 0.25854 1.27969   2
   4 -11   1 0.95379 0.97912  21
   4 -11   1 0.42328 0.36490  17
   4 -11   1 -0.0395 0.30009  22
   4  11   1 0.46985 1.17811  18
   4  11   1 0.22714 1.01865  20
  -4  11  -1 -0.6258 1.20714  20
  -4  11  -1 0.33077 0.75753  16
  -4  11  -1 0.51885 1.23670  18
  -4  11  -1 2.19983 2.96801   4
  -5 -11  -1 4.31475 1.83745   1
   5 -11   1 5.73123 1.71166   2
   5 -11   1 6.29842 1.51231  19
   5 -11   1 5.16313 0.71063  17
   5 -11   1 4.84847 1.23098  21
   5 -11   1 4.97343 0.72444  22
   5 -11   1 2.74094 2.37727   3
  -5  11  -1 6.59100 1.58267  16
   5  11   1 4.08820 1.60547  20
   5  11   1 7.89677 2.32332  18
  -5  11  -1 4.75781 1.95634  20
  -6 -11  -1 9.88709 2.37634   1
   6 -11   1 14.5589 1.90860  21
   6 -11   1 3.73997 2.54900   3
   6 -11   1 9.30183 1.01570  17
   6 -11   1 10.5804 2.08710  19
   6 -11   1 9.66958 0.93581  22
   6 -11   1 10.6711 2.57086   2
   6  11   1 7.14104 2.01870  18
  -6  11  -1 8.38767 5.15707   4
  -6  11  -1 8.16519 2.48102  20
   6  11   1 5.31912 1.97288  20
   7 -11   1 23.4449 1.56712  22
   7 -11   1 21.5052 1.81346  15
   7 -11   1 20.3540 3.54246   2
   7 -11   1 19.6230 2.58256  19
   7 -11   1 26.4061 5.01525   3
   7 -11   1 20.5822 2.44303  21
   7 -11   1 21.2604 1.56722  17
  -7 -11  -1 22.2296 3.67853   1
   7  11   1 22.6168 3.72872  18
  -7  11  -1 24.3321 4.33185  20
   8 -11   1 0.46235 1.22621  19
   8 -11   1 4.80753 2.16356   2
   8 -11   1 6.21659 2.96264   3
   8 -11   1 2.66187 0.86234  15
   8 -11   1 4.12853 0.77251  22
  -8 -11  -1 4.12741 2.19158   1
   8 -11   1 4.24577 0.83900  17
   8  11   1 3.21116 1.96243  18
   9 -11   1 -0.4149 0.66355  15
   9 -11   1 -0.2239 0.51861  22
   9 -11   1 1.25851 1.53186  19
   9 -11   1 1.01851 0.62409  17
  10 -11   1 -0.2741 0.69142  15
  10 -11   1 0.59121 0.52555  22
  10 -11   1 0.40976 1.11321  19
  10 -11   1 -0.1900 0.53491  17
  10 -12  -1 2.08687 0.76440  17
  10 -12  -1 2.30889 0.66208  22
  10 -12  -1 1.98250 1.10759  15
  10 -12  -1 1.95679 1.56296  19
   9 -12  -1 0.42811 1.44847  19
   9 -12  -1 0.22184 0.59889  17
   9 -12  -1 2.25815 0.68081  22
   8 -12  -1 -0.1366 0.46790  22
   8 -12  -1 0.22580 0.56334  17
   8 -12  -1 -1.5678 1.12796  19
   8  12  -1 -0.0974 1.81439  18
  -8  12   1 -0.4167 2.95308  20
  -7 -12   1 3.15541 1.91585   1
   7 -12  -1 -0.8422 1.76683   2
   7 -12  -1 -0.0718 1.38541  21
   7 -12  -1 0.84180 1.41221  19
   7 -12  -1 0.08083 0.44008  22
   7 -12  -1 -1.5214 2.73424   3
   7  12  -1 -1.0091 1.36512  18
  -7  12   1 2.24081 2.33894  20
   6 -12  -1 2.81024 2.06405  19
  -6 -12   1 4.95862 1.96830   1
   6 -12  -1 4.77549 0.72610  22
   6 -12  -1 4.74900 1.97395   2
   6 -12  -1 3.63699 0.73292  17
   6  12  -1 5.30997 2.07754  18
  -6  12   1 0.91284 2.00904  20
   6  12  -1 6.45841 2.00798  20
   5 -12  -1 33.0103 4.16403   2
  -5 -12   1 33.2909 3.85663   1
   5 -12  -1 31.8354 1.87177  17
   5 -12  -1 30.8660 1.88951  22
  -5  12   1 34.9724 4.62178  20
  -5  12   1 22.9910 7.40834   4
   5  12  -1 27.9793 3.56295  18
   5  12  -1 30.1661 3.55472  20
   4 -12  -1 3.60332 0.63690  22
  -4 -12   1 1.78738 1.24528   1
   4 -12  -1 2.60364 2.01425   2
   4 -12  -1 2.79198 0.58951  17
  -4  12   1 6.76540 2.38529  20
  -4  12   1 -0.8299 1.44000  18
   4  12  -1 3.26016 1.58522  18
  -4  12   1 3.19770 1.47643  16
   4  12  -1 1.75402 1.47522  20
  -4  12   1 7.10545 4.01285   4
   3 -12  -1 12.0104 0.99377  17
  -3 -12   1 10.9937 2.33568   1
  -3  12   1 9.88052 2.60891  20
  -3  12   1 16.1296 2.47993  18
  -3  12   1 12.7103 2.25842  16
  -3  12   1 12.4194 4.17774   4
   3  12  -1 17.4506 3.01049  20
   3  12  -1 13.9543 2.47996  18
  -2 -12   1 8.08544 1.92723   1
   2 -12  -1 11.2642 0.99652  17
   2 -12  -1 12.9408 1.96053   1
  -2  12   1 7.90111 3.93056   4
   2  12  -1 10.8254 2.47646  20
  -2  12   1 14.2244 2.51477  18
   2  12  -1 14.0357 2.30320  18
  -2  12   1 11.7659 2.24905  16
  -2  12   1 10.1532 2.71087  20
   1 -12  -1 5.35492 1.50297   1
  -1 -12   1 6.63023 1.63081   1
  -1  12   1 7.18090 2.27011  20
   1  12  -1 6.49820 1.75070  16
   1  12  -1 5.69848 1.66226  18
  -1  12   1 6.46791 3.49235   4
   1  12  -1 11.1865 4.03503   4
  -1  12   1 7.90588 1.92906  18
   1  12  -1 6.47927 1.97347  20
   0 -12   1 4.24940 1.27115   1
   0 -12  -1 6.04186 1.54197   1
   0  12   1 3.27674 1.93778  20
   0  12  -1 4.04769 1.64029  20
   0  12   1 1.95843 2.72017   4
   0  12  -1 5.88238 1.63009  16
   0  12  -1 3.08247 2.54249   4
   0  12   1 1.00455 1.16913  18
   0  12  -1 2.05728 1.23167  18
  -1 -12  -1 17.4388 2.73936   1
   1 -12   1 20.4572 2.55737   1
   1  12   1 16.0984 2.67955  18
  -1  12  -1 23.1591 2.75902  18
  -1  12  -1 22.0262 5.26612   4
   1  12   1 20.1484 5.02917   4
  -1  12  -1 25.5300 3.12655  20
  -1  12  -1 23.3880 2.65978  16
   1  12   1 25.7434 3.36903  20
   2 -12   1 0.26180 0.72426   1
  -2  12  -1 0.19894 0.85459  16
   2  12   1 -2.5905 1.13645  20
  -2  12  -1 1.60020 1.48326  20
   2  12   1 0.11343 1.02928  18
  -2  12  -1 -2.7403 2.26565   4
  -2  12  -1 0.53317 1.02719  18
   3 -12   1 31.7057 1.78381  17
   3 -12   1 30.0830 1.85233  22
  -3 -12  -1 33.3967 3.60154   1
  -3  12  -1 30.7704 7.21971   4
   3  12   1 30.2946 3.56484  20
  -3  12  -1 28.7189 2.97846  16
  -3  12  -1 30.9976 3.96139  20
   3  12   1 27.9440 3.51080  18
  -3  12  -1 29.2606 3.20376  18
   4 -12   1 4.19545 0.68474  17
   4 -12   1 4.31661 0.68854  22
  -4 -12  -1 1.57247 1.37073   1
   4  12   1 5.64111 1.79318  20
  -4  12  -1 4.60541 2.13215  20
  -4  12  -1 0.38377 3.56492   4
  -4  12  -1 6.73139 1.59437  16
  -4  12  -1 4.74956 1.77593  18
   4  12   1 9.83971 2.28855  18
   5 -12   1 38.6172 2.18678  22
   5 -12   1 38.2376 2.13813  17
  -5 -12  -1 43.7520 4.63766   1
   5 -12   1 30.6803 4.21197   2
  -5  12  -1 28.0268 7.33987   4
   5  12   1 42.8237 4.36966  18
   5  12   1 35.6492 3.99855  20
  -5  12  -1 42.0419 4.66874  20
   6 -12   1 15.1008 2.32544  19
  -6 -12  -1 9.79771 2.63442   1
   6 -12   1 13.8531 3.04162   2
   6 -12   1 16.0072 4.52576   3
   6 -12   1 12.1049 1.13933  22
   6 -12   1 12.6026 2.13111  21
   6 -12   1 12.4180 1.16594  17
  -6  12  -1 11.6133 3.27945  20
  -6  12  -1 6.76031 5.05128   4
   6  12   1 14.2150 3.00757  18
   7 -12   1 36.5340 2.21869  17
  -7 -12  -1 36.3677 4.77994   1
   7 -12   1 36.6202 3.53698  19
   7 -12   1 38.7590 4.83254   2
   7 -12   1 31.7743 6.01383   3
   7 -12   1 36.0733 2.14422  22
   7 -12   1 31.7434 3.16304  21
  -7  12  -1 33.0512 5.41636  20
   7  12   1 33.6865 4.33369  18
   8 -12   1 5.19221 0.84765  22
   8 -12   1 3.23800 0.79123  17
   8 -12   1 1.94215 1.47445  19
   8  12   1 2.24226 2.39382  18
   9 -12   1 8.00385 1.15166  17
   9 -12   1 5.14531 1.92489  19
   9 -12   1 7.47490 1.02013  22
  10 -12   1 2.75210 1.84702  19
  10 -12   1 -0.5758 0.49136  22
  10 -12   1 0.24110 0.61844  17
   9 -13  -1 5.42418 0.91296  22
   9 -13  -1 3.72967 0.97659  17
   9 -13  -1 2.33633 2.09271  19
   8 -13  -1 20.1264 1.68681  17
   8 -13  -1 20.8046 1.63990  22
  -8  13   1 14.7238 5.16949  20
   7 -13  -1 5.61908 0.86767  22
   7 -13  -1 3.38953 0.76888  17
  -7  13   1 4.34664 2.81569  20
   7  13  -1 4.04243 2.32083  18
   6 -13  -1 7.20164 0.97423  22
  -6 -13   1 3.10814 1.89238   1
   6 -13  -1 4.67069 0.84951  17
   6 -13  -1 6.99011 2.93921   2
   6  13  -1 4.10823 2.19642  18
   6  13  -1 5.34349 2.07061  20
  -6  13   1 2.44058 2.63492  20
   5 -13  -1 2.98206 0.67267  22
   5 -13  -1 2.63733 0.67661  17
  -5 -13   1 2.08494 1.57631   1
   5  13  -1 0.05054 1.43539  18
  -5  13   1 2.88772 2.10772  20
   5  13  -1 2.31647 1.75488  20
  -4 -13   1 17.2295 3.37442   1
   4 -13  -1 25.8196 1.74578  22
   4 -13  -1 27.5402 1.67854  17
  -4  13   1 22.4501 7.14885   4
   4  13  -1 20.9438 3.38281  18
  -4  13   1 24.6456 5.29496  18
   4  13  -1 19.8972 3.27846  20
  -4  13   1 28.2452 4.72100  20
  -3 -13   1 20.0868 3.23486   1
   3  13  -1 27.1348 3.71307  20
   3  13  -1 25.7278 3.46423  18
  -3  13   1 25.2426 4.30983  20
  -3  13   1 17.8485 5.81452   4
  -3  13   1 26.3494 3.26988  18
  -2 -13   1 33.2457 3.81406   1
  -2  13   1 36.8230 4.54354  20
  -2  13   1 34.8187 8.31790   4
  -2  13   1 37.0130 3.90723  18
   2  13  -1 28.2953 3.84654  20
   2  13  -1 35.7470 3.85502  18
  -1 -13   1 6.26173 1.91761   1
   1 -13  -1 4.33249 1.44002   1
  -1  13   1 7.23609 1.79600  18
  -1  13   1 5.99950 2.27140  20
  -1  13   1 4.45196 2.76473   4
   1  13  -1 7.80222 2.21267  18
   1  13  -1 2.47133 3.76093   4
   1  13  -1 3.94699 1.92166  20
   0 -13   1 0.67689 1.08275   1
   0 -13  -1 -1.0553 0.85198   1
   0  13  -1 1.96433 1.45095  18
   0  13   1 2.29829 1.40273  18
   0  13  -1 8.12089 3.78401   4
   0  13   1 -1.7175 1.27687  20
   0  13  -1 0.02056 1.12737  20
   0  13   1 4.05518 3.18199   4
   0  13  -1 0.88642 1.14258  16
  -1 -13  -1 1.14255 1.20801   1
   1 -13   1 1.82926 0.97815   1
   1  13   1 -1.6065 2.53816   4
  -1  13  -1 1.32994 1.18528  16
   1  13   1 1.09217 1.40464  20
  -1  13  -1 1.45020 2.81038   4
  -1  13  -1 -0.9286 1.26413  20
   1  13   1 3.33341 1.48738  18
  -2 -13  -1 -0.5256 1.01347   1
   2 -13   1 1.01354 0.92752   1
  -2  13  -1 1.94293 1.23998  16
  -2  13  -1 1.79404 4.00384   4
  -2  13  -1 1.81813 1.59837  20
  -2  13  -1 0.20603 1.33005  18
   2  13   1 1.99142 1.32602  18
   2  13   1 -0.3066 1.44988  20
  -3 -13  -1 0.55806 1.36060   1
  -3  13  -1 1.32342 1.23822  16
  -3  13  -1 3.20299 1.92212  20
  -3  13  -1 17.7821 5.96056   4
  -3  13  -1 3.25096 1.62168  18
   3  13   1 3.47602 1.71970  20
   3  13   1 0.23707 1.40489  18
   4 -13   1 0.52188 0.42568  22
  -4 -13  -1 -0.5312 1.41822   1
  -4  13  -1 -1.2777 0.98815  16
   4  13   1 -0.3440 1.16570  18
   4  13   1 0.46952 1.72140  20
  -4  13  -1 2.61849 1.97571  20
  -4  13  -1 -5.6330 2.83083   4
   5 -13   1 5.09929 0.84067  17
   5 -13   1 4.73654 0.82361  22
  -5 -13  -1 2.87923 1.74359   1
   5  13   1 5.19955 2.13182  20
  -5  13  -1 0.52357 4.34799   4
   5  13   1 3.55538 1.97544  18
  -5  13  -1 -0.2892 1.92364  20
   6 -13   1 5.06147 3.36002   2
  -6 -13  -1 1.37364 1.95484   1
   6 -13   1 2.22554 0.62876  22
   6 -13   1 1.89171 0.67099  17
   6  13   1 5.05273 2.20363  18
  -6  13  -1 0.98300 4.68739   4
  -6  13  -1 0.35641 2.15034  20
   7 -13   1 3.09415 0.74885  17
   7 -13   1 4.94926 0.83713  22
  -7  13  -1 3.99198 2.78424  20
   7  13   1 1.19152 2.22077  18
   8 -13   1 -0.6938 0.47966  17
   8 -13   1 0.02319 0.46107  22
   8 -13   1 0.73838 1.46904  19
   8  13   1 -3.7317 2.04480  18
   9 -13   1 1.23782 0.63595  22
   9 -13   1 1.75238 0.81979  17
   9 -13   1 1.01814 1.57062  19
   8 -14  -1 3.76308 0.82659  22
   8 -14  -1 1.71702 0.79260  17
   8  14  -1 4.15692 2.95747  18
   7 -14  -1 -0.3216 0.55583  17
   7 -14  -1 0.04027 0.46427  22
   7  14  -1 0.10820 2.03906  18
  -7  14   1 -0.2524 2.53117  20
   6 -14  -1 26.3522 1.90707  17
   6 -14  -1 28.6494 1.98924  22
  -6  14   1 30.3713 5.39849  20
   6  14  -1 29.2067 4.17139  20
   6  14  -1 25.4176 4.22316  18
  -5  14   1 4.84879 2.56798  20
   5  14  -1 8.04590 2.51695  20
   5  14  -1 5.82688 2.37613  18
  -4 -14   1 0.16210 1.65060   1
  -4  14   1 0.46225 1.71927  20
  -4  14   1 1.94772 4.46170   4
   4  14  -1 -0.2909 1.65381  18
   4  14  -1 0.97116 1.61629  20
  -3 -14   1 3.71042 1.92033   1
  -3  14   1 0.12459 4.93624   4
  -3  14   1 -0.0807 1.53311  18
  -3  14   1 2.10508 2.04162  20
   3  14  -1 2.29238 2.06183  20
   3  14  -1 1.04009 1.57090  18
  -2 -14   1 1.36137 1.54834   1
  -2  14   1 8.86074 3.36471   4
   2  14  -1 0.81852 1.25004  18
   2  14  -1 0.24670 1.68605  20
  -2  14   1 3.52050 1.97473  18
  -2  14   1 -0.6765 1.76900  20
  -1 -14   1 -0.4801 0.87111   1
   1 -14  -1 0.50866 1.10651   1
  -1  14   1 -1.8437 1.47377  20
   1  14  -1 -1.0668 1.44174  20
   1  14  -1 1.07074 1.50741  18
  -1  14   1 -0.6340 3.66205   4
  -1  14   1 -1.1760 1.20575  18
   0 -14   1 2.86874 1.39303   1
   0 -14  -1 0.58472 1.13938   1
   0  14   1 0.76297 2.15377  20
   0  14  -1 1.60558 1.47211  18
   0  14  -1 6.44627 4.48082   4
   0  14  -1 2.20632 1.92553  20
   0  14   1 -1.2622 3.59088   4
   0  14   1 1.48125 1.48737  18
   1 -14   1 1.92048 1.25006   1
  -1 -14  -1 0.93808 1.47025   1
  -1  14  -1 0.49613 1.86174  20
   1  14   1 1.10081 1.55598  18
  -1  14  -1 -2.3843 3.24850   4
  -1  14  -1 -1.4112 1.06807  18
   1  14   1 2.34756 1.84844  20
  -2 -14  -1 7.91609 2.17570   1
  -2  14  -1 4.28472 4.03806   4
   2  14   1 6.96426 2.15752  18
  -2  14  -1 6.47366 2.05907  16
   2  14   1 6.42053 2.56236  20
  -2  14  -1 5.33481 2.47366  20
  -2  14  -1 7.11456 2.28582  18
  -3 -14  -1 15.4854 3.05052   1
  -3  14  -1 16.6363 6.13442   4
   3  14   1 21.7279 3.57296  18
  -3  14  -1 17.2252 3.00915  16
  -3  14  -1 18.9177 2.97397  18
  -3  14  -1 14.0030 3.37797  20
   3  14   1 21.4338 3.80761  20
  -4 -14  -1 9.06209 2.67210   1
   4  14   1 9.76838 2.82550  18
  -4  14  -1 13.9827 6.03618   4
  -4  14  -1 4.39887 2.87857  20
  -4  14  -1 7.66437 2.23140  16
   4  14   1 12.7826 3.07201  20
   5 -14   1 18.3298 1.49312  22
  -5  14  -1 21.9816 4.52397  20
   5  14   1 18.8816 3.52686  18
   5  14   1 13.9561 2.86369  20
   6 -14   1 0.00470 0.44925  22
  -6  14  -1 -3.7813 1.86717  20
   6  14   1 -0.7448 2.08135  18
   7 -14   1 6.57902 1.10940  17
   7 -14   1 4.51557 0.90180  22
  -7  14  -1 7.64389 3.56144  20
   7  14   1 7.97360 2.97141  18
   8 -14   1 0.97908 0.77939  17
   8 -14   1 2.25710 0.70631  22
   8  14   1 3.77496 2.88262  18
   7  15  -1 3.10974 2.68025  18
  -7  15   1 -1.2787 2.53030  20
   6  15  -1 3.88055 2.33629  20
  -6  15   1 5.41330 3.26235  20
   6  15  -1 2.51887 2.54964  18
  -5  15   1 1.98540 2.38352  20
   5  15  -1 3.37658 2.13738  20
   5  15  -1 -1.3607 1.94316  18
   4  15  -1 0.92975 1.46966  20
  -4  15   1 0.32321 2.16154  20
   4  15  -1 3.56353 2.00142  18
  -3  15   1 2.24728 2.39906  20
  -3  15   1 -2.6052 1.94972  18
   3  15  -1 1.49139 2.05235  20
   3  15  -1 0.97975 1.75880  18
  -2 -15   1 1.90166 1.72762   1
   2  15  -1 1.54346 1.74210  20
  -2  15   1 2.94559 1.86257  18
   2  15  -1 -1.2244 1.38703  18
  -2  15   1 0.91929 4.30115   4
  -2  15   1 -1.7071 1.88975  20
  -1 -15   1 2.71252 1.49337   1
   1  15  -1 -1.1440 1.70453  20
  -1  15   1 2.80886 1.84637  18
  -1  15   1 3.15649 5.91053   4
   1  15  -1 -0.7834 1.48029  18
   0 -15  -1 1.07222 1.35185   1
   0 -15   1 1.13268 1.35834   1
   0  15   1 2.63289 1.77323  20
   0  15  -1 0.18791 1.71607  18
   0  15  -1 2.77584 2.10702  20
   0  15   1 -4.6773 4.78303   4
   0  15  -1 -2.6693 4.06660   4
   0  15   1 0.30763 1.82650  18
   1 -15   1 0.04219 1.17520   1
  -1 -15  -1 0.70303 1.61960   1
  -1  15  -1 -0.8325 4.11459   4
   1  15   1 0.10957 1.97428  20
  -1  15  -1 2.75733 1.86164  18
  -1  15  -1 3.50749 1.93089  20
   1  15   1 1.71879 1.82183  18
  -2 -15  -1 -0.2306 1.62682   1
  -2  15  -1 -0.2503 1.49929  18
  -2  15  -1 2.37421 4.06898   4
  -2  15  -1 -0.3262 1.80478  20
   2  15   1 0.42066 1.87924  20
   2  15   1 1.18977 1.88747  18
   3  15   1 -1.7470 1.62723  18
   3  15   1 -1.3990 1.76596  20
  -3  15  -1 -4.4257 1.79591  18
  -3  15  -1 -0.1906 2.01677  20
  -4  15  -1 0.40397 2.13642  20
   4  15   1 -1.1614 1.62970  18
   4  15   1 2.53531 2.11360  20
   5  15   1 0.12693 2.31226  18
   5  15   1 2.59782 2.01141  20
  -5  15  -1 7.76050 3.23610  20
   6 -15   1 4.43028 0.87963  22
   6  15   1 1.09202 2.57727  18
  -6  15  -1 7.03379 3.34101  20
  -7  15  -1 1.87795 3.17674  20
   7  15   1 3.00038 2.39669  18
  -6  16   1 1.23659 2.99036  20
   6  16  -1 3.48537 2.92834  18
   5  16  -1 5.31846 2.62721  18
  -5  16   1 4.24466 2.85824  20
   5  16  -1 1.41001 2.27546  20
  -4  16   1 -3.1241 2.13873  20
   4  16  -1 -3.9610 1.85688  18
   4  16  -1 0.09691 1.96645  20
   3  16  -1 2.84185 2.40102  20
   3  16  -1 10.0300 2.90114  18
  -3  16   1 7.60674 3.35322  20
  -3  16   1 2.83666 2.72548  18
  -2  16   1 0.00942 2.21873  20
   2  16  -1 -0.9227 1.55386  18
   2  16  -1 -0.9441 1.91273  20
  -2  16   1 0.68412 1.88426  18
  -1  16   1 36.3290 4.85991  18
   1  16  -1 43.4522 4.85481  18
  -1  16   1 28.7633 5.05565  20
   1  16  -1 38.6446 5.21728  20
   0  16  -1 0.18098 1.86741  20
   0  16   1 3.28123 2.11094  20
   0  16   1 0.32234 1.76006  18
   0  16  -1 -0.9434 1.56488  18
  -1  16  -1 2.10340 2.31635  20
   1  16   1 -0.2293 1.61387  18
  -1  16  -1 -0.5050 1.71650  18
   1  16   1 -0.7413 1.88139  20
  -2  16  -1 2.53906 2.14197  18
  -2  16  -1 1.93791 2.65345  20
   2  16   1 0.50101 2.31906  20
   2  16   1 1.22532 1.96709  18
  -3  16  -1 8.64900 2.78760  18
  -3  16  -1 3.60918 3.00597  20
   3  16   1 4.46604 2.71121  18
   3  16   1 13.2841 3.63097  20
  -4  16  -1 0.28466 2.21356  20
   4  16   1 -1.4446 2.08602  18
   4  16   1 -0.6233 2.19813  20
   5  16   1 2.84369 2.60160  18
  -5  16  -1 4.77740 2.65197  20
   5  16   1 3.38742 2.49186  20
  -6  16  -1 -0.5061 2.89960  20
   6  16   1 4.10006 2.90389  18
  -4  17   1 0.50750 2.37832  20
   4  17  -1 2.32996 2.34348  18
   4  17  -1 0.36271 2.46640  20
   3  17  -1 1.97893 2.20370  18
  -3  17   1 3.74557 3.25175  18
  -3  17   1 9.27759 3.52359  20
   3  17  -1 2.96209 2.28441  20
   2  17  -1 3.35384 2.94637  20
  -2  17   1 14.1056 3.59104  18
  -2  17   1 13.6426 4.07500  20
   2  17  -1 5.93018 2.77841  18
  -1  17   1 0.12771 2.28671  18
  -1  17   1 2.64956 2.39851  20
   1  17  -1 -1.1912 2.17449  20
   1  17  -1 7.93809 2.76448  18
   0  17  -1 -1.7375 2.07059  18
   0  17  -1 6.55067 2.73138  20
   0  17   1 2.90206 2.77429  20
   0  17   1 0.21158 2.18392  18
  -1  17  -1 2.48898 2.63140  20
  -1  17  -1 0.80555 2.22548  18
   1  17   1 2.16683 2.38593  18
   1  17   1 -0.7445 2.34363  20
  -2  17  -1 1.01906 2.35741  18
   2  17   1 6.38724 3.30432  20
   2  17   1 2.30780 2.76045  18
  -2  17  -1 8.97718 3.25102  20
   3  17   1 10.2070 3.53029  18
  -3  17  -1 -2.7926 2.57477  20
   3  17   1 3.84538 2.74938  20
  -3  17  -1 0.65165 2.94681  18
   4  17   1 0.63639 2.54652  20
  -4  17  -1 3.55856 3.01919  20
   4  17   1 4.41464 2.76458  18
  13   0  -2 0.04939 0.52502  17
  13   0  -2 1.86467 1.28483  19
  13   0  -2 -0.3886 0.81946  15
  12   0  -2 0.20566 1.06917  19
  12   0  -2 0.14924 0.65847  17
  12   0  -2 0.34931 0.73434  15
  11   0  -2 -0.5377 0.98146  19
  11   0  -2 0.02305 1.98718   3
  11   0  -2 0.41866 0.60322  17
  11   0  -2 0.10935 1.32576   2
  11   0  -2 0.29929 0.79348  21
  11   0  -2 0.80650 0.65179  15
  10   0  -2 7.46838 1.18865  15
  10   0  -2 6.51799 1.06741  17
  10   0  -2 7.59950 1.99632   2
  10   0  -2 6.09668 1.36403  21
  10   0  -2 6.94386 2.83465   3
  10   0  -2 6.84526 1.64152  19
   9   0  -2 0.02655 0.42395  17
   9   0  -2 -0.4902 1.16071   2
   9   0  -2 0.10547 0.74596  19
   9   0  -2 -0.3638 1.12667   3
   9   0  -2 -0.4228 0.59086  21
   9   0  -2 -0.2076 0.40336  15
   8   0  -2 131.935 5.80091  22
  -8   0   2 119.053 11.8259   6
   8   0  -2 126.674 6.35596  21
   8   0  -2 133.637 7.78224   2
   8   0  -2 131.882 9.11192   3
   8   0  -2 134.065 6.86028  19
   8   0  -2 123.280 17.7291   5
   8   0  -2 118.903 5.73010  17
   8   0  -2 129.516 5.86251  15
  -8   0   2 129.642 9.88404  14
  -8   0   2 139.176 6.73985   1
   8   0  -2 114.523 10.5677  12
   8   0  -2 121.640 10.4078   9
   7   0  -2 0.30592 0.47145  19
  -7   0   2 -2.0746 2.50549   6
  -7   0   2 -2.2597 1.17740  14
   7   0  -2 -0.8106 0.44423  21
  -7   0   2 2.96262 2.63125  11
   7   0  -2 0.05312 2.03412  12
   7   0  -2 0.13894 0.86377   3
   7   0  -2 -2.5502 1.35243   9
   7   0  -2 -1.2983 3.54491   5
   7   0  -2 -0.2684 0.33624  17
  -7   0   2 0.18376 0.57222   1
   7   0  -2 -0.3547 0.31297  15
   7   0  -2 0.58270 0.47675  22
   7   0  -2 -2.2471 4.06738  13
   6   0  -2 98.4654 12.5367  13
   6   0  -2 109.697 9.40053  12
   6   0  -2 121.077 5.26313  15
  -6   0   2 121.668 10.7053  11
   6   0  -2 117.793 5.23305  17
   6   0  -2 116.728 5.94535  19
  -6   0   2 115.666 9.73097   6
   6   0  -2 122.298 6.70584   2
   6   0  -2 118.626 9.10327   9
   6   0  -2 128.581 5.72414  21
   6   0  -2 130.873 7.91668   3
   6   0  -2 123.409 14.4488   5
  -6   0   2 118.276 8.45879  14
  -6   0   2 121.706 5.87466   1
   5   0  -2 -3.8241 2.24353  13
  -5   0   2 -0.5552 0.69968  14
   5   0  -2 -1.5923 0.98682   9
   5   0  -2 0.31957 0.64019   3
   5   0  -2 -0.0702 0.31471  21
   5   0  -2 0.08631 0.25045  15
  -5   0   2 -0.6839 1.14947  11
   5   0  -2 0.04934 0.48255   2
  -5   0   2 -0.6328 1.26978   6
   5   0  -2 -0.1982 0.27912  19
   5   0  -2 -0.1547 2.45330   5
  -5   0   2 0.27081 0.41618   1
   4   0  -2 71.5092 8.17352  13
   4   0  -2 65.7229 5.34282   9
   4   0  -2 51.5854 8.08739   5
   4   0  -2 55.9793 3.35049  10
   4   0  -2 61.8455 3.72993   2
  -4   0   2 57.8889 6.06350  11
  -4   0   2 68.3136 5.71346   6
  -4   0   2 60.4674 4.73368  14
   4   0  -2 70.1446 5.83601  12
   4   0  -2 68.2782 4.54892   3
   4   0  -2 62.6903 3.08797  21
  -3   0   2 -0.0387 0.45271  14
   3   0  -2 0.21319 0.77104   9
   3   0  -2 0.21066 0.25380  21
   3   0  -2 -1.9466 1.54397  13
   3   0  -2 0.02525 0.31490   2
  -3   0   2 2.72407 1.07756   6
  -3   0   2 0.54534 1.11174  11
   3   0  -2 0.03595 0.37172   3
   3   0  -2 0.11292 1.22361   5
  -2   0   2 1217.36 49.7055  14
  -2   0   2 1266.16 50.9864  10
  -2   0   2 1219.97 51.7198  11
   2   0  -2 1312.37 50.0816  10
  -2   0   2 1266.16 50.1693   6
   2   0  -2 1249.61 50.2044  12
   2   0  -2 1341.09 55.2600   5
   2   0  -2 1268.38 50.0090   9
   1   0  -2 -0.0965 0.12752  12
  -1   0   2 0.93930 0.62609  10
  -1   0   2 0.15496 0.19198   6
   1   0  -2 -0.6755 0.58802  10
   1   0  -2 -0.0214 0.56220   5
   1   0  -2 0.20865 0.16548   9
  -1   0   2 0.41432 0.20836  12
  -1   0   2 -0.1956 0.15212  14
   1   0   2 1.04193 0.79989   9
   1   0   2 0.03546 0.32647  11
  -1   0  -2 -0.3487 0.21144  14
  -1   0  -2 0.82616 0.66540  10
   1   0   2 -0.6951 0.36887  12
  -1   0  -2 -0.3892 0.34452   6
   1   0   2 1.03070 0.62660  10
  -1   0  -2 -0.7490 0.39836   5
  -1   0  -2 -0.2465 0.30014  13
   2   0   2 0.21404 1.07459  12
  -2   0  -2 0.55294 0.97763  10
  -2   0  -2 1.35098 0.53227  10
   2   0   2 0.72216 0.81995  10
   2   0   2 2.70364 1.38051   5
  -2   0  -2 0.87398 0.74854   6
   2   0   2 0.75191 1.18295   9
  -2   0  -2 -1.0163 0.99809  13
  -2   0  -2 0.09299 0.46850  14
  -2   0  -2 -0.3957 0.70697  11
   2   0   2 0.62949 0.32582  21
  -3   0  -2 -0.1124 0.25956   1
   3   0   2 1.49443 1.67548   5
   3   0   2 0.58076 0.33944  21
  -3   0  -2 0.42528 0.84832   6
  -3   0  -2 0.70915 0.57607  14
   3   0   2 -0.5509 1.16659   9
  -3   0  -2 -0.7273 0.86032  11
   3   0   2 0.24030 0.49849   3
   3   0   2 0.52296 0.52156   2
   3   0   2 3.59016 1.74443  12
  -4   0  -2 959.019 40.8254  14
   4   0   2 952.160 43.3354   9
   4   0   2 1027.00 50.4801   5
  -4   0  -2 948.502 41.2874  11
   4   0   2 959.573 39.6792   3
  -4   0  -2 1013.00 43.2180   6
   4   0   2 1021.25 42.9061  13
   4   0   2 1000.32 38.9738   2
   4   0   2 946.899 37.7862  21
  -4   0  -2 956.981 38.1623   1
   4   0   2 945.682 44.7959  12
   5   0   2 -1.1291 1.60949   9
  -5   0  -2 3.30446 1.83452  11
  -5   0  -2 -1.8407 1.24375   6
   5   0   2 0.03284 0.44776  19
   5   0   2 0.02687 0.55433   2
  -5   0  -2 -0.1915 0.97075  14
   5   0   2 0.74469 1.64533  12
   5   0   2 2.42882 2.81651   5
   5   0   2 0.91300 0.61202   3
   5   0   2 0.71387 0.42847  21
   5   0   2 0.42876 0.29612  15
  -5   0  -2 0.48621 0.37377   1
   5   0   2 1.68850 1.75887  13
   6   0   2 200.664 9.88885   2
   6   0   2 191.598 8.17445  15
   6   0   2 204.590 13.9339   9
   6   0   2 199.315 8.87070  19
   6   0   2 195.002 19.7782   5
  -6   0  -2 193.651 13.8967   6
   6   0   2 173.233 8.23180  22
   6   0   2 198.268 10.8543   3
   6   0   2 189.105 14.9480  12
   6   0   2 188.239 14.1032  13
   6   0   2 193.465 8.30367  17
  -6   0  -2 195.861 11.8979  14
  -6   0  -2 187.755 12.9211  11
  -6   0  -2 194.009 8.90846   1
   6   0   2 198.095 8.50527  21
  -7   0  -2 -0.0273 2.76708  11
   7   0   2 0.70623 2.04292  12
   7   0   2 -0.0233 0.49471  22
   7   0   2 0.12190 0.51283  19
   7   0   2 1.15424 0.62185  21
   7   0   2 4.81582 4.11207   5
   7   0   2 1.36376 0.82546   2
  -7   0  -2 2.00408 2.79226   6
   7   0   2 0.01726 0.51476  17
   7   0   2 2.47094 2.18557   9
   7   0   2 1.08222 1.11252   3
   8   0   2 95.6494 4.66821  17
  -8   0  -2 96.4836 5.33746   1
   8   0   2 97.4441 6.50453   2
   8   0   2 85.9924 16.5336   5
  -8   0  -2 93.4588 8.49671  14
   8   0   2 98.8743 7.68731   3
   8   0   2 86.0893 9.58379   9
   8   0   2 89.2828 5.31716  19
   8   0   2 91.2692 10.7469  12
  -8   0  -2 94.1287 9.88948   6
   8   0   2 95.8332 4.60228  15
   8   0   2 92.0894 4.97335  21
   8   0   2 86.1038 4.63581  22
   9   0   2 0.31057 0.69849  19
   9   0   2 -0.2851 0.92545   2
  -9   0  -2 -0.1053 0.78873   1
   9   0   2 -1.2520 0.50533  21
   9   0   2 0.71600 0.61201  22
   9   0   2 0.49435 0.53306  15
   9   0   2 -0.5454 1.35456   3
   9   0   2 0.48785 0.59961  17
  10   0   2 58.8936 3.43036  17
  10   0   2 59.5408 4.40011  19
  10   0   2 53.2752 3.43023  22
  10   0   2 59.2044 3.88751  21
  10   0   2 59.4655 3.46371  15
  10   0   2 60.2455 5.25221   2
  10   0   2 57.9491 6.26179   3
  11   0   2 0.34545 0.75183  15
  11   0   2 -1.1523 0.80274  19
  11   0   2 -1.1520 0.72782  21
  11   0   2 2.07882 1.29883   2
  11   0   2 0.73444 0.68195  17
  11   0   2 -1.6154 1.69851   3
  12   0   2 6.90554 1.77990  19
  12   0   2 6.64119 1.24468  17
  12   0   2 6.92913 1.28071  15
  13   0   2 1.39589 1.22735  19
  13   0   2 -0.8598 0.67694  17
  13   0   2 -0.5061 0.74961  15
  13  -1  -2 2.34790 0.90563  15
  13  -1  -2 1.79861 0.77204  17
  13  -1  -2 2.55110 1.66543  19
  13   1  -2 2.05786 1.55810  19
  13   1  -2 0.60974 0.78243  17
  13   1  -2 1.50819 1.05575  15
  12  -1  -2 4.24390 1.07930  15
  12  -1  -2 3.22540 1.56252  19
  12  -1  -2 4.51278 1.04210  17
  12   1  -2 4.41105 0.99394  17
  12   1  -2 5.91301 1.69556  19
  12   1  -2 3.12563 1.02016  15
  11  -1  -2 16.2467 2.79537   2
  11  -1  -2 12.5494 1.48006  15
  11  -1  -2 10.3060 1.77133  21
  11  -1  -2 12.1923 2.36217  19
  11  -1  -2 8.80766 3.33401   3
  11  -1  -2 13.1560 1.44329  17
  11   1  -2 12.3872 1.82149  21
  11   1  -2 11.2121 3.54988   3
  11   1  -2 12.6556 1.52105  15
  11   1  -2 12.0976 2.43026   2
  11   1  -2 14.7064 2.50200  19
  11   1  -2 14.9729 1.43181  17
  10  -1  -2 2.34359 0.71191  17
  10  -1  -2 0.99542 0.87483  21
  10  -1  -2 0.01882 1.19893   3
  10  -1  -2 -0.7153 1.20006   2
  10  -1  -2 0.05847 0.74168  19
  10  -1  -2 1.04204 0.62542  15
  10   1  -2 2.60519 0.70579  17
  10   1  -2 1.23313 0.68808  15
  10   1  -2 1.56270 0.81353  21
  10   1  -2 -0.0262 1.71226   3
  10   1  -2 0.97505 1.27300   2
  10   1  -2 1.66113 0.89128  19
   9  -1  -2 0.35623 1.08070   2
   9  -1  -2 1.52342 0.58135  17
   9  -1  -2 0.21645 0.60884  19
   9  -1  -2 1.11623 1.38004   3
   9  -1  -2 -0.1313 0.62947  21
   9  -1  -2 0.32903 0.68379  22
   9  -1  -2 0.53568 0.48070  15
   9   1  -2 0.23555 0.46373  15
   9   1  -2 0.70037 0.73816  21
   9   1  -2 0.29876 0.70062  19
   9   1  -2 1.65082 1.05827   2
   9   1  -2 0.29019 0.48643  17
   9   1  -2 -0.3254 1.45803   3
   8  -1  -2 176.866 21.0586   5
  -8  -1   2 194.709 15.4240   6
  -8  -1   2 183.942 12.3595  14
   8  -1  -2 175.448 12.8084   9
   8  -1  -2 180.181 9.95482   2
   8  -1  -2 177.406 7.73317  15
   8  -1  -2 168.701 8.73615  19
   8  -1  -2 181.821 7.55350  22
   8  -1  -2 178.730 8.31637  21
   8  -1  -2 175.422 11.2836   3
  -8  -1   2 151.516 14.6397  11
   8  -1  -2 186.614 13.3435  12
  -8  -1   2 190.177 8.88354   1
   8  -1  -2 182.927 7.67266  17
   8   1  -2 170.282 7.63299  17
   8   1  -2 178.459 14.0337  12
   8   1  -2 175.386 8.64236  19
   8   1  -2 179.324 13.1272   9
  -8   1   2 162.814 11.6696  14
  -8   1   2 143.926 14.4879  11
   8   1  -2 193.981 22.1439   5
   8   1  -2 181.486 11.1414   3
   8   1  -2 177.603 7.70757  15
   8   1  -2 189.214 9.72657   2
   8   1  -2 162.550 7.63876  22
   8   1  -2 186.294 8.23513  21
   7  -1  -2 13.2676 3.16944   9
   7  -1  -2 11.1378 3.36159  12
   7  -1  -2 11.2931 1.46267  21
  -7  -1   2 12.4772 1.66954   1
   7  -1  -2 11.4353 1.46115  19
   7  -1  -2 9.30928 0.98427  22
  -7  -1   2 5.58859 4.18081   6
   7  -1  -2 7.16473 1.86210   3
   7  -1  -2 8.45558 5.75352   5
   7  -1  -2 11.1707 1.08917  15
   7  -1  -2 11.2078 1.09048  17
   7  -1  -2 10.4518 5.70185  13
  -7  -1   2 8.25132 2.55502  14
  -7  -1   2 9.71559 3.92879  11
   7  -1  -2 9.94239 1.92077   2
  -7   1   2 10.2395 1.38727   1
   7   1  -2 9.53976 1.03573  17
  -7   1   2 11.5405 3.57033   6
   7   1  -2 11.2858 1.92667   2
   7   1  -2 14.4304 5.21600  13
  -7   1   2 8.21340 2.20775  14
   7   1  -2 9.65926 2.22491   3
   7   1  -2 13.9231 1.57002  19
   7   1  -2 9.26757 3.44454  12
   7   1  -2 10.4081 1.02249  15
   7   1  -2 12.1173 1.33437  21
   7   1  -2 10.3815 1.15255  22
   7   1  -2 10.9856 6.59574   5
  -7   1   2 7.92010 3.86613  11
   7   1  -2 13.0472 3.64260   9
   6  -1  -2 87.3600 5.54497   2
   6  -1  -2 84.6223 4.85101  19
   6  -1  -2 95.6303 4.19283  17
  -6  -1   2 91.3525 8.82823   6
   6  -1  -2 95.6865 6.72363   3
  -6  -1   2 94.6231 5.01747   1
   6  -1  -2 73.5473 11.6332  13
  -6  -1   2 86.2295 7.10024  14
   6  -1  -2 90.9940 7.73682   9
   6  -1  -2 86.3996 8.01098  12
   6  -1  -2 92.4745 4.63488  21
   6  -1  -2 84.6576 14.5894   5
   6  -1  -2 95.2490 4.22717  15
  -6   1   2 97.1179 7.16871  14
   6   1  -2 103.107 6.63100   3
   6   1  -2 95.7182 5.45543   2
   6   1  -2 93.7006 4.84149  19
   6   1  -2 93.8417 4.18885  15
   6   1  -2 91.2527 12.6201   5
  -6   1   2 95.0076 9.17102  11
   6   1  -2 90.6865 4.19463  17
   6   1  -2 93.2466 10.6893  13
   6   1  -2 92.2804 8.02066   9
  -6   1   2 89.9339 4.50162   1
   6   1  -2 75.0115 8.61329  12
  -6   1   2 96.3175 7.70093   6
   6   1  -2 93.6784 4.55047  21
   5  -1  -2 102.417 12.8135   5
  -5  -1   2 82.1056 8.24307  11
   5  -1  -2 89.2797 4.02130  15
  -5  -1   2 89.3901 4.68891   1
   5  -1  -2 94.9158 4.02329  17
   5  -1  -2 106.414 12.1693  13
   5  -1  -2 91.9376 7.10111   9
   5  -1  -2 96.1572 7.47440  12
   5  -1  -2 92.3347 5.26692   2
   5  -1  -2 88.3328 4.37771  21
  -5  -1   2 93.5186 8.24338   6
  -5  -1   2 82.5622 6.36423  14
   5  -1  -2 91.8399 6.14092   3
   5   1  -2 91.5746 4.29697  21
   5   1  -2 85.3548 7.17049   9
   5   1  -2 91.3157 8.24243  12
   5   1  -2 106.500 11.8594   5
   5   1  -2 92.3364 9.50381  13
  -5   1   2 86.9679 4.24842   1
   5   1  -2 84.3953 4.95127   2
  -5   1   2 91.7542 6.87670   6
  -5   1   2 89.2402 8.03665  11
   5   1  -2 88.7866 5.81853   3
  -5   1   2 90.7236 6.47773  14
  -4  -1   2 81.7733 6.93644   6
   4  -1  -2 70.4519 5.78474  12
   4  -1  -2 75.0635 3.64797  21
  -4  -1   2 75.7003 3.89256   1
   4  -1  -2 85.8585 10.7306   5
   4  -1  -2 71.3965 9.58134  13
   4  -1  -2 77.3015 5.90044   9
  -4  -1   2 75.6754 5.43284  14
   4  -1  -2 79.5501 4.41549   2
  -4  -1   2 76.6220 7.25190  11
   4  -1  -2 70.8042 4.97271   3
   4   1  -2 74.0566 4.84194   3
   4   1  -2 80.1035 3.57122  21
   4   1  -2 67.7430 6.53899  12
  -4   1   2 64.0778 5.73700  10
  -4   1   2 82.6101 7.05447  11
  -4   1   2 89.1449 10.5693  13
  -4   1   2 78.7729 5.34349  14
   4   1  -2 64.5278 7.75076  13
   4   1  -2 79.9302 4.19814   2
   4   1  -2 68.7590 4.39764  10
   4   1  -2 84.2786 9.77232   5
   4   1  -2 71.2649 5.83388   9
  -4   1   2 76.6640 5.63040   6
  -3  -1   2 427.104 21.1276  11
   3  -1  -2 412.915 16.8675  21
   3  -1  -2 415.356 19.1135   9
  -3  -1   2 464.077 20.6644   6
   3  -1  -2 415.206 17.5665   2
   3  -1  -2 423.774 25.5548   5
  -3  -1   2 419.404 18.7057  14
   3  -1  -2 416.171 19.1127  12
   3  -1  -2 486.853 24.7162  13
   3   1  -2 433.167 19.3875   9
  -3   1   2 414.938 18.4963   6
   3   1  -2 430.924 18.0549   3
   3   1  -2 484.684 25.0811   5
  -3   1   2 411.319 20.4664  10
   3   1  -2 433.909 16.7784  21
   3   1  -2 411.806 17.9081  10
   3   1  -2 435.549 22.3954  13
  -3   1   2 417.413 18.5247  14
   3   1  -2 416.401 20.4723  12
   2  -1  -2 179.634 12.8124   5
   2  -1  -2 195.939 8.93683  12
   2  -1  -2 193.900 7.68349  21
   2  -1  -2 191.432 8.48312   6
   2  -1  -2 189.983 9.10060   9
  -2  -1   2 195.846 10.0721   6
  -2  -1   2 184.152 8.79608  14
  -2  -1   2 191.232 10.6685  11
  -2   1   2 180.305 8.17156   6
   2   1  -2 189.212 9.08003   9
   2   1  -2 185.896 9.94317  12
   2   1  -2 196.079 12.1643   5
   2   1  -2 182.641 8.87587  10
  -2   1   2 181.651 8.69814  14
   2   1  -2 210.575 7.60459  21
  -1  -1   2 10.2623 1.26865   6
  -1  -1   2 7.84250 1.01134  12
   1  -1  -2 9.65504 0.89426  12
   1  -1  -2 10.1159 2.27974   5
  -1  -1   2 11.8392 1.61832  11
   1  -1  -2 9.65343 0.99487   9
  -1  -1   2 7.95042 0.84535  14
  -1   1   2 9.52599 0.84137  14
   1   1  -2 7.08704 1.54360   5
   1   1  -2 8.39173 1.24744  10
  -1   1   2 7.99862 2.67895  13
  -1   1   2 8.64925 2.48739  10
   1   1  -2 9.76020 1.27358  12
   1   1  -2 8.32050 1.79700  13
   0  -1   2 3814.11 148.662  12
   0  -1  -2 3756.67 149.522   6
   0  -1   2 4335.70 149.588  11
   0   1   2 3504.07 149.348   5
   0   1  -2 4126.99 150.774  13
   0   1   2 4196.54 151.501  13
   0   1   2 3739.11 150.125  12
   0   1  -2 4039.07 149.768  10
   0   1  -2 3565.41 148.741  12
   1  -1   2 74.6080 4.79326   9
  -1  -1  -2 81.8115 5.32356   6
  -1  -1  -2 82.3615 4.33149  14
  -1  -1  -2 83.8918 4.87263   5
   1  -1   2 74.4294 4.79214  12
  -1   1  -2 85.0267 4.03139  14
   1   1   2 71.2972 5.52325   9
  -1   1  -2 80.4065 4.33302  10
   1   1   2 72.1354 5.87032  12
  -1   1  -2 81.0850 5.75183   5
   1   1   2 70.2344 4.65442   5
   2  -1   2 6165.75 243.548   9
  -2  -1  -2 6351.09 243.249  11
  -2  -1  -2 6291.42 242.358  14
   2  -1   2 5949.15 243.835  12
  -2   1  -2 6282.20 241.298  10
  -2   1  -2 6987.34 244.786  13
  -2   1  -2 5903.81 240.924  11
   2   1   2 6370.61 246.594  12
   2   1   2 6232.34 246.155   5
  -2   1  -2 6654.56 242.002  14
   3  -1   2 -0.3419 0.78359  10
   3  -1   2 -1.8345 1.29638   5
  -3  -1  -2 -1.4555 1.02196  11
   3  -1   2 0.00497 0.26017  21
   3  -1   2 0.06064 0.56691   3
   3  -1   2 0.88484 0.58949   2
   3  -1   2 0.15344 1.34510  12
   3  -1   2 2.43625 1.19353   9
  -3  -1  -2 -0.4714 0.79414   6
  -3  -1  -2 0.14273 0.30020   1
   3   1   2 0.15270 1.65824   9
   3   1   2 0.47636 1.36559  12
   3   1   2 -0.1465 0.53817   2
  -3   1  -2 0.56535 0.75972  11
   3   1   2 -0.9946 0.47738   3
  -3   1  -2 2.29705 0.97710  14
  -3   1  -2 -1.2520 1.70673  13
  -3   1  -2 0.99164 0.70414  10
   3   1   2 1.43171 1.35052  10
   3   1   2 0.23688 0.28405  21
  -4  -1  -2 115.301 5.71801   1
   4  -1   2 120.522 6.22163   2
   4  -1   2 119.991 9.43117  12
   4  -1   2 113.772 8.76450   9
   4  -1   2 115.144 12.8184   5
   4  -1   2 116.888 6.91260   3
   4  -1   2 114.497 5.28706  21
  -4  -1  -2 122.681 7.76020  14
  -4  -1  -2 106.193 8.16557  11
  -4  -1  -2 121.624 9.61908   6
   4   1   2 113.792 9.41955   9
   4   1   2 113.490 10.3969  12
   4   1   2 111.312 11.4503   5
  -4   1  -2 118.313 7.09779   4
  -4   1  -2 125.533 10.8065  13
   4   1   2 117.258 5.14186  21
  -4   1  -2 117.480 5.34708   1
   4   1   2 116.375 6.56992   3
   4   1   2 118.305 6.07240   2
  -4   1  -2 118.275 7.45280  14
  -4   1  -2 119.783 8.20159   6
   4   1   2 109.182 7.23983  13
  -5  -1  -2 20.1177 1.82685   1
  -5  -1  -2 20.6752 3.41225  14
   5  -1   2 19.8780 1.56253  21
   5  -1   2 20.6020 1.33093  15
   5  -1   2 18.1580 4.02500  12
  -5  -1  -2 15.8944 4.06947   6
   5  -1   2 19.3577 2.65749   3
   5  -1   2 17.5305 1.32811  17
   5  -1   2 16.1520 5.77416   5
   5  -1   2 17.1906 3.79460   9
  -5  -1  -2 19.6904 4.31554  11
   5  -1   2 16.3808 2.03436   2
   5  -1   2 17.3999 1.61088  19
   5   1   2 7.87687 4.39187   5
  -5   1  -2 20.0254 5.92584  13
   5   1   2 15.0969 2.14027   3
   5   1   2 17.5752 1.47372  17
   5   1   2 16.0756 2.01290   2
  -5   1  -2 16.1348 1.45976   1
  -5   1  -2 23.7585 3.72837  11
   5   1   2 22.6222 5.05752   9
   5   1   2 17.9489 1.40326  21
  -5   1  -2 21.6227 3.75703   6
   5   1   2 8.72591 3.81089  12
   5   1   2 17.9121 1.29496  15
  -5   1  -2 20.7969 3.34379  14
   6  -1   2 12.8170 1.14920  15
   6  -1   2 7.32399 3.18726  12
   6  -1   2 6.57096 2.84992   9
   6  -1   2 12.5356 2.09585   2
  -6  -1  -2 9.95662 3.37576  11
  -6  -1  -2 13.0091 1.60186   1
   6  -1   2 14.6568 1.23288  22
   6  -1   2 7.62345 4.55658  13
   6  -1   2 14.7811 1.25560  17
  -6  -1  -2 17.0632 4.18375   6
   6  -1   2 11.5814 1.50423  19
  -6  -1  -2 11.9272 2.88951  14
   6  -1   2 13.1319 1.34992  21
   6  -1   2 7.10572 6.37708   5
   6  -1   2 14.2462 2.52701   3
   6   1   2 11.1508 1.23328  17
   6   1   2 11.4199 1.09622  15
   6   1   2 13.0743 1.27983  21
  -6   1  -2 7.08562 5.62984  13
   6   1   2 12.8243 4.67480  12
   6   1   2 9.70636 3.32267   9
   6   1   2 9.59055 3.37842  13
   6   1   2 3.52747 4.22268   5
  -6   1  -2 7.58709 2.62737  11
   6   1   2 8.19398 1.88556   3
   6   1   2 11.2058 1.18584  22
   6   1   2 11.7015 2.01685   2
   6   1   2 11.8573 1.38278  19
  -6   1  -2 12.8781 3.19707   6
   7  -1   2 13.1368 1.20011  15
   7  -1   2 15.3760 2.23083   2
  -7  -1  -2 7.53147 2.39111  14
   7  -1   2 10.2123 1.11899  17
  -7  -1  -2 10.0499 1.62562   1
   7  -1   2 11.1750 3.92133   9
   7  -1   2 13.4658 4.34051  12
   7  -1   2 13.4716 1.60859  19
  -7  -1  -2 8.08225 4.06368  11
  -7  -1  -2 13.8345 4.44973   6
   7  -1   2 11.8742 6.21392   5
   7  -1   2 11.7240 2.70535   3
   7  -1   2 12.5533 1.28847  22
   7  -1   2 12.7643 1.46044  21
   7   1   2 14.4536 1.26629  15
   7   1   2 16.4661 1.51471  21
   7   1   2 12.5496 2.17892   2
   7   1   2 12.7942 4.75979  12
   7   1   2 17.6871 4.40487   9
   7   1   2 14.7147 1.57590  19
  -7   1  -2 10.6763 3.11922  14
   7   1   2 9.74741 1.26101  17
   7   1   2 13.4145 2.68759   3
  -7   1  -2 8.04999 3.67657  11
   7   1   2 12.2259 1.35088  22
   8  -1   2 3.01988 5.92988   5
   8  -1   2 3.76490 1.54791   3
   8  -1   2 -0.3927 0.48128  22
  -8  -1  -2 -0.5301 0.60326   1
   8  -1   2 -0.3653 0.56161  17
   8  -1   2 0.45843 0.82602  19
  -8  -1  -2 0.06029 3.33719   6
   8  -1   2 0.42274 2.60944  12
  -8  -1  -2 -5.0638 4.19409  11
   8  -1   2 -4.6411 1.88863   9
  -8  -1  -2 1.47361 1.75866  14
   8  -1   2 0.55715 0.91259   2
   8  -1   2 0.69376 0.65101  21
   8  -1   2 -0.4688 0.34276  15
   8   1   2 -0.3746 0.50338  15
   8   1   2 -0.1426 0.54247  21
  -8   1  -2 2.39015 1.87918  14
   8   1   2 -0.7396 0.53536  22
   8   1   2 -0.7924 0.55790  19
   8   1   2 -2.9736 2.46505   9
   8   1   2 -2.5358 5.16322   5
   8   1   2 -0.3496 0.92882   2
   8   1   2 0.58252 0.63298  17
   8   1   2 -1.2382 1.08667   3
   8   1   2 3.91669 3.01318  12
   9  -1   2 1.60717 0.68912  15
  -9  -1  -2 1.39996 0.98943   1
   9  -1   2 0.47129 1.13862   2
   9  -1   2 -1.0151 1.56348   3
   9  -1   2 1.88373 1.03214  19
   9  -1   2 1.80411 0.92439  21
   9  -1   2 0.88685 0.62151  22
   9  -1   2 1.21322 0.67995  17
   9   1   2 1.36034 0.70119  15
   9   1   2 1.30950 0.80829  17
   9   1   2 1.93279 0.78254  22
   9   1   2 1.68455 1.40465   3
   9   1   2 0.79674 0.75723  19
   9   1   2 1.95002 0.89928  21
   9   1   2 2.14642 1.17559   2
  10  -1   2 1.55292 1.40669   2
  10  -1   2 0.35512 0.51985  17
  10  -1   2 2.34489 0.79357  22
  10  -1   2 -0.1873 0.67075  21
  10  -1   2 0.60065 0.85326  19
  10  -1   2 0.34124 0.60126  15
  10  -1   2 0.42672 1.60192   3
  10   1   2 0.08396 0.64539  15
  10   1   2 1.04725 0.89721  21
  10   1   2 0.41151 0.68378  17
  10   1   2 0.11952 0.84987  19
  10   1   2 1.45278 0.88664  22
  10   1   2 -1.2219 1.10749   2
  10   1   2 0.01829 1.59502   3
  11  -1   2 14.1831 4.12447   3
  11  -1   2 18.1294 1.69779  17
  11  -1   2 20.4483 1.93688  15
  11  -1   2 12.1253 2.73452   2
  11  -1   2 14.5541 2.12842  21
  11  -1   2 17.5485 2.68690  19
  11   1   2 13.2618 3.51994   3
  11   1   2 17.6393 2.62762  19
  11   1   2 19.1819 3.36307   2
  11   1   2 16.2299 1.77402  17
  11   1   2 16.9494 1.73640  15
  11   1   2 18.5385 2.20435  21
  12  -1   2 10.2955 1.50172  17
  12  -1   2 13.1397 1.72067  15
  12  -1   2 14.2646 2.64942  19
  12   1   2 13.2763 2.42094  19
  12   1   2 13.3361 1.60827  17
  12   1   2 14.2266 1.70219  15
  13  -1   2 1.31325 0.90605  15
  13  -1   2 -0.1419 1.13804  19
  13  -1   2 -0.7130 0.68510  17
  13   1   2 0.73969 0.80407  17
  13   1   2 0.46472 0.78599  15
  13  -2  -2 21.4183 2.03596  15
  13  -2  -2 17.5917 1.77278  17
  13   2  -2 16.8494 1.82254  17
  13   2  -2 19.3137 2.02025  15
  13   2  -2 11.8904 2.51247  19
  12  -2  -2 1.19950 0.85741  15
  12  -2  -2 1.01185 0.66429  17
  12  -2  -2 -0.6503 0.84505  19
  12   2  -2 -0.0581 0.85865  19
  12   2  -2 0.82938 0.53618  17
  12   2  -2 0.42178 0.79008  15
  11  -2  -2 7.70535 2.87479   3
  11  -2  -2 11.6576 2.81087   2
  11  -2  -2 11.0429 2.25492  19
  11  -2  -2 13.6834 1.40070  17
  11  -2  -2 10.6079 1.52207  15
  11   2  -2 10.1236 3.39245   3
  11   2  -2 9.51232 2.08283  19
  11   2  -2 10.6480 1.79256  21
  11   2  -2 9.08532 1.35528  15
  11   2  -2 11.9361 1.39885  17
  10  -2  -2 5.98175 2.20868   2
  10  -2  -2 9.53891 1.95154  19
  10  -2  -2 13.2088 3.95004   3
  10  -2  -2 7.91920 1.61575  21
  10  -2  -2 8.69311 1.06774  17
  10  -2  -2 9.16372 1.18744  15
  10   2  -2 8.03434 1.42070  21
  10   2  -2 8.91829 1.72245  19
  10   2  -2 9.33203 1.16938  15
  10   2  -2 6.23906 1.93835   2
  10   2  -2 7.61650 2.76170   3
  10   2  -2 9.28753 1.14903  17
   9  -2  -2 1.06944 0.53645  22
   9  -2  -2 2.15451 0.65840  15
   9  -2  -2 1.99500 1.05107  19
   9  -2  -2 1.20187 0.82794  21
   9  -2  -2 1.82215 0.60776  17
  -9  -2   2 0.95466 1.25837   1
   9  -2  -2 -0.5492 1.23980   3
   9  -2  -2 1.55218 1.37492   2
   9   2  -2 1.21032 0.62179  17
   9   2  -2 2.15880 0.91057  21
   9   2  -2 1.25613 1.11216   2
   9   2  -2 1.27196 1.62323   3
   9   2  -2 1.46468 0.62641  15
   9   2  -2 3.39145 1.09719  19
   8  -2  -2 0.59048 1.20921   3
   8  -2  -2 8.17002 6.70109   5
  -8  -2   2 0.84830 0.87552   1
   8  -2  -2 3.86250 2.21670  12
  -8  -2   2 2.06677 4.26721   6
   8  -2  -2 1.39598 0.78034  21
   8  -2  -2 1.56632 1.28155   2
  -8  -2   2 2.58913 1.70374  14
   8  -2  -2 1.45869 0.50615  22
   8  -2  -2 1.87876 0.89245  19
   8  -2  -2 2.11681 0.61196  17
  -8  -2   2 -3.2038 3.56732  11
   8  -2  -2 1.19769 2.05204   9
   8   2  -2 1.41365 0.74720   2
   8   2  -2 2.16787 0.59134  17
   8   2  -2 1.43830 0.70034  21
   8   2  -2 2.06202 2.43498   9
   8   2  -2 0.34884 0.98414   3
  -8   2   2 1.13994 1.65782  14
   8   2  -2 0.22068 0.92993  22
   8   2  -2 5.64560 2.75187  12
   8   2  -2 1.46536 0.73416  19
   8   2  -2 1.10274 0.52533  15
   7  -2  -2 5.55244 1.56566   2
   7  -2  -2 -1.9122 4.30932   5
  -7  -2   2 4.21661 1.20846   1
   7  -2  -2 4.03236 2.25559  12
   7  -2  -2 2.25755 0.88841  19
   7  -2  -2 3.65202 0.87571  21
  -7  -2   2 5.97734 2.67775  14
   7  -2  -2 5.01870 0.80621  15
   7  -2  -2 4.08950 0.69234  17
   7  -2  -2 3.20653 0.59848  22
  -7  -2   2 0.64945 3.12790  11
   7  -2  -2 6.40156 5.15691  13
   7  -2  -2 7.02897 2.33807   9
  -7  -2   2 11.3316 4.42949   6
   7  -2  -2 4.81102 1.83785   3
   7   2  -2 4.46478 0.75968  15
   7   2  -2 6.71547 3.39844  12
   7   2  -2 2.42929 1.02514   2
   7   2  -2 4.76577 1.65756   3
   7   2  -2 3.59817 0.80526  21
   7   2  -2 2.92087 0.66020  17
   7   2  -2 4.70939 4.97904   5
  -7   2   2 8.96567 3.82702  11
  -7   2   2 6.03462 2.27821  14
   7   2  -2 4.12911 0.97730  19
   7   2  -2 3.70518 0.74957  22
  -6  -2   2 1.56561 2.28406  11
   6  -2  -2 1.41953 1.31303  12
   6  -2  -2 -3.9470 3.11192  13
   6  -2  -2 1.25372 0.41376  17
   6  -2  -2 0.73137 0.95167   3
   6  -2  -2 0.19260 0.72178   2
   6  -2  -2 1.49747 0.43059  15
   6  -2  -2 0.96573 0.59297  19
   6  -2  -2 1.37127 0.39367  22
  -6  -2   2 3.00302 1.58400  14
   6  -2  -2 -1.5649 3.01722   5
   6  -2  -2 1.35862 0.65530  21
   6   2  -2 0.44530 2.00763   9
  -6   2   2 -0.7342 0.88758  14
   6   2  -2 0.96085 0.98250   3
   6   2  -2 1.70655 0.57465  21
   6   2  -2 1.47431 0.58356  19
  -6   2   2 0.21126 5.08979  13
   6   2  -2 0.71681 0.45683  17
   6   2  -2 -2.0947 1.97412  12
   6   2  -2 -4.7888 2.83511  13
   6   2  -2 2.45151 2.12955  10
   6   2  -2 1.77853 0.77077   2
   6   2  -2 1.79574 0.44903  15
   5  -2  -2 238.867 10.1611  21
   5  -2  -2 245.005 9.73415  15
   5  -2  -2 228.073 19.4065  13
  -5  -2   2 212.161 15.3768  11
  -5  -2   2 246.469 16.1195   6
   5  -2  -2 239.408 11.2765   2
  -5  -2   2 234.886 10.6999   1
   5  -2  -2 252.004 21.7445   5
   5  -2  -2 239.242 13.4935  12
   5  -2  -2 242.100 9.65824  17
   5  -2  -2 247.020 12.5160   3
  -5  -2   2 256.641 13.2524  14
   5  -2  -2 248.891 13.6572   9
  -5   2   2 241.596 21.1131  13
   5   2  -2 242.868 15.9360  13
   5   2  -2 244.843 11.8232   3
   5   2  -2 223.430 12.3503  10
   5   2  -2 250.881 10.7700   2
  -5   2   2 214.770 14.1002  10
   5   2  -2 284.401 20.4965   5
   5   2  -2 222.152 15.4781  12
  -5   2   2 208.170 12.2219  14
   5   2  -2 243.577 14.1026   9
  -5   2   2 249.913 15.2104  11
   5   2  -2 243.307 9.91838  21
  -4  -2   2 79.0752 4.30200   1
  -4  -2   2 76.0133 5.60808  14
   4  -2  -2 80.7749 4.67950   2
  -4  -2   2 84.8579 7.47082   6
   4  -2  -2 83.0305 6.00693  12
   4  -2  -2 81.7907 5.39590   3
   4  -2  -2 87.7650 11.4354   5
  -4  -2   2 77.7935 7.63364  11
   4  -2  -2 74.6251 5.87694   9
   4   2  -2 84.2260 7.69189  12
   4   2  -2 78.3896 3.67277  21
   4   2  -2 80.3017 4.91285   3
   4   2  -2 95.3192 9.91169   5
   4   2  -2 86.5193 8.11905  13
  -4   2   2 82.9410 5.48506  14
   4   2  -2 89.7824 6.69606   9
   4   2  -2 79.8612 4.19376   2
  -4   2   2 78.6444 7.94241  10
   4   2  -2 74.0405 5.55355  10
  -3  -2   2 109.366 6.53614  14
   3  -2  -2 113.890 11.6181   5
  -3  -2   2 113.512 8.38906   6
   3  -2  -2 120.691 5.05803  21
   3  -2  -2 109.436 6.29234   3
   3  -2  -2 110.274 5.69016   2
  -3  -2   2 121.447 5.45100   1
  -3  -2   2 98.3132 8.27974  11
   3  -2  -2 110.288 6.81719   9
   3  -2  -2 110.576 6.60752  12
  -3   2   2 129.723 12.4681  13
   3   2  -2 112.108 8.45860  12
   3   2  -2 122.931 7.42579   9
   3   2  -2 115.524 6.83171  10
  -3   2   2 108.736 6.25955  14
   3   2  -2 109.573 8.78266  13
   3   2  -2 118.485 4.82367  21
   3   2  -2 119.118 5.89200   3
   3   2  -2 126.348 10.1372   5
  -3   2   2 112.421 9.52408  10
   2  -2  -2 530.978 21.0167  21
   2  -2  -2 531.539 22.4883  12
  -2  -2   2 532.715 22.2985  14
   2  -2  -2 527.075 22.7015   9
  -2  -2   2 508.227 24.8095  11
  -2  -2   2 571.895 24.6056   6
   2  -2  -2 518.835 28.1172   5
   2   2  -2 489.355 24.7437  13
   2   2  -2 533.003 23.2450  10
   2   2  -2 573.836 20.8374  21
  -2   2   2 513.200 21.9920  14
   2   2  -2 611.439 26.1646   5
   2   2  -2 580.708 23.1254   9
  -2   2   2 549.750 28.3189  13
  -1  -2   2 3981.09 160.689  14
  -1  -2   2 4311.52 163.481  11
   1  -2  -2 3882.25 161.228   9
   1  -2  -2 3987.53 161.065   6
  -1  -2   2 4103.56 162.508   6
   1   2  -2 4615.42 162.858  10
  -1   2   2 4649.44 167.401  10
   1   2  -2 4071.96 164.069  13
  -1   2   2 4304.78 166.775  13
   0  -2  -2 2035.07 83.9047   9
   0  -2  -2 2137.46 85.2686   6
   0  -2  -2 2073.06 84.4164   5
   0  -2   2 2240.43 83.6950  12
   0  -2   2 2061.68 83.2336   9
   0   2   2 2179.37 86.0022  12
   0   2  -2 2243.16 85.5211  10
   0   2   2 2477.05 88.3366  13
   0   2   2 2140.67 84.5578   5
   0   2  -2 2206.45 85.1146   5
   1  -2   2 1637.37 64.1377   9
  -1  -2  -2 1752.44 64.2099  14
   1  -2   2 1561.18 64.2855  12
  -1   2  -2 1597.34 62.6051  21
  -1   2  -2 1779.80 67.2501   5
   1   2   2 1632.33 64.0589   5
  -1   2  -2 1728.27 67.8604  13
  -1   2  -2 1739.49 65.3220  10
   1   2   2 1454.40 66.9660  12
  -1   2  -2 1699.69 63.3079  14
   1   2   2 1536.24 66.7121   9
   1   2   2 1708.24 63.4471   5
   1   2   2 1520.38 65.5727  13
   2  -2   2 426.320 25.3396   5
  -2  -2  -2 387.469 17.6470   1
  -2  -2  -2 460.603 19.0284  14
  -2  -2  -2 457.198 21.6884   6
  -2  -2  -2 419.035 20.4752  11
   2  -2   2 433.451 19.3090   9
   2  -2   2 441.042 19.6862  12
  -2   2  -2 460.348 18.2430  14
  -2   2  -2 436.527 19.1295  10
   2   2   2 409.922 22.5969  12
   2   2   2 446.283 21.0022   5
   2   2   2 420.993 21.6879   9
   2   2   2 384.847 18.5572  13
  -2   2  -2 477.195 23.1243  13
  -3  -2  -2 91.2350 4.74858   1
   3  -2   2 91.3996 6.64340   9
   3  -2   2 94.0444 10.8145   5
   3  -2   2 94.7025 5.06348   2
  -3  -2  -2 97.2452 6.32466  14
  -3  -2  -2 92.8015 8.07316   6
  -3  -2  -2 87.0366 7.38745  11
   3  -2   2 97.8329 7.15180  12
   3  -2   2 97.2152 4.34730  21
   3   2   2 92.5684 4.01976  21
   3   2   2 80.5955 8.04538   9
   3   2   2 100.149 8.95920   5
   3   2   2 86.6003 8.29004  10
   3   2   2 80.3010 8.62567  12
  -3   2  -2 102.079 6.20099   4
  -3   2  -2 112.089 9.25417  13
  -3   2  -2 92.5646 6.26491  10
  -3   2  -2 97.2954 5.83654  14
   4  -2   2 52.7220 5.42060   9
   4  -2   2 53.3611 4.38393   3
   4  -2   2 59.7337 3.10700  21
   4  -2   2 58.0762 3.87074   2
  -4  -2  -2 68.0548 7.14967   6
   4  -2   2 49.5520 10.2538   5
  -4  -2  -2 65.2277 5.26438  14
  -4  -2  -2 52.7516 6.33517  11
   4  -2   2 63.3044 6.16192  12
  -4  -2  -2 52.2779 3.43527   1
   4   2   2 65.8326 8.15994   5
   4   2   2 57.4688 3.65939   2
  -4   2  -2 54.8651 4.87095   4
  -4   2  -2 51.6066 5.15487  10
  -4   2  -2 58.8761 4.71722  11
   4   2   2 57.9797 2.81808  21
   4   2   2 59.6211 3.97039   3
   4   2   2 51.9886 6.65941   9
  -4   2  -2 66.7214 8.39958  13
  -4   2  -2 64.8001 4.88032  14
   4   2   2 51.1981 7.38057  12
  -5  -2  -2 363.744 15.7121   1
  -5  -2  -2 386.436 22.2776   6
  -5  -2  -2 370.082 18.5610  14
  -5  -2  -2 331.877 20.4341  11
   5  -2   2 367.120 17.5576   3
   5  -2   2 359.205 20.2014  12
   5  -2   2 359.321 16.2378   2
   5  -2   2 379.005 29.0169   5
   5  -2   2 376.996 14.6370  17
   5  -2   2 370.658 14.6031  15
   5  -2   2 340.871 14.5307  22
   5  -2   2 359.917 19.5006   9
   5  -2   2 365.443 15.4107  19
   5  -2   2 353.241 15.0047  21
  -5   2  -2 381.424 18.4842   4
   5   2   2 399.022 26.2729   5
   5   2   2 361.650 14.6949  21
   5   2   2 344.452 14.8082  17
   5   2   2 363.480 15.8747   2
  -5   2  -2 386.363 24.4340  13
  -5   2  -2 369.510 18.0139  11
   5   2   2 352.769 23.6810  12
   5   2   2 362.971 14.6162  15
  -5   2  -2 382.929 18.0878  14
   5   2   2 368.740 21.4411   9
   5   2   2 380.438 16.7235   3
   5   2   2 348.946 18.7462  10
   6  -2   2 24.4774 5.53822  12
   6  -2   2 15.7305 2.92337   3
   6  -2   2 21.4478 1.52338  17
  -6  -2  -2 15.2482 4.29486   6
   6  -2   2 20.9978 4.35556   9
   6  -2   2 15.8355 6.57382   5
   6  -2   2 24.4836 2.13467  19
  -6  -2  -2 18.4686 3.42482  14
   6  -2   2 22.1128 2.51292   2
   6  -2   2 20.1677 1.51236  22
   6  -2   2 20.5826 1.47340  15
   6  -2   2 21.0460 1.81798  21
  -6  -2  -2 22.0134 2.22254   1
  -6  -2  -2 20.5949 5.13027  11
   6   2   2 18.8146 1.45793  15
   6   2   2 18.6696 1.68923  17
   6   2   2 11.5479 4.97982  12
   6   2   2 18.2921 4.67765   9
   6   2   2 21.4075 2.29071   2
   6   2   2 29.3676 6.99560   5
   6   2   2 21.0065 1.60877  21
   6   2   2 21.9317 1.77861  19
   6   2   2 17.3671 2.44392   3
  -6   2  -2 24.2042 7.44778  13
  -6   2  -2 19.4487 3.98442  11
  -6   2  -2 24.7425 4.07134  14
   7  -2   2 3.68641 0.76639  17
   7  -2   2 1.65895 0.82190  21
  -7  -2  -2 -1.9059 3.46360  11
   7  -2   2 2.64158 4.39236   5
  -7  -2  -2 -2.7091 2.99645   6
   7  -2   2 1.33128 0.85872  19
   7  -2   2 3.17229 1.70876   3
   7  -2   2 2.18055 0.56703  15
  -7  -2  -2 1.02771 0.71502   1
   7  -2   2 2.70247 4.32982  13
   7  -2   2 3.16581 1.40503   2
   7  -2   2 3.94078 2.18954   9
   7  -2   2 3.06162 2.45882  12
  -7  -2  -2 1.75180 1.60334  14
   7   2   2 2.47055 0.72811  21
   7   2   2 3.72451 3.86293  12
   7   2   2 2.42895 0.97717   2
   7   2   2 1.68430 1.06182   3
   7   2   2 1.81324 4.62920   5
   7   2   2 1.98691 0.73805  19
  -7   2  -2 12.0046 8.42217  13
   7   2   2 0.82448 2.98983   9
   7   2   2 2.40921 0.77361  17
   7   2   2 2.89417 0.68388  15
  -7   2  -2 1.14451 1.57523  14
   8  -2   2 22.7944 2.43569  19
   8  -2   2 21.4373 1.72110  17
   8  -2   2 23.7579 1.75382  22
   8  -2   2 23.1157 2.19146  21
   8  -2   2 28.4523 10.8858   5
  -8  -2  -2 15.9584 5.65923  11
   8  -2   2 19.4980 3.72140   3
  -8  -2  -2 23.7156 6.86264   6
   8  -2   2 19.8618 2.79498   2
  -8  -2  -2 26.4272 2.63234   1
   8  -2   2 30.0651 5.81634   9
   8  -2   2 25.0533 6.19736  12
   8  -2   2 24.6101 1.82444  15
   8   2   2 23.6138 2.25065  19
   8   2   2 21.7645 2.70037   2
   8   2   2 27.8945 3.66716   3
   8   2   2 23.3568 1.97056  22
   8   2   2 26.8009 1.88372  15
   8   2   2 27.2953 2.08119  21
  -8   2  -2 30.0146 5.13091  14
   8   2   2 26.1537 7.24339  12
   8   2   2 19.9004 1.81719  17
   8   2   2 29.6396 7.09438   9
   9  -2   2 3.61782 1.80951   3
   9  -2   2 8.32612 2.04132   2
   9  -2   2 6.84037 1.52904  19
   9  -2   2 8.51120 1.20563  15
  -9  -2  -2 7.36477 1.71426   1
   9  -2   2 8.67151 1.26302  17
   9  -2   2 8.34834 1.60223  21
   9  -2   2 10.4524 1.24340  22
   9   2   2 6.63068 1.73659   2
   9   2   2 8.21578 1.50173  19
   9   2   2 5.59801 1.23066  22
   9   2   2 8.48036 1.41755  21
   9   2   2 9.27748 1.17274  15
   9   2   2 4.62852 2.04584   3
  10  -2   2 20.1226 4.01860   3
  10  -2   2 15.6889 1.63497  22
  10  -2   2 14.7768 3.17778   2
  10  -2   2 16.6623 1.61013  17
 -10  -2  -2 19.9270 2.80170   1
  10  -2   2 16.8590 1.69087  15
  10  -2   2 16.9041 2.26576  19
  10  -2   2 18.3021 2.13782  21
  10   2   2 14.8229 2.77225  22
  10   2   2 9.08548 3.22990   3
  10   2   2 20.7184 2.41227  19
  10   2   2 20.7422 2.01769  21
  10   2   2 18.3646 1.74999  15
  10   2   2 17.8813 1.86738  17
  10   2   2 17.5028 3.04503   2
  11  -2   2 46.1287 2.99146  17
  11  -2   2 42.5610 4.03193  19
  11  -2   2 45.1898 2.87555  22
  11  -2   2 47.0926 5.39658   2
  11  -2   2 44.1459 3.04237  15
  11   2   2 45.8224 3.40091  21
  11   2   2 47.1344 3.14163  17
  11   2   2 45.4992 3.00076  15
  11   2   2 41.3602 5.73463   3
  11   2   2 42.8185 3.79733  19
  12  -2   2 14.8590 1.72986  17
  12  -2   2 10.2624 2.24840  19
  12  -2   2 21.0893 1.99460  15
  12   2   2 17.4636 1.95100  17
  12   2   2 14.2305 2.54919  19
  12   2   2 17.9971 1.79854  15
  13  -2   2 7.81667 1.35036  17
  13  -2   2 7.57366 1.57398  15
  13   2   2 9.33498 1.48649  17
  13   2   2 6.40833 1.33354  15
  13  -3  -2 0.44792 0.73305  17
  13  -3  -2 0.04150 0.72263  15
  13  -3  -2 0.35505 1.28517  19
  13   3  -2 -0.1348 0.84454  15
  12  -3  -2 0.76000 1.15547  19
  12  -3  -2 1.34480 0.91550  15
  12  -3  -2 1.41844 0.68449  17
  12   3  -2 0.34054 0.80473  15
  11  -3  -2 1.39754 0.70023  17
  11  -3  -2 3.19963 0.87902  15
  11  -3  -2 -0.4810 0.85805  19
  11  -3  -2 -1.2781 1.80897   3
  11  -3  -2 4.45880 1.95161   2
  11   3  -2 2.26512 1.15524  21
  11   3  -2 0.16574 1.17868  19
  11   3  -2 1.73044 0.73528  17
  11   3  -2 2.37207 0.79300  15
  11   3  -2 -2.7641 1.72932   3
  10  -3  -2 0.94758 1.34195   2
  10  -3  -2 3.47413 1.17833  21
  10  -3  -2 4.84946 2.32593   3
  10  -3  -2 3.33820 0.80090  17
  10  -3  -2 2.80657 0.80040  15
  10  -3  -2 3.64139 1.45559  19
  10   3  -2 3.94049 1.89761   3
  10   3  -2 3.84465 1.07547  19
  10   3  -2 3.81815 0.86352  17
  10   3  -2 2.97236 0.99889  21
  10   3  -2 2.60105 0.74472  15
   9  -3  -2 44.7183 2.67919  15
   9  -3  -2 44.7567 2.34284  22
   9  -3  -2 37.7732 3.45059  19
   9  -3  -2 41.8367 2.49943  17
   9  -3  -2 41.3875 3.21786  21
   9  -3  -2 35.1681 4.15865   2
  -9  -3   2 46.4703 4.00401   1
   9  -3  -2 37.4780 4.97548   3
   9   3  -2 38.1930 2.50501  17
   9   3  -2 47.0388 3.04510  21
   9   3  -2 44.5491 3.34964  19
   9   3  -2 44.5900 4.85199   3
   8  -3  -2 0.65210 0.43654  22
  -8  -3   2 -1.0476 4.13811   6
   8  -3  -2 0.52319 0.40835  17
   8  -3  -2 0.89836 0.52981  15
   8  -3  -2 0.71547 0.69311  21
   8  -3  -2 0.62220 0.83227  19
   8  -3  -2 1.66035 1.16679   3
   8  -3  -2 3.61350 5.14155   5
   8  -3  -2 0.99880 1.03008   2
  -8  -3   2 -0.1628 0.88387   1
   8  -3  -2 1.90433 2.12785  12
  -8  -3   2 1.28407 1.57876  14
   8  -3  -2 2.22026 1.55990   9
   8   3  -2 -0.0460 0.66368  19
   8   3  -2 -0.4680 0.47705  17
   8   3  -2 -2.8352 4.21751   5
   8   3  -2 2.40286 0.97343   2
   8   3  -2 6.20186 2.40277   9
   8   3  -2 0.96347 1.14430   3
   8   3  -2 0.64001 0.56617  21
   8   3  -2 0.25328 0.45547  15
   8   3  -2 -1.9103 3.71871  12
  -8   3   2 1.74822 1.76475  14
   7  -3  -2 69.1486 14.4374   5
   7  -3  -2 74.9760 4.33667  21
  -7  -3   2 90.9380 10.6661   6
   7  -3  -2 69.2023 7.07763  12
   7  -3  -2 83.3351 3.87035  15
   7  -3  -2 81.9992 3.57617  22
   7  -3  -2 78.4522 3.72142  17
   7  -3  -2 78.3355 7.57884   9
  -7  -3   2 66.5726 9.63583  11
   7  -3  -2 82.3451 6.81148   3
   7  -3  -2 80.2268 4.80207  19
  -7  -3   2 78.2594 5.06323   1
  -7  -3   2 83.0570 7.28716  14
   7  -3  -2 56.1173 12.9016  13
   7  -3  -2 81.5515 5.66927   2
  -7   3   2 68.2601 14.8228  13
  -7   3   2 81.4211 7.00687  14
  -7   3   2 63.3238 9.55811  11
   7   3  -2 79.4195 3.83373  17
   7   3  -2 86.7864 14.6016   5
   7   3  -2 76.3197 7.96459   9
   7   3  -2 77.8300 4.89256   2
   7   3  -2 81.2270 3.75016  15
   7   3  -2 72.4208 3.94888  21
   7   3  -2 76.3316 4.29995  19
   7   3  -2 81.2431 6.01642   3
   7   3  -2 61.5980 9.79999  12
  -7   3   2 77.4712 4.94209  20
  -6  -3   2 119.642 8.53347  14
   6  -3  -2 117.844 5.62919  21
  -6  -3   2 113.543 6.31243   1
   6  -3  -2 123.376 8.86096   9
   6  -3  -2 120.265 14.1935  13
   6  -3  -2 116.167 6.84218   2
   6  -3  -2 111.923 4.82437  22
   6  -3  -2 124.206 8.09783   3
  -6  -3   2 97.9038 10.6594  11
   6  -3  -2 121.724 5.03058  17
   6  -3  -2 105.356 15.4694   5
   6  -3  -2 107.212 5.05398  15
   6  -3  -2 111.914 8.46149  12
  -6  -3   2 120.005 12.0251   6
   6  -3  -2 116.964 6.01637  19
   6   3  -2 115.598 4.99516  15
  -6   3   2 114.165 7.96621  14
   6   3  -2 118.422 13.5685   5
   6   3  -2 101.247 8.91535  10
   6   3  -2 111.924 5.51084  19
  -6   3   2 107.358 11.6830  10
   6   3  -2 112.351 9.14032   9
   6   3  -2 123.239 7.25311   3
   6   3  -2 117.042 5.26626  21
  -6   3   2 95.3008 16.2623  13
   6   3  -2 114.017 11.2193  12
   6   3  -2 114.387 5.11661  17
  -6   3   2 109.883 10.1301  11
   6   3  -2 94.0515 9.67783  13
   6   3  -2 115.854 6.03953   2
   5  -3  -2 201.585 10.7776   3
   5  -3  -2 179.066 9.42362   2
   5  -3  -2 197.248 8.43864  21
   5  -3  -2 189.684 7.91165  15
  -5  -3   2 190.744 9.11102   1
  -5  -3   2 184.086 11.0567  14
  -5  -3   2 188.597 14.4649   6
   5  -3  -2 201.738 20.1401   5
   5  -3  -2 201.460 11.6666   9
   5  -3  -2 186.951 7.81523  17
   5  -3  -2 191.211 11.2092  12
   5   3  -2 174.019 11.7292  10
  -5   3   2 174.193 14.5888  10
   5   3  -2 200.924 16.5431   5
   5   3  -2 192.076 8.03396  21
   5   3  -2 203.996 14.8079  12
   5   3  -2 168.190 12.6389  13
   5   3  -2 194.876 9.70685   3
   5   3  -2 200.865 8.74971   2
  -5   3   2 193.369 10.6227  14
   5   3  -2 210.725 12.5213   9
  -5   3   2 196.161 19.6981  13
  -4  -3   2 33.9817 5.06254   6
   4  -3  -2 32.4620 8.28136   5
  -4  -3   2 30.3602 3.40259  14
   4  -3  -2 33.3081 3.47109  12
   4  -3  -2 31.5238 3.24862   3
   4  -3  -2 34.9952 2.09806  21
  -4  -3   2 32.4804 2.46921   1
   4  -3  -2 25.2257 3.37937   9
  -4  -3   2 36.8225 5.76157  11
   4  -3  -2 31.6287 2.67404   2
   4   3  -2 37.2963 4.44481   9
   4   3  -2 33.1895 1.78166  21
   4   3  -2 36.5262 4.23306  10
   4   3  -2 28.9650 5.32065  13
   4   3  -2 33.1142 2.64229   3
   4   3  -2 32.6957 6.07819  12
   4   3  -2 33.7966 6.11818   5
  -4   3   2 33.3490 8.19336  13
  -4   3   2 32.8803 3.11543  14
  -4   3   2 31.2806 6.41454  10
   3  -3  -2 40.6052 7.72677   5
   3  -3  -2 51.1337 3.81784   3
   3  -3  -2 48.6675 4.13450   9
  -3  -3   2 50.8262 5.85623  11
   3  -3  -2 50.2716 4.02433  12
   3  -3  -2 51.2521 3.28738   2
   3  -3  -2 50.1697 2.60558  21
  -3  -3   2 53.6954 3.09179   1
  -3  -3   2 46.3461 3.79062  14
  -3  -3   2 52.5065 5.68546   6
   3   3  -2 51.5925 5.93099  12
  -3   3   2 50.7273 3.54560  14
  -3   3   2 59.3177 7.81105  10
   3   3  -2 44.9942 4.90548  10
  -3   3   2 35.7481 7.84065  13
   3   3  -2 44.7063 5.49566  13
   3   3  -2 50.0611 2.28771  21
   3   3  -2 52.9713 4.98493   9
   3   3  -2 50.8790 6.07203   5
   2  -3  -2 166.912 13.0716   5
   2  -3  -2 166.809 6.85710  21
   2  -3  -2 155.089 8.01280   3
  -2  -3   2 158.114 10.2692   6
   2  -3  -2 161.420 7.54199   2
  -2  -3   2 155.917 10.5988  11
  -2  -3   2 156.323 7.92665  14
   2  -3  -2 161.308 8.44219   9
   2  -3  -2 174.374 8.44828  12
  -2  -3   2 173.388 7.31773   1
   2   3  -2 159.885 6.54953  21
   2   3  -2 191.581 10.8402  12
   2   3  -2 170.452 9.86772  10
   2   3  -2 187.458 9.33153   9
  -2   3   2 176.354 13.0582  10
   2   3  -2 153.205 9.87138   5
  -2   3   2 175.200 13.8804  13
  -2   3   2 167.176 10.0181   4
  -2   3   2 163.661 7.56723  14
   2   3  -2 158.513 10.7111  13
  -1  -3   2 359.420 15.5038  14
   1  -3  -2 362.210 16.8054   6
  -1  -3   2 403.934 18.7927  11
  -1  -3   2 403.453 18.2463   6
   1  -3  -2 391.555 16.4783  12
   1  -3  -2 351.223 14.9328  21
   1  -3  -2 349.160 16.2347   9
   1  -3  -2 352.103 19.6454   5
  -1   3   2 417.854 22.4034  10
   1   3  -2 393.828 15.4886   9
   1   3  -2 415.011 20.0411  13
   1   3  -2 373.952 17.0202   5
  -1   3   2 413.678 22.7341  13
   1   3  -2 430.073 18.7498  10
   0  -3  -2 425.808 17.9193  12
   0  -3  -2 425.377 18.2893   5
   0  -3  -2 376.079 17.1885   9
   0  -3  -2 403.464 18.9072   6
   0  -3   2 397.076 16.4671   9
   0  -3   2 425.369 18.3402   6
   0  -3   2 391.118 17.0480  12
   0   3   2 409.248 18.3395   5
   0   3  -2 448.520 21.6686  13
   0   3  -2 408.015 19.4075  10
   0   3   2 435.236 22.0419  13
   0   3  -2 404.841 15.8492  21
   0   3  -2 431.125 18.7778   5
   1  -3   2 71.0131 4.40288  12
   1  -3   2 65.6321 4.04692   9
  -1  -3  -2 70.9446 5.92130   6
  -1  -3  -2 65.8015 4.20615  14
  -1   3  -2 67.3051 3.29742  14
   1   3   2 69.1907 6.45213  12
   1   3   2 80.0718 6.41622   9
  -1   3  -2 65.0971 6.89943  13
   1   3   2 84.1107 6.99032  13
  -1   3  -2 77.9368 5.90048  10
  -1   3  -2 75.7644 3.05162  21
  -1   3  -2 75.6177 6.20234   5
   2  -3   2 98.7536 4.71279   2
   2  -3   2 87.5372 5.73736  12
  -2  -3  -2 83.1183 7.43499   6
  -2  -3  -2 81.5789 7.20958  11
   2  -3   2 85.0387 5.54429   9
   2  -3   2 91.6291 10.1188   5
  -2  -3  -2 86.4710 5.57628  14
  -2  -3  -2 90.5383 4.55293   1
  -2   3  -2 91.4228 5.70616   4
   2   3   2 97.1891 9.50047  10
   2   3   2 73.0193 7.79926  12
   2   3   2 91.8725 6.18719   5
   2   3   2 93.7001 8.06070   9
  -2   3  -2 87.7091 6.89963  10
   2   3   2 84.3769 6.72396  13
  -2   3  -2 102.330 9.52642  13
  -2   3  -2 90.5471 4.75553  14
   3  -3   2 377.962 17.5680   9
   3  -3   2 344.174 17.5737  12
  -3  -3  -2 341.744 19.2211  11
   3  -3   2 367.558 25.2667   5
   3  -3   2 342.005 14.5598  21
  -3  -3  -2 375.237 20.6925   6
  -3  -3  -2 381.579 17.3608  14
   3  -3   2 366.469 15.4892   2
   3   3   2 331.213 20.2601   9
   3   3   2 390.817 21.6860  10
   3   3   2 370.650 19.8167   5
   3   3   2 331.266 16.9717  13
  -3   3  -2 372.232 16.1724  14
  -3   3  -2 401.799 22.6151  13
   3   3   2 314.989 21.3598  12
  -3   3  -2 387.052 17.4015   4
  -3   3  -2 362.789 18.5728  10
   3   3   2 360.832 14.1153  21
   4  -3   2 28.7202 3.90645  12
   4  -3   2 26.8103 3.15001   3
   4  -3   2 24.6791 1.65114  17
  -4  -3  -2 25.2700 5.29467   6
   4  -3   2 23.8464 2.45338   2
   4  -3   2 28.5312 3.82901   9
   4  -3   2 25.2503 1.84606  21
  -4  -3  -2 25.4670 2.22244   1
   4  -3   2 22.3177 6.78812   5
  -4  -3  -2 25.9445 3.37588  14
  -4   3  -2 26.4434 3.65477   4
   4   3   2 27.7406 5.43223   5
   4   3   2 18.7285 4.77145  10
   4   3   2 22.3290 5.57934   9
   4   3   2 28.0301 2.34247   3
  -4   3  -2 13.3402 5.61579  13
   4   3   2 20.4772 2.93601  13
   4   3   2 25.5728 2.28771   2
  -4   3  -2 24.8565 4.73682  10
   4   3   2 24.6137 1.46371  21
   4   3   2 26.7445 6.56659  12
  -4   3  -2 29.1362 3.15272  14
  -5  -3  -2 281.490 15.2024  14
  -5  -3  -2 281.730 18.0953  11
   5  -3   2 290.186 16.1037   9
   5  -3   2 291.960 25.1676   5
   5  -3   2 274.318 14.3721   3
   5  -3   2 265.270 12.9355   2
  -5  -3  -2 287.068 12.7268   1
   5  -3   2 275.670 11.3042  15
   5  -3   2 278.195 11.8498  21
   5  -3   2 277.779 11.2292  22
   5  -3   2 277.284 11.2969  17
  -5  -3  -2 274.991 19.0617   6
   5  -3   2 290.604 16.4981  12
  -5   3  -2 300.000 14.7170  14
   5   3   2 241.849 17.3347  10
   5   3   2 289.922 18.6230   9
  -5   3  -2 288.019 15.8757   4
   5   3   2 270.864 12.4222   2
   5   3   2 292.185 13.1945   3
   5   3   2 285.664 11.3707  21
  -5   3  -2 276.754 14.2684  11
  -5   3  -2 284.196 16.7898  10
   5   3   2 259.361 11.6106  17
   5   3   2 277.697 11.3750  15
   5   3   2 291.403 20.9506  12
   5   3   2 305.469 21.1808   5
  -5   3  -2 241.875 20.2725  13
   6  -3   2 5.65925 6.38368   5
   6  -3   2 8.07978 0.91199  15
   6  -3   2 6.91462 2.17402   3
   6  -3   2 5.88564 2.81777   9
  -6  -3  -2 8.89963 3.40780   6
   6  -3   2 8.39177 1.40843  19
  -6  -3  -2 9.78472 2.94520  14
   6  -3   2 9.41729 0.97224  22
   6  -3   2 6.73484 1.18119  21
  -6  -3  -2 6.55077 3.61629  11
   6  -3   2 9.99253 3.27443  12
   6  -3   2 9.94446 0.95487  17
   6  -3   2 5.75264 1.47781   2
  -6  -3  -2 9.19481 1.53514   1
   6   3   2 7.46664 4.97925   5
   6   3   2 8.13548 1.05728  21
  -6   3  -2 8.64799 2.84703  11
   6   3   2 6.59598 1.61742   3
   6   3   2 8.71176 3.67225   9
   6   3   2 9.36573 1.31729  17
  -6   3  -2 11.9745 5.98154  13
  -6   3  -2 6.49383 2.09141  14
   6   3   2 12.6520 4.40416  12
   6   3   2 7.41542 1.42344   2
   6   3   2 8.57833 0.94886  15
   6   3   2 8.68637 1.10581  19
  -7  -3  -2 5.10889 3.65492  11
   7  -3   2 4.76504 1.45126   2
   7  -3   2 7.16472 2.22326   3
  -7  -3  -2 2.55197 1.91755  14
   7  -3   2 4.98612 0.81242  22
   7  -3   2 4.96145 1.27705  19
   7  -3   2 5.08825 0.84150  17
   7  -3   2 7.16980 2.85090   9
   7  -3   2 5.84976 1.11143  21
  -7  -3  -2 3.76303 1.29050   1
   7  -3   2 2.85404 2.14945  12
   7  -3   2 10.9932 6.44859   5
   7  -3   2 4.87222 0.84748  15
   7   3   2 3.94313 3.15969   9
   7   3   2 5.86266 1.27376   2
  -7   3  -2 3.81454 2.36496  14
   7   3   2 7.23250 0.97955  15
   7   3   2 4.86197 4.11105  12
   7   3   2 6.05613 1.13267  17
   7   3   2 5.93639 0.96318  21
  -7   3  -2 1.80334 8.15009  13
   7   3   2 2.21582 1.33229   3
   7   3   2 5.54811 1.09779  19
   7   3   2 -2.2728 3.45947   5
   8  -3   2 -0.2861 1.31186   3
  -8  -3  -2 -3.1409 1.63480  14
   8  -3   2 -3.9600 5.47310   5
   8  -3   2 1.01159 0.99152   2
  -8  -3  -2 0.64510 4.89002   6
   8  -3   2 0.85699 0.53589  17
   8  -3   2 0.84627 0.74275  21
   8  -3   2 0.35133 0.48365  15
   8  -3   2 0.23455 0.71055  19
  -8  -3  -2 3.80284 4.26234  11
   8  -3   2 -2.7454 1.74856  12
   8  -3   2 -1.3666 1.87350   9
   8  -3   2 0.39186 0.49950  22
  -8  -3  -2 1.59470 0.94213   1
   8   3   2 0.16140 0.51931  15
   8   3   2 1.16338 0.69147  21
   8   3   2 -3.2604 5.97422   5
  -8   3  -2 4.36663 2.25660  14
   8   3   2 0.22430 0.66548  17
   8   3   2 6.21149 4.57194  12
   8   3   2 -0.2541 0.59119  19
   8   3   2 1.49042 0.85893   2
   8   3   2 2.97978 1.40199   3
   8   3   2 -3.1489 2.83525   9
   9  -3   2 3.59823 1.33695  19
   9  -3   2 2.73174 1.02288  21
  -9  -3  -2 4.65183 1.54829   1
   9  -3   2 6.15568 0.96307  22
   9  -3   2 9.13116 2.88579   3
   9  -3   2 5.32788 0.95110  17
   9  -3   2 6.14579 1.84520   2
   9  -3   2 4.68277 0.90577  15
   9   3   2 5.42756 1.62968   2
   9   3   2 3.75601 0.94709  21
   9   3   2 8.10952 2.56417   3
   9   3   2 9.58243 1.64848  19
   9   3   2 5.65097 1.06494  15
   9   3   2 5.99745 1.16180  17
   9   3   2 7.29543 1.34488  22
  10  -3   2 8.03071 1.12018  22
  10  -3   2 9.02032 1.32783  15
 -10  -3  -2 10.1256 2.17277   1
  10  -3   2 8.40226 1.86363  19
  10  -3   2 5.25916 2.47546   3
  10  -3   2 5.12698 2.01187   2
  10  -3   2 8.36524 1.72532  21
  10  -3   2 8.25231 1.24115  17
  10   3   2 8.89299 1.55481  21
  10   3   2 7.55641 1.48005  19
  10   3   2 4.23615 2.75489   3
  10   3   2 7.21296 1.28439  17
  11  -3   2 0.79874 0.69793  22
  11  -3   2 -0.3177 0.60561  15
  11  -3   2 0.03123 0.99131  19
  11  -3   2 0.05411 1.40925   2
  11  -3   2 0.23310 0.58595  17
  11  -3   2 4.67479 2.54883   3
  11   3   2 2.01613 0.94216  17
  11   3   2 -0.0981 0.59807  15
  12  -3   2 32.4684 2.55284  15
  12  -3   2 29.3853 3.60248  19
  12  -3   2 28.3297 2.32787  17
  12   3   2 30.4502 2.52636  17
  13  -3   2 -0.4629 0.94349  15
  13  -3   2 0.27838 1.23310  19
  13  -3   2 -0.9391 0.58800  17
  13   3   2 0.91573 0.87363  15
  13   3   2 -0.0843 0.77953  17
  13  -4  -2 0.57510 0.78507  15
  13  -4  -2 1.06789 0.74233  17
  13  -4  -2 1.76946 1.59971  19
  12  -4  -2 -0.5600 0.72791  15
  12  -4  -2 -0.3111 0.58503  17
  12  -4  -2 1.37703 1.19376  19
  11  -4  -2 1.37750 0.81478  15
  11  -4  -2 -0.5422 0.99689  19
  11  -4  -2 -1.1418 1.53834   2
  11  -4  -2 1.12158 0.64754  17
  11  -4  -2 1.99343 2.40830   3
  11   4  -2 0.91633 0.70828  15
  10  -4  -2 14.8991 2.96883   2
  10  -4  -2 24.1327 4.99926   3
 -10  -4   2 18.1581 3.16422   1
  10  -4  -2 21.5252 1.78525  15
  10  -4  -2 22.7773 2.40277  21
  10  -4  -2 18.4245 1.59375  17
  10  -4  -2 22.3582 2.73982  19
  10   4  -2 21.8668 1.74401  15
  10   4  -2 19.4037 3.68000   3
  10   4  -2 16.4892 1.63899  17
  10   4  -2 19.6869 2.22295  19
   9  -4  -2 9.71417 1.10857  17
  -9  -4   2 9.69907 2.01227   1
   9  -4  -2 8.76864 2.35323   2
   9  -4  -2 9.32363 1.29190  15
   9  -4  -2 10.9068 1.81156  21
   9  -4  -2 9.22807 0.96544  22
   9  -4  -2 6.45894 2.52995   3
   9  -4  -2 8.53169 1.76762  19
   9   4  -2 13.4972 1.40463  17
   9   4  -2 13.2016 2.79140   3
   9   4  -2 12.2915 1.22365  15
   9   4  -2 12.8588 1.50130  21
   8  -4  -2 2.98620 0.98011  19
   8  -4  -2 7.47631 2.56395  12
   8  -4  -2 1.38873 0.48351  17
  -8  -4   2 0.48766 4.01991  11
   8  -4  -2 4.30272 2.61716   9
   8  -4  -2 2.44092 0.68834  15
   8  -4  -2 2.99054 5.17927  13
   8  -4  -2 -2.7174 7.00050   5
  -8  -4   2 -1.8023 5.37628   6
  -8  -4   2 2.95144 1.92114  14
   8  -4  -2 1.26902 0.45745  22
   8  -4  -2 1.77870 1.17888   2
   8  -4  -2 0.59246 1.32862   3
  -8  -4   2 -0.8335 0.88712   1
   8  -4  -2 1.02473 0.80216  21
   8   4  -2 0.28778 0.92173   3
   8   4  -2 0.74178 2.74879   9
   8   4  -2 2.16653 0.71682  17
   8   4  -2 1.01076 0.53814  15
  -8   4   2 4.11115 9.46504  13
  -8   4   2 1.35990 1.81782  14
   8   4  -2 -5.4104 4.82966   5
   8   4  -2 1.18064 0.64813  21
   8   4  -2 -1.3970 4.14380  12
   8   4  -2 1.67685 0.68469  19
   7  -4  -2 95.2218 6.52992   2
  -7  -4   2 103.499 6.28204   1
   7  -4  -2 99.3130 5.34116  21
   7  -4  -2 99.8342 4.71886  15
   7  -4  -2 99.1149 4.57815  17
   7  -4  -2 97.7766 7.94321   3
  -7  -4   2 96.8166 8.31325  14
   7  -4  -2 92.6047 5.64551  19
   7  -4  -2 96.6071 8.32875  12
   7  -4  -2 92.4889 14.0754  13
  -7  -4   2 96.8762 12.0178   6
   7  -4  -2 106.167 8.79784   9
   7  -4  -2 100.413 4.37952  22
   7  -4  -2 115.262 17.4033   5
  -7   4   2 123.164 16.0862  11
   7   4  -2 100.284 4.73909  17
   7   4  -2 103.950 4.86890  21
   7   4  -2 101.437 4.58794  15
  -7   4   2 90.5150 17.7333  13
   7   4  -2 102.592 14.0413   5
   7   4  -2 86.5382 11.5871  12
  -7   4   2 103.912 6.04585  20
   7   4  -2 97.3252 5.11720  19
  -7   4   2 104.067 7.85452  14
   7   4  -2 114.494 6.97400   3
   7   4  -2 106.070 9.48184   9
   6  -4  -2 234.529 11.2632  19
   6  -4  -2 253.307 13.7995   3
   6  -4  -2 247.139 12.3624   2
   6  -4  -2 254.200 10.1669  17
   6  -4  -2 228.865 23.6143   5
  -6  -4   2 268.969 19.4136   6
  -6  -4   2 258.650 11.9773   1
   6  -4  -2 243.863 9.95500  22
   6  -4  -2 243.842 14.5647   9
   6  -4  -2 244.881 10.2614  15
  -6  -4   2 254.353 14.4273  14
   6  -4  -2 259.934 14.4719  12
   6  -4  -2 250.981 10.9149  21
   6   4  -2 223.824 16.3960  10
  -6   4   2 241.279 11.5600  20
   6   4  -2 252.392 20.4023   5
  -6   4   2 233.417 20.1183  10
   6   4  -2 244.682 10.1139  15
   6   4  -2 219.537 15.6713  13
   6   4  -2 233.997 18.2998  12
  -6   4   2 247.978 25.8071  13
   6   4  -2 248.582 11.1200   2
   6   4  -2 255.372 10.3341  17
   6   4  -2 277.184 12.5136   3
   6   4  -2 254.264 10.3628  21
   6   4  -2 278.251 10.7565  19
   6   4  -2 260.935 15.8063   9
  -6   4   2 243.561 13.3502  14
   5  -4  -2 150.945 9.72026   9
   5  -4  -2 139.033 7.89275   2
   5  -4  -2 163.635 7.28910  19
  -5  -4   2 158.251 9.63978  14
   5  -4  -2 149.442 6.29303  15
   5  -4  -2 150.690 6.18820  17
   5  -4  -2 151.764 9.48657  12
   5  -4  -2 145.682 9.01143   3
   5  -4  -2 149.474 6.80805  21
  -5  -4   2 135.835 12.7215  11
  -5  -4   2 146.646 7.63963   1
   5  -4  -2 142.253 6.00756  22
   5  -4  -2 144.610 17.2663   5
  -5  -4   2 147.970 12.9742   6
   5   4  -2 159.460 7.86939   3
   5   4  -2 151.250 6.87141   2
  -5   4   2 147.507 8.66999  14
   5   4  -2 141.458 10.5093   9
  -5   4   2 123.611 16.5977  13
   5   4  -2 179.530 14.6334   5
   5   4  -2 125.255 11.2675  13
   5   4  -2 148.879 13.0674  12
   5   4  -2 144.731 6.27752  21
   5   4  -2 151.113 11.5438  10
  -5   4   2 131.367 14.0150  10
   4  -4  -2 224.111 9.91847  19
  -4  -4   2 232.584 12.1044  14
  -4  -4   2 207.644 15.6503  11
   4  -4  -2 212.169 10.6472   2
   4  -4  -2 227.287 20.2666   5
   4  -4  -2 224.158 9.09090  17
   4  -4  -2 230.805 9.64568  21
   4  -4  -2 242.845 12.6741   9
   4  -4  -2 248.349 12.4662  12
  -4  -4   2 226.756 10.4716   1
  -4  -4   2 230.800 16.1698   6
   4  -4  -2 227.376 9.18579  15
   4  -4  -2 232.224 11.7783   3
   4   4  -2 272.156 17.4036  12
   4   4  -2 227.872 9.14747  21
   4   4  -2 228.777 14.5219  10
  -4   4   2 230.816 11.2442  14
   4   4  -2 223.257 13.3614   9
   4   4  -2 219.348 10.3264   3
   4   4  -2 229.812 15.7647   5
  -4   4   2 201.772 17.5141  10
  -4   4   2 204.579 19.8035  13
   4   4  -2 222.633 14.6525  13
   3  -4  -2 411.797 18.5342   3
   3  -4  -2 410.544 17.7053   2
   3  -4  -2 432.408 19.2974   9
   3  -4  -2 450.111 27.5774   5
   3  -4  -2 396.584 18.8975  12
  -3  -4   2 456.089 23.3468   6
  -3  -4   2 430.438 17.5423   1
  -3  -4   2 378.229 22.3916  11
  -3  -4   2 418.694 18.6461  14
   3  -4  -2 417.481 16.7033  21
  -3   4   2 378.876 26.9086  13
   3   4  -2 422.905 16.2294  21
   3   4  -2 386.657 21.9201  13
   3   4  -2 436.396 22.1364  10
   3   4  -2 437.717 21.7316   5
  -3   4   2 427.531 21.5858   4
  -3   4   2 418.248 17.8922  14
   3   4  -2 364.059 22.2502  12
   3   4  -2 458.427 20.8376   9
  -3   4   2 434.561 26.3161  10
   2  -4  -2 40.9710 6.03399   5
   2  -4  -2 46.0009 2.94339   2
  -2  -4   2 38.7949 5.29362  11
   2  -4  -2 42.6286 3.20514   3
   2  -4  -2 44.0370 3.51316   9
  -2  -4   2 47.5372 2.76108   1
   2  -4  -2 51.4899 3.57416   6
   2  -4  -2 41.5462 3.50140  12
  -2  -4   2 42.4918 3.12495  14
   2  -4  -2 43.2773 2.25694  21
  -2  -4   2 49.6897 5.28086   6
   2   4  -2 45.1429 4.50125   9
   2   4  -2 48.4033 5.57050  12
   2   4  -2 46.4553 4.21139   5
  -2   4   2 33.8832 7.70003  13
   2   4  -2 45.1436 5.67727  13
  -2   4   2 56.1456 8.03739  10
  -2   4   2 39.0742 4.73984   4
  -2   4   2 42.6368 2.64356  14
   2   4  -2 41.7446 1.88008  21
   2   4  -2 41.9496 5.19056  10
   1  -4  -2 9.72136 1.41427   9
  -1  -4   2 10.8141 1.07908  14
  -1  -4   2 9.84404 2.34198   6
  -1  -4   2 10.5555 0.99263   1
  -1  -4   2 8.78434 2.71453  11
   1  -4  -2 10.3077 0.74331  21
   1  -4  -2 8.03025 1.79323   6
   1  -4  -2 9.03680 2.77991   5
   1  -4  -2 12.2171 1.65021  12
   1   4  -2 11.4656 2.38124  12
   1   4  -2 5.52970 2.25300  10
   1   4  -2 8.90421 2.96401  13
  -1   4   2 8.64910 2.19305   4
   1   4  -2 8.21432 1.61119   5
  -1   4   2 9.96522 3.54010  13
   1   4  -2 9.72027 0.53763  21
  -1   4   2 8.56941 3.79402  10
   0  -4  -2 237.066 12.3873   6
   0  -4   2 221.520 11.4239   6
   0  -4  -2 208.426 11.2334   5
   0  -4  -2 186.941 9.83222   9
   0  -4   2 209.653 9.89953  12
   0  -4  -2 189.025 9.51519   1
   0  -4   2 210.691 9.20397   9
   0  -4   2 218.846 8.91144   1
   0   4   2 246.933 17.1764  10
   0   4  -2 212.649 8.37456  21
   0   4   2 206.818 14.8654  13
   0   4  -2 235.999 15.2197  13
   0   4  -2 224.922 11.8856   5
   0   4  -2 225.076 13.4388  10
  -1  -4  -2 89.5083 5.31127  14
   1  -4   2 96.6457 5.53365  12
  -1  -4  -2 85.1828 7.38752   6
   1  -4   2 90.6186 5.09131   9
  -1  -4  -2 91.5574 4.63626   1
   1   4   2 86.9295 8.00422  12
   1   4   2 100.850 8.97364  13
  -1   4  -2 98.3051 9.68118  13
  -1   4  -2 94.4594 3.95310  14
  -1   4  -2 96.6525 7.94087  10
  -1   4  -2 101.606 5.89430   4
  -1   4  -2 92.7025 3.92780  21
   2  -4   2 1.22581 0.78933  12
  -2  -4  -2 0.18959 0.38100   1
   2  -4   2 0.41478 0.62336   9
  -2  -4  -2 0.53866 0.62525  14
   2  -4   2 1.85639 0.73094   2
  -2  -4  -2 1.11741 1.28806   6
   2  -4   2 -1.2001 2.24898   5
  -2   4  -2 1.63752 0.92647   4
   2   4   2 0.76232 1.62888   9
   2   4   2 0.23858 0.73246   5
  -2   4  -2 -0.2287 2.62741  13
  -2   4  -2 1.68347 1.38020  10
   2   4   2 -1.7675 2.47416  10
   2   4   2 0.10670 1.62962  13
   2   4   2 -3.1315 1.44378  12
   3  -4   2 125.630 5.83438  21
   3  -4   2 130.764 6.66728   2
   3  -4   2 122.012 8.03096  12
  -3  -4  -2 134.572 6.64567   1
  -3  -4  -2 134.747 10.7249  11
  -3  -4  -2 138.058 11.2270   6
  -3  -4  -2 130.799 8.08328  14
   3  -4   2 112.601 13.2526   5
   3  -4   2 124.800 7.96956   9
   3   4   2 134.331 9.04707   5
   3   4   2 123.313 11.2062   9
  -3   4  -2 144.214 10.7000  10
   3   4   2 124.608 5.21831  21
   3   4   2 114.694 9.20685  13
  -3   4  -2 137.039 8.65388   4
   3   4   2 133.771 12.2300  12
  -3   4  -2 129.565 12.7104  13
  -3   4  -2 136.326 6.99551  14
   3   4   2 146.047 12.8897  10
  -4  -4  -2 62.2673 5.38340  14
  -4  -4  -2 52.3580 7.13282  11
   4  -4   2 61.3144 2.83910  17
   4  -4   2 58.2707 5.42313   9
   4  -4   2 60.3352 4.14483   2
   4  -4   2 58.9562 3.31091  21
  -4  -4  -2 66.6722 8.31089   6
   4  -4   2 60.6351 2.76308  22
   4  -4   2 62.1998 2.87705  15
   4  -4   2 57.0718 5.52492  12
   4  -4   2 62.9138 12.3045   5
  -4  -4  -2 65.6297 4.07697   1
  -4   4  -2 64.3720 7.69913  10
   4   4   2 61.0478 3.72825   3
   4   4   2 57.5518 3.56260   2
   4   4   2 65.1768 7.16645   5
   4   4   2 61.3452 8.74348  12
  -4   4  -2 59.7255 5.91748   4
   4   4   2 58.0213 5.54714  13
  -4   4  -2 57.4199 4.53823  14
  -4   4  -2 56.4021 9.65709  13
   4   4   2 71.6297 8.89391  10
   4   4   2 54.9236 8.03298   9
   4   4   2 60.5590 2.76317  21
  -5  -4  -2 42.1672 7.55822  11
  -5  -4  -2 33.4632 2.94463   1
   5  -4   2 34.4276 1.91563  17
  -5  -4  -2 35.2807 6.72762   6
   5  -4   2 32.4222 1.92676  15
   5  -4   2 30.4428 4.37718  12
   5  -4   2 35.6620 2.45209  21
   5  -4   2 36.6431 3.95810   3
   5  -4   2 32.6369 1.83340  22
   5  -4   2 31.2006 9.34325   5
   5  -4   2 35.0264 4.45769   9
  -5  -4  -2 26.2994 3.98759  14
   5  -4   2 34.2565 3.14602   2
   5   4   2 37.9266 3.09995   3
   5   4   2 19.5897 6.53518  12
   5   4   2 31.9432 2.27206  17
   5   4   2 32.1699 6.78916   5
   5   4   2 38.3153 2.79701   2
  -5   4  -2 21.0319 8.17070  13
  -5   4  -2 37.2262 3.94424  14
  -5   4  -2 37.0641 4.94915   4
   5   4   2 38.7824 4.29588  13
   5   4   2 37.1387 2.23229  15
   5   4   2 40.5519 7.75070  10
   5   4   2 45.5255 7.01857   9
  -5   4  -2 27.8487 6.45612  10
   5   4   2 35.8073 1.92281  21
  -6  -4  -2 70.5508 9.36633  11
   6  -4   2 60.2386 5.80441   3
  -6  -4  -2 49.4715 8.93486   6
  -6  -4  -2 65.0949 4.63173   1
   6  -4   2 63.1228 3.11091  22
   6  -4   2 69.0180 6.80066   9
   6  -4   2 71.2969 3.91230  21
   6  -4   2 65.0042 3.26744  15
   6  -4   2 66.3674 3.24427  17
   6  -4   2 47.1559 11.4145   5
   6  -4   2 68.3375 4.24301  19
   6  -4   2 66.2784 4.85991   2
   6  -4   2 59.6098 6.62792  12
  -6  -4  -2 68.5189 6.52231  14
   6   4   2 57.6982 4.01340   2
   6   4   2 65.7779 3.65637  17
  -6   4  -2 63.4981 7.04564   4
   6   4   2 67.2798 4.79119   3
   6   4   2 67.8736 3.31397  15
  -6   4  -2 73.3523 6.03611  14
   6   4   2 69.1338 9.13069   9
   6   4   2 70.2893 10.8203  12
   6   4   2 64.2076 3.52256  19
   6   4   2 64.3678 3.27147  21
  -6   4  -2 40.7158 11.1561  13
   6   4   2 62.6454 10.8384   5
   7  -4   2 28.0746 9.78774   5
   7  -4   2 53.8043 6.74748  12
  -7  -4  -2 54.8723 6.21767  14
   7  -4   2 50.4335 3.39942  21
   7  -4   2 51.4199 2.67236  22
  -7  -4  -2 53.9457 4.16675   1
   7  -4   2 55.0138 6.48170   9
   7  -4   2 42.7883 5.26182   3
   7  -4   2 52.1462 3.81123  19
  -7  -4  -2 54.7027 9.86688   6
   7  -4   2 54.5061 4.54271   2
   7  -4   2 48.7949 2.78080  15
  -7  -4  -2 62.1318 9.08022  11
   7  -4   2 50.5870 2.79265  17
   7   4   2 51.3715 3.17725  19
   7   4   2 49.2540 2.84316  21
   7   4   2 45.1225 8.64873   9
  -7   4  -2 40.4471 12.5104  13
   7   4   2 48.8784 3.75907   2
   7   4   2 45.9816 3.07392  17
   7   4   2 46.8595 4.31850   3
   7   4   2 48.1562 10.6406   5
   7   4   2 35.7724 9.40562  12
  -7   4  -2 66.0083 6.04843  14
   7   4   2 52.0150 2.85121  15
   8  -4   2 -0.1163 0.43199  17
  -8  -4  -2 5.20340 2.46032  14
  -8  -4  -2 5.41748 4.94261   6
   8  -4   2 -0.0929 2.30650  12
   8  -4   2 0.23646 0.45173  22
  -8  -4  -2 0.73459 1.04719   1
   8  -4   2 -0.7621 6.02861   5
   8  -4   2 1.03164 1.20271   2
   8  -4   2 0.98378 2.08471   9
  -8  -4  -2 -6.4751 3.55553  11
   8  -4   2 0.53547 0.71774  21
   8  -4   2 -0.2128 0.72265  19
   8  -4   2 0.56175 0.44270  15
  -8   4  -2 0.14914 1.68293  14
   8   4   2 0.33489 0.71767  17
   8   4   2 0.76455 0.58749  21
   8   4   2 -5.0898 3.16941   9
   8   4   2 0.89995 0.58960  15
   8   4   2 8.42986 7.53209   5
   8   4   2 7.24399 5.32705  12
   9  -4   2 42.7644 3.35027  21
   9  -4   2 41.2267 3.70593  19
   9  -4   2 40.2982 2.57579  17
   9  -4   2 35.4856 5.81491   3
   9  -4   2 39.7777 2.68210  15
   9  -4   2 46.3551 2.55010  22
   9  -4   2 47.3737 4.80064   2
  -9  -4  -2 49.9690 4.33470   1
   9   4   2 43.4972 2.70075  15
   9   4   2 40.6062 2.90026  17
   9   4   2 38.7406 7.16727   3
  10  -4   2 1.57496 1.03591  19
  10  -4   2 0.91905 0.74543  15
 -10  -4  -2 0.32465 1.41379   1
  10  -4   2 1.92663 1.09172  21
  10  -4   2 1.41195 1.13299   2
  10  -4   2 1.44704 0.67708  22
  10  -4   2 1.08242 0.67271  17
  10   4   2 0.28973 0.89969  17
  10   4   2 1.36456 0.67411  15
  11  -4   2 25.3749 2.20718  17
  11  -4   2 35.4726 4.63647   2
  11  -4   2 29.2461 2.15258  22
  11  -4   2 29.7006 5.45464   3
  11  -4   2 31.7509 2.51176  15
  11  -4   2 33.4683 3.64765  19
  11   4   2 32.0238 2.41077  15
  11   4   2 31.9770 2.57736  17
  12  -4   2 2.73243 1.07221  15
  12  -4   2 9.95627 2.54434  19
  12  -4   2 3.93118 1.04823  17
  12   4   2 3.26837 1.00925  17
  12   4   2 2.46432 0.88148  15
  13  -4   2 1.80310 0.97121  15
  13  -4   2 0.04746 0.72652  17
  13  -4   2 0.36918 1.00703  19
  13  -5  -2 0.24305 1.46705  19
  13  -5  -2 0.59625 0.71406  17
  13  -5  -2 1.36888 0.86337  15
  12  -5  -2 30.2482 2.26773  17
  12  -5  -2 31.2658 3.85515  19
  11  -5  -2 7.98507 1.23259  17
  11  -5  -2 10.6736 1.54243  15
  11  -5  -2 3.82809 3.05223   3
  11  -5  -2 6.57133 2.77052   2
  11  -5  -2 5.84358 2.02057  19
  10  -5  -2 0.02090 0.54288  15
  10  -5  -2 1.34673 1.00123  19
 -10  -5   2 1.77534 1.84438   1
  10  -5  -2 0.91543 0.46786  22
  10  -5  -2 5.13004 2.43248   3
  10  -5  -2 1.33000 0.66153  17
  10  -5  -2 1.19717 0.99476  21
  10  -5  -2 1.62941 1.56848   2
   9  -5  -2 0.77410 1.27694   2
   9  -5  -2 3.31295 1.78699   3
   9  -5  -2 2.99476 1.37505  19
   9  -5  -2 3.22509 0.89270  15
  -9  -5   2 0.37900 1.39787   1
   9  -5  -2 1.51102 0.61882  17
   9  -5  -2 2.26007 1.05395  21
   9   5  -2 1.26408 0.65291  15
   8  -5  -2 30.1407 2.59407  21
   8  -5  -2 26.4030 2.76815  19
   8  -5  -2 30.8521 2.05838  15
   8  -5  -2 28.5236 3.67144   2
  -8  -5   2 33.9445 3.63352   1
   8  -5  -2 29.7209 1.91619  17
   8  -5  -2 29.7176 1.71673  22
   8  -5  -2 33.6901 4.53217   3
   8   5  -2 32.2511 2.15331  21
   8   5  -2 30.6868 2.13699  17
   8   5  -2 28.5661 1.87898  15
   8   5  -2 29.4136 3.45176   3
   7  -5  -2 57.6644 3.52971  21
   7  -5  -2 57.0753 2.77619  17
   7  -5  -2 48.8232 2.48822  22
   7  -5  -2 54.6352 3.87820  19
   7  -5  -2 58.0606 6.10337  12
   7  -5  -2 45.9425 5.31847   3
   7  -5  -2 51.7925 2.82724  15
  -7  -5   2 53.8601 5.96665  14
   7  -5  -2 44.8905 6.08144   9
  -7  -5   2 51.3707 4.31644   1
   7  -5  -2 37.9506 12.0873   5
   7  -5  -2 46.3783 4.46045   2
  -7  -5   2 65.8531 10.7378   6
  -7   5   2 60.2989 15.6477  13
   7   5  -2 54.8574 10.7928   5
   7   5  -2 53.5245 2.87301  21
   7   5  -2 44.2275 7.06567   9
  -7   5   2 47.6887 4.21680  20
  -7   5   2 46.3438 4.97107  14
   7   5  -2 56.7060 4.49001   3
   7   5  -2 51.9260 3.11990  19
   7   5  -2 52.2862 2.90498  17
   7   5  -2 41.6558 8.61441  12
   7   5  -2 51.2413 2.66811  15
  -6  -5   2 60.9097 8.53385   6
   6  -5  -2 46.2415 2.49872  17
   6  -5  -2 47.4347 3.45538  19
   6  -5  -2 47.6643 5.15580  12
   6  -5  -2 49.2038 2.64012  15
   6  -5  -2 54.0196 5.11879   3
  -6  -5   2 58.2784 5.65354  14
  -6  -5   2 37.1914 7.33736  11
   6  -5  -2 49.5656 2.36032  22
   6  -5  -2 53.2998 3.23798  21
   6  -5  -2 47.0287 5.45660   9
   6  -5  -2 41.1478 11.7198   5
   6  -5  -2 47.8737 4.08416   2
  -6  -5   2 49.3238 3.94171   1
   6   5  -2 53.7898 2.76730  17
   6   5  -2 53.9343 3.93240   3
  -6   5   2 31.8528 10.3867  13
   6   5  -2 47.1841 8.44677  10
   6   5  -2 50.2247 2.47485  15
   6   5  -2 48.0758 2.57158  21
   6   5  -2 51.3714 3.02657  20
   6   5  -2 64.7416 9.43752  12
   6   5  -2 50.7446 6.87159   9
  -6   5   2 53.2373 3.98153  20
  -6   5   2 53.3574 4.67539  14
   6   5  -2 50.4649 9.11356   5
   6   5  -2 42.5671 2.98736  18
   6   5  -2 51.0186 2.86243  19
  -6   5   2 46.3987 10.2403  10
   5  -5  -2 43.8530 4.37896   3
  -5  -5   2 45.8152 3.48759   1
   5  -5  -2 40.4832 2.64599  21
  -5  -5   2 43.3377 4.57537  14
   5  -5  -2 40.3295 2.90416  19
   5  -5  -2 40.9305 4.44450  12
  -5  -5   2 38.1821 7.08417   6
   5  -5  -2 40.1258 1.97896  22
   5  -5  -2 43.5860 9.71380   5
   5  -5  -2 41.7537 4.47519   9
  -5  -5   2 33.0727 6.97525  11
   5  -5  -2 41.2298 3.49304   2
   5  -5  -2 40.6403 2.21026  15
   5  -5  -2 41.4711 2.11828  17
   5   5  -2 44.9885 3.24124   3
   5   5  -2 41.0603 6.56461  13
  -5   5   2 40.7474 10.3425  10
  -5   5   2 39.6798 3.38505  20
   5   5  -2 33.8493 6.81092   5
   5   5  -2 41.3727 2.64136  18
   5   5  -2 44.8044 2.64998  20
   5   5  -2 35.1685 5.51988   9
  -5   5   2 44.8148 3.96850  14
   5   5  -2 53.9486 8.18765  12
   5   5  -2 41.4914 7.57496  10
   5   5  -2 43.9000 2.16829  21
  -4  -5   2 21.4416 2.16870   1
   4  -5  -2 18.7381 1.72993  19
  -4  -5   2 19.6093 4.46665   6
  -4  -5   2 20.0704 2.98568  14
   4  -5  -2 23.5625 6.75110   5
   4  -5  -2 18.4059 1.52711  21
   4  -5  -2 18.3030 2.74067  12
   4  -5  -2 19.1066 1.13844  17
   4  -5  -2 13.8307 2.43994   3
   4  -5  -2 20.0993 2.99850   9
   4  -5  -2 19.7499 1.22248  15
  -4  -5   2 18.5551 4.80395  11
   4  -5  -2 18.5114 2.13660   2
   4  -5  -2 19.8035 1.05820  22
  -4   5   2 10.3107 5.19414  13
   4   5  -2 21.4986 5.55457  10
   4   5  -2 14.9395 3.24017   5
  -4   5   2 21.8536 2.37294  20
   4   5  -2 18.5437 1.74921   3
   4   5  -2 22.7066 4.47671   9
  -4   5   2 16.3607 6.50186  10
   4   5  -2 24.7058 6.35858  12
   4   5  -2 21.5182 1.65610  18
   4   5  -2 18.1679 1.11518  21
  -4   5   2 17.0624 4.12282   4
  -4   5   2 18.5814 2.28745  14
   3  -5  -2 302.961 14.3720   6
   3  -5  -2 330.308 15.3426  12
   3  -5  -2 306.595 22.8772   5
   3  -5  -2 301.040 12.5312  21
  -3  -5   2 308.780 14.4289  14
   3  -5  -2 302.334 13.6399   2
  -3  -5   2 329.846 19.5633   6
  -3  -5   2 301.147 13.4451   1
  -3  -5   2 287.897 19.0248  11
   3  -5  -2 320.554 12.2866  17
   3  -5  -2 292.087 14.9099   9
   3  -5  -2 293.523 14.3707   3
  -3   5   2 309.893 13.4382  14
   3   5  -2 319.761 16.8509   9
  -3   5   2 269.425 23.7588  13
   3   5  -2 356.359 19.8829  10
   3   5  -2 305.383 11.9571  21
  -3   5   2 285.456 22.3230  10
   3   5  -2 334.462 19.9197  12
   3   5  -2 327.064 16.5321   5
   3   5  -2 281.347 18.8943  13
  -3   5   2 283.954 17.4243   4
  -2  -5   2 322.789 13.3053   1
   2  -5  -2 318.615 15.0873   6
   2  -5  -2 295.487 20.3174   5
   2  -5  -2 317.023 14.8775  12
   2  -5  -2 296.441 12.4311  21
   2  -5  -2 303.383 13.9283   3
   2  -5  -2 295.958 13.3609   2
  -2  -5   2 299.856 17.9190   6
   2  -5  -2 311.806 14.6792   9
  -2  -5   2 310.987 13.7187  14
  -2  -5   2 288.599 18.2456  11
   2   5  -2 329.374 15.2015   5
   2   5  -2 324.158 18.1720  12
  -2   5   2 296.942 17.0116   4
  -2   5   2 268.111 22.0921  13
   2   5  -2 363.114 19.7439  10
   2   5  -2 341.388 20.2949  13
   2   5  -2 298.807 11.9621  21
  -2   5   2 311.951 22.4753  10
   1  -5  -2 528.869 21.9123   2
   1  -5  -2 538.446 24.8252   6
  -1  -5   2 559.654 27.0924  11
  -1  -5   2 508.145 21.8602   9
   1  -5  -2 523.347 22.9652   9
   1  -5  -2 570.483 23.7339  12
   1  -5  -2 526.878 21.4990   1
   1  -5  -2 530.247 21.0425  21
   1  -5  -2 532.051 27.7864   5
  -1  -5   2 518.360 21.5864  14
  -1  -5   2 528.110 21.7860   1
  -1  -5   2 552.396 26.5267   6
   1   5  -2 525.431 20.7689  21
   1   5  -2 583.344 29.7807  13
  -1   5   2 546.709 32.5449  10
   1   5  -2 597.648 26.2050  12
  -1   5   2 508.656 31.4180  13
  -1   5   2 536.109 25.3862   4
   1   5  -2 613.785 28.8474  10
   1   5  -2 546.064 24.0554   5
   0  -5  -2 792.807 31.7225  12
   0  -5  -2 715.920 32.3471   5
   0  -5  -2 685.793 30.2555   9
   0  -5   2 768.884 32.7374   6
   0  -5  -2 740.098 33.5193   6
   0  -5   2 724.683 28.9941   1
   0  -5   2 757.876 29.5339   9
   0  -5  -2 715.404 29.1691   1
   0   5   2 709.124 39.7963  10
   0   5  -2 770.559 36.0834  10
   0   5  -2 701.344 28.2986  21
   0   5   2 761.948 32.2252   4
   0   5   2 750.163 38.5274  13
   0   5  -2 746.704 38.2244  13
   0   5  -2 737.480 33.0706   5
  -1  -5  -2 680.130 27.2461  14
  -1  -5  -2 596.513 27.0339   9
   1  -5   2 649.527 25.5839   1
   1  -5   2 652.001 26.8196   9
   1  -5   2 643.448 28.5753   6
   1  -5   2 626.793 25.8607   2
  -1  -5  -2 639.811 31.4239   6
   1  -5   2 661.267 27.5213  12
  -1   5  -2 648.748 35.7723  13
  -1   5  -2 641.416 26.3377   3
  -1   5  -2 678.330 28.1061   4
   1   5   2 656.096 34.3385  13
  -1   5  -2 665.277 25.1796  21
   1   5   2 650.800 36.5521  10
  -1   5  -2 616.603 32.3150  10
  -1   5  -2 729.086 32.4977   5
   1   5   2 640.328 32.2677  12
   2  -5   2 0.96695 2.42509   5
   2  -5   2 4.43181 1.28855  12
  -2  -5  -2 4.90837 2.39650   6
   2  -5   2 6.07376 1.41424   9
  -2  -5  -2 3.97658 1.36215  14
   2  -5   2 4.27950 0.97106   2
  -2  -5  -2 3.33063 0.87716   1
  -2   5  -2 3.44857 1.49364   4
  -2   5  -2 4.51300 0.78279  14
   2   5   2 7.24446 3.00057   9
  -2   5  -2 2.57321 2.36779  10
  -2   5  -2 6.79774 3.60348  13
   2   5   2 3.86181 3.40358  10
   2   5   2 8.83849 3.14498  13
   3  -5   2 26.2212 3.34554  12
  -3  -5  -2 24.9168 5.36172  11
   3  -5   2 36.8632 3.52174   9
   3  -5   2 31.0306 2.05941  21
  -3  -5  -2 30.2461 2.52730   1
  -3  -5  -2 31.8349 6.07571   6
   3  -5   2 31.3708 2.64186   2
  -3  -5  -2 30.6250 3.59784  14
   3  -5   2 31.2687 1.50964  22
   3  -5   2 29.1621 7.83375   5
   3   5   2 32.4962 7.60592  10
   3   5   2 38.2208 7.05700   9
  -3   5  -2 26.1577 2.49544  14
  -3   5  -2 17.7854 6.54117  13
   3   5   2 27.1671 6.61524  12
   3   5   2 28.3883 5.35905  13
  -3   5  -2 32.1099 4.29184   4
  -3   5  -2 25.7407 6.05029  10
   4  -5   2 187.901 7.75595  15
   4  -5   2 185.933 7.61244  22
  -4  -5  -2 193.096 11.2392  14
  -4  -5  -2 197.736 9.43815   1
   4  -5   2 181.238 11.1611  12
  -4  -5  -2 191.521 15.3882   6
   4  -5   2 182.877 7.67593  17
   4  -5   2 189.404 8.40070  21
   4  -5   2 201.767 9.55845   2
   4  -5   2 183.932 10.6927   3
   4  -5   2 196.984 11.3466   9
  -4  -5  -2 179.944 14.6872  11
   4  -5   2 171.764 18.8042   5
   4   5   2 181.047 8.54078  18
  -4   5  -2 185.583 9.67671  14
  -4   5  -2 189.928 12.3304   4
  -4   5  -2 190.110 15.7109  10
  -4   5  -2 182.186 18.2748  13
   4   5   2 173.365 12.6511  13
   4   5   2 192.201 7.55605  21
   4   5   2 193.928 15.4429   9
   4   5   2 216.439 13.2487   5
   4   5   2 185.297 16.6237  10
   4   5   2 183.111 16.8923  12
   5  -5   2 32.1062 4.10240  12
   5  -5   2 34.5223 1.90427  15
   5  -5   2 33.8127 4.24846   9
   5  -5   2 34.1263 2.44850  21
  -5  -5  -2 36.0441 7.32918  11
  -5  -5  -2 33.8349 3.07097   1
   5  -5   2 30.3619 3.06438   2
  -5  -5  -2 36.2681 4.63311  14
   5  -5   2 28.4934 3.78347   3
   5  -5   2 32.1785 1.79526  17
  -5  -5  -2 30.8955 7.31975   6
   5  -5   2 34.3001 1.74862  22
   5  -5   2 14.3214 8.17117   5
   5   5   2 27.0683 7.04755   9
   5   5   2 32.0264 2.50655  18
  -5   5  -2 30.0522 5.05564   4
   5   5   2 29.4103 2.43089   2
  -5   5  -2 19.7814 8.22124  13
   5   5   2 23.3554 6.35589  10
   5   5   2 33.1448 7.16125  12
   5   5   2 24.3961 4.35543  13
   5   5   2 34.4530 2.76749   3
  -5   5  -2 35.2670 3.63571  14
   5   5   2 34.8861 1.77319  21
  -5   5  -2 22.0035 6.48622  10
   5   5   2 29.7610 6.04020   5
   5   5   2 27.9565 2.23406  17
   6  -5   2 6.34554 2.30848   9
   6  -5   2 6.22707 0.74383  22
   6  -5   2 8.15576 7.07075   5
  -6  -5  -2 1.97897 4.48583   6
   6  -5   2 7.66846 0.87028  17
   6  -5   2 5.80297 1.43251  19
   6  -5   2 8.17509 1.29780  21
   6  -5   2 10.1526 2.45046   3
  -6  -5  -2 5.97791 1.47957   1
   6  -5   2 6.05577 2.13176  12
   6  -5   2 5.47619 0.87012  15
  -6  -5  -2 2.97486 3.41609  11
  -6  -5  -2 6.12122 2.63139  14
   6  -5   2 6.08824 1.58326   2
  -6   5  -2 7.41796 1.94998  14
   6   5   2 8.32628 0.93520  15
   6   5   2 6.09402 0.80744  21
   6   5   2 8.48664 3.63457   9
   6   5   2 8.68079 1.37712  17
   6   5   2 15.3220 6.65289  12
  -6   5  -2 5.70871 1.60872  20
  -6   5  -2 10.4329 5.72447  13
  -6   5  -2 10.3276 3.28151   4
   6   5   2 1.98027 4.79212   5
   6   5   2 6.77792 1.65045   3
   6   5   2 7.78310 1.38457  18
   7  -5   2 15.1520 1.30401  15
   7  -5   2 21.2171 9.06413   5
  -7  -5  -2 6.37448 4.83284  11
   7  -5   2 15.4229 1.27957  17
   7  -5   2 12.2915 3.08746   3
  -7  -5  -2 15.2118 3.44342  14
  -7  -5  -2 13.6093 6.04103   6
   7  -5   2 15.1883 1.17681  22
   7  -5   2 8.12708 2.84401   9
   7  -5   2 10.3895 3.04325  12
   7  -5   2 9.35241 1.83389  19
  -7  -5  -2 13.1188 2.28660   1
   7  -5   2 11.4046 2.19537   2
   7  -5   2 14.1785 1.92986  21
   7   5   2 16.2356 1.70632  17
  -7   5  -2 14.0435 2.81637  14
   7   5   2 9.51890 4.63429   9
   7   5   2 13.4057 1.23028  15
  -7   5  -2 12.0587 7.88292  13
   7   5   2 18.4488 6.75258  12
  -8  -5  -2 5.31870 1.61785   1
   8  -5   2 5.92680 1.38226  21
   8  -5   2 4.52725 0.85843  17
   8  -5   2 6.24423 1.00166  15
   8  -5   2 2.62257 1.52616   2
   8  -5   2 8.14669 2.53331   3
   8  -5   2 6.62576 1.64674  19
   8  -5   2 5.29384 0.83508  22
   8   5   2 5.52491 0.92483  15
   8   5   2 4.91900 1.16166  17
   9  -5   2 0.87586 0.64933  15
   9  -5   2 -1.1621 0.94074   2
   9  -5   2 -0.2677 0.79977  21
   9  -5   2 -0.2512 0.43559  17
   9  -5   2 0.16814 0.46830  22
   9  -5   2 0.22897 0.72757  19
   9   5   2 0.25027 0.77537  17
   9   5   2 -0.3068 0.43496  15
  10  -5   2 9.85907 1.42153  15
  10  -5   2 10.4890 1.33567  17
  10  -5   2 12.8191 1.25554  22
  10  -5   2 11.5963 3.76764   3
  10  -5   2 5.72039 2.30394   2
 -10  -5  -2 5.72536 2.10274   1
  10  -5   2 8.42719 2.21808  19
  10  -5   2 8.81022 1.80503  21
  10   5   2 10.4313 1.66391  17
  10   5   2 10.8701 1.27609  15
  11  -5   2 6.04755 1.21844  15
  11  -5   2 3.36271 1.62494  19
  11  -5   2 6.50101 1.03394  22
  11  -5   2 4.92732 1.02553  17
  12  -5   2 9.53532 2.58722  19
  12  -5   2 9.40176 1.41431  17
  12  -5   2 11.3590 1.72571  15
  13  -5   2 0.16627 1.57533  19
  13  -5   2 1.84217 1.10601  15
  13  -5   2 -0.0418 0.71132  17
  12  -6  -2 -2.4099 1.24582  19
  12  -6  -2 0.09628 0.82422  15
  12  -6  -2 0.96216 0.69729  17
  11  -6  -2 -0.4514 1.11764  19
  11  -6  -2 1.08773 0.72261  15
  11  -6  -2 -0.6389 0.43680  17
  10  -6  -2 8.48606 1.94412  19
  10  -6  -2 4.46825 2.98618   3
  10  -6  -2 9.00957 1.14446  17
  10  -6  -2 8.37912 0.98590  22
  10  -6  -2 7.41005 1.28063  15
 -10  -6   2 13.5154 2.88894   1
  10  -6  -2 6.93189 2.44688   2
   9  -6  -2 22.2853 2.86911  19
   9  -6  -2 26.0692 1.64308  22
   9  -6  -2 34.9592 4.77146   3
   9  -6  -2 25.8983 2.05682  15
   9  -6  -2 25.8608 2.60867  21
   9  -6  -2 27.2189 3.75643   2
  -9  -6   2 29.1458 3.75842   1
   9  -6  -2 26.3614 1.88635  17
   8  -6  -2 -0.2652 0.89111   2
   8  -6  -2 0.29744 0.38388  17
   8  -6  -2 0.07349 0.33238  22
   8  -6  -2 0.26877 0.81034  21
  -8  -6   2 1.81264 1.21927   1
   8  -6  -2 0.94766 1.45666   3
   8  -6  -2 0.07601 0.62280  19
   8  -6  -2 1.18369 0.60544  15
   7  -6  -2 32.9199 4.65666  12
   7  -6  -2 37.9770 12.2004   5
   7  -6  -2 33.0975 1.98323  17
   7  -6  -2 31.7153 3.73540   2
  -7  -6   2 43.4969 9.53575   6
   7  -6  -2 33.7864 2.66117  21
   7  -6  -2 32.6836 2.99733  19
   7  -6  -2 34.1001 4.56076   3
  -7  -6   2 38.3901 3.72580   1
   7  -6  -2 33.0769 1.79896  22
   7  -6  -2 31.7710 2.07802  15
  -7  -6   2 31.4697 4.83980  14
   7  -6  -2 24.2989 4.59265   9
  -7  -6   2 24.0444 7.55421  11
  -7   6   2 39.7918 4.38709  14
   7   6  -2 31.5280 2.63085  18
   7   6  -2 41.7241 10.1415  12
  -7   6   2 26.4082 12.1653  13
  -7   6   2 41.3746 3.87503  20
   6  -6  -2 2.95366 1.28476   2
   6  -6  -2 1.92171 1.49900   3
  -6  -6   2 5.67815 4.16065   6
   6  -6  -2 1.92285 1.04617  19
  -6  -6   2 1.99732 1.73399  14
   6  -6  -2 3.06901 0.48917  22
   6  -6  -2 3.03877 5.22219   5
   6  -6  -2 2.92776 0.95519  21
  -6  -6   2 2.77428 3.90156  11
   6  -6  -2 1.59940 1.73008   9
   6  -6  -2 1.85440 0.47595  17
   6  -6  -2 2.12819 0.58853  15
   6  -6  -2 1.65801 1.34230  12
  -6  -6   2 2.95485 1.21344   1
   6   6  -2 3.63041 3.21763   9
   6   6  -2 5.05766 3.54620   5
   6   6  -2 4.51333 1.06255  20
  -6   6   2 4.32541 1.39505  14
   6   6  -2 4.23008 1.07932  18
   6   6  -2 3.89671 1.38339   3
   6   6  -2 7.03146 4.94612  10
   6   6  -2 -1.8715 4.61906  12
  -6   6   2 3.85827 1.64879  20
  -6   6   2 -2.5960 5.41865  13
   6   6  -2 2.94357 0.57110  21
  -6   6   2 10.1543 7.70176  10
   5  -6  -2 101.698 7.70822  12
  -5  -6   2 114.532 6.62493   1
   5  -6  -2 113.911 6.80735   2
   5  -6  -2 117.357 5.53040  21
   5  -6  -2 102.173 7.92103   9
   5  -6  -2 114.152 15.3101   5
  -5  -6   2 98.9911 7.73896  14
   5  -6  -2 109.296 4.74534  17
  -5  -6   2 85.0924 10.8953  11
   5  -6  -2 110.824 7.70927   3
   5  -6  -2 111.329 4.86975  15
   5  -6  -2 109.599 4.60501  22
  -5  -6   2 115.268 12.4151   6
   5  -6  -2 117.077 5.90598  19
  -5   6   2 108.940 6.72007  14
   5   6  -2 108.832 5.56773  18
   5   6  -2 108.461 5.83618   3
   5   6  -2 121.823 13.6835  12
   5   6  -2 120.937 4.74071  21
   5   6  -2 112.930 9.98143   9
   5   6  -2 93.1032 10.9901  13
   5   6  -2 107.892 5.45715  20
  -5   6   2 79.4459 16.6530  13
   5   6  -2 93.9310 12.5773  10
   5   6  -2 115.955 10.6228   5
  -5   6   2 98.9253 17.2514  10
  -5   6   2 114.452 6.61048  20
   4  -6  -2 277.013 14.0768  12
  -4  -6   2 261.705 13.3331  14
  -4  -6   2 258.014 12.0926   1
   4  -6  -2 261.244 12.8601   6
  -4  -6   2 229.638 18.2675  11
   4  -6  -2 248.027 10.4265   1
   4  -6  -2 271.033 23.1056   5
   4  -6  -2 252.343 10.2129  17
   4  -6  -2 263.245 10.3502  15
   4  -6  -2 253.023 13.1897   3
   4  -6  -2 264.167 10.9006  21
  -4  -6   2 276.266 19.4069   6
   4  -6  -2 264.866 11.2923  19
   4  -6  -2 254.106 10.1160  22
   4  -6  -2 256.650 13.8001   9
   4   6  -2 251.959 15.8231   9
  -4   6   2 265.658 11.9893  14
   4   6  -2 250.212 15.1247   5
   4   6  -2 249.715 10.9967  18
   4   6  -2 237.658 19.0686  12
   4   6  -2 254.915 11.0042  20
   4   6  -2 254.991 11.0442   3
   4   6  -2 254.927 18.3671  13
  -4   6   2 258.384 17.1903   4
  -4   6   2 248.894 12.0129  20
   4   6  -2 246.358 10.0864  21
  -4   6   2 249.803 22.3988  10
   3  -6  -2 181.753 9.15533   2
  -3  -6   2 185.786 9.80404  14
  -3  -6   2 164.306 13.8758   6
   3  -6  -2 187.093 10.3621   6
   3  -6  -2 204.211 10.7957   9
   3  -6  -2 182.720 10.5514  12
   3  -6  -2 187.990 7.54383  17
   3  -6  -2 185.913 7.48611  22
   3  -6  -2 179.986 17.4736   5
   3  -6  -2 196.630 10.0828   3
   3  -6  -2 183.261 7.89923   1
   3  -6  -2 187.523 8.07430  21
  -3  -6   2 169.934 14.3617  11
  -3  -6   2 190.904 9.13634   1
  -3   6   2 191.425 8.73391  14
   3   6  -2 187.966 15.2161  13
  -3   6   2 179.867 9.17730  20
   3   6  -2 196.984 8.28110  18
   3   6  -2 207.905 16.0502  10
   3   6  -2 197.135 11.0593   5
   3   6  -2 182.260 8.33408  20
   3   6  -2 188.631 7.38793  21
  -3   6   2 169.425 12.9172   4
   3   6  -2 206.190 8.76272  16
   3   6  -2 182.442 14.8983  12
   3   6  -2 199.493 12.7540   9
  -3   6   2 176.773 18.2739  10
  -3   6   2 169.503 19.6482  13
   2  -6  -2 53.4744 4.29684   9
   2  -6  -2 49.9313 2.22070  22
  -2  -6   2 49.2860 3.53140  14
   2  -6  -2 45.6271 3.63084   3
   2  -6  -2 49.6069 3.37934   2
   2  -6  -2 57.2876 4.55854  12
   2  -6  -2 48.1651 2.69606   1
   2  -6  -2 51.1587 2.59714  21
   2  -6  -2 52.0583 4.75810   6
  -2  -6   2 48.7040 6.14057   6
  -2  -6   2 41.9921 6.36304  11
   2  -6  -2 59.2278 8.29068   5
  -2  -6   2 47.2402 3.20755   1
  -2   6   2 44.4122 10.2314  10
  -2   6   2 45.3776 3.46427  20
   2   6  -2 42.2548 2.84557  20
  -2   6   2 42.6497 5.54946   4
  -2   6   2 36.5487 9.30554  13
   2   6  -2 50.7864 7.76527  13
   2   6  -2 55.0476 4.46585   5
   2   6  -2 53.6614 3.07405  16
   2   6  -2 34.6290 6.93252  10
   2   6  -2 58.8479 6.95752  12
   2   6  -2 52.2585 2.10742  21
   2   6  -2 59.3168 6.39520   9
  -1  -6   2 293.199 12.2780  14
   1  -6  -2 298.839 13.9654   9
   1  -6  -2 306.600 14.7577  12
   1  -6  -2 309.544 18.9210   5
  -1  -6   2 295.449 18.3444  11
   1  -6  -2 299.724 11.7783  21
  -1  -6   2 285.262 12.9145   9
   1  -6  -2 290.378 11.5703  22
   1  -6  -2 284.940 12.6656   2
  -1  -6   2 296.215 12.6666   1
   1  -6  -2 288.798 16.1309   6
  -1  -6   2 297.401 17.5161   6
   1  -6  -2 299.920 12.4097   1
  -1   6   2 293.931 12.9986  20
   1   6  -2 338.853 20.4685  10
   1   6  -2 296.158 16.9773  12
   1   6  -2 270.309 11.4620  21
  -1   6   2 271.796 22.7212  10
  -1   6   2 294.320 16.3410   4
   1   6  -2 317.607 21.3036  13
   1   6  -2 284.830 15.1381   5
  -1   6   2 286.618 22.5247  13
   1   6  -2 320.861 12.4752  16
   1   6  -2 292.306 12.1433  18
   0  -6  -2 177.536 7.20576  21
   0  -6   2 172.396 11.5591   6
   0  -6  -2 202.697 10.6896  12
   0  -6   2 190.885 8.61635   9
   0  -6  -2 185.665 9.31798   9
   0  -6  -2 178.622 8.23079   1
   0  -6   2 196.989 9.86060  12
   0  -6  -2 174.854 11.3114   5
   0  -6  -2 172.929 12.0118   6
   0  -6   2 180.650 8.07562   1
   0   6   2 156.459 16.7597  10
   0   6  -2 184.628 9.87862   4
   0   6   2 181.362 11.1014   4
   0   6  -2 179.380 11.5372   5
   0   6  -2 177.383 14.3187  10
   0   6  -2 172.620 7.22975  21
   0   6  -2 177.218 15.9919  13
   0   6   2 175.726 16.0434  13
   1  -6   2 590.867 23.7511   2
   1  -6   2 652.337 25.9296  12
   1  -6   2 600.354 27.2857   6
  -1  -6  -2 587.600 30.2471   6
  -1  -6  -2 572.170 24.1383   1
   1  -6   2 586.784 24.7342   9
   1  -6   2 591.757 23.5089   1
  -1  -6  -2 599.477 25.1180  14
   1  -6   2 537.768 22.7639  22
  -1   6  -2 538.253 31.6484  10
  -1   6  -2 596.696 24.4929  20
   1   6   2 591.591 23.8302  18
  -1   6  -2 612.474 24.3964   3
   1   6   2 583.152 26.5374   4
   1   6   2 563.018 30.4117  12
  -1   6  -2 584.851 35.3263  13
  -1   6  -2 602.027 26.5553   4
  -1   6  -2 598.722 30.3113   5
   1   6   2 613.176 33.9525  13
   1   6   2 600.623 36.2156  10
  -1   6  -2 596.458 22.9379  21
  -2  -6  -2 90.6702 9.30547   6
   2  -6   2 92.8797 6.44374  12
   2  -6   2 93.1865 5.86725   9
   2  -6   2 89.1534 4.97216   2
   2  -6   2 105.666 11.9156   5
  -2  -6  -2 87.4556 5.10892   1
  -2  -6  -2 84.5084 5.87127  14
   2  -6   2 91.7969 3.78451  22
  -2   6  -2 94.4558 10.3253  10
  -2   6  -2 102.464 5.05927  20
  -2   6  -2 91.9413 7.21278   4
   2   6   2 87.0586 9.94532  12
  -2   6  -2 91.2197 4.15910  14
   2   6   2 90.3612 9.45678   9
   2   6   2 98.3862 12.5371  10
  -2   6  -2 75.3643 11.4092  13
   2   6   2 73.0029 10.1368  13
   2   6   2 87.8197 4.79258  18
   3  -6   2 1.48771 1.09390  12
   3  -6   2 1.06367 0.66868  21
   3  -6   2 1.90230 0.36331  17
   3  -6   2 2.60348 0.37397  22
  -3  -6  -2 1.21463 0.56717   1
  -3  -6  -2 3.44793 2.95628   6
   3  -6   2 -3.8193 3.71346   5
   3  -6   2 2.43673 1.17731   9
  -3  -6  -2 1.31822 1.28623  14
   3  -6   2 2.15323 0.86736   2
  -3   6  -2 2.42445 0.80952  14
   3   6   2 3.76375 0.96334  18
   3   6   2 3.31870 1.03091   5
  -3   6  -2 2.73689 1.01428  20
   3   6   2 3.55192 3.68654  10
  -3   6  -2 2.69952 1.48310   4
   3   6   2 4.72494 2.57601   9
  -3   6  -2 3.11426 2.91950  10
   3   6   2 -0.7356 2.31789  13
   3   6   2 1.84986 3.04202  12
  -3   6  -2 -2.6486 2.74063  13
   4  -6   2 16.1002 1.04236  17
   4  -6   2 15.8034 2.96681   3
   4  -6   2 15.0676 1.09712  15
  -4  -6  -2 18.1353 5.33590  11
  -4  -6  -2 11.7520 4.40650   6
   4  -6   2 14.1587 1.48972  21
   4  -6   2 12.6716 2.54960  12
   4  -6   2 15.4456 3.04794   9
   4  -6   2 5.39200 5.75927   5
   4  -6   2 15.9437 0.97810  22
  -4  -6  -2 16.9321 2.03044   1
   4  -6   2 13.1226 1.96734   2
  -4  -6  -2 15.6551 2.93069  14
   4   6   2 16.1702 3.28199   5
   4   6   2 10.7837 3.54256  13
   4   6   2 23.6975 6.62389  10
  -4   6  -2 12.6878 6.11188  13
  -4   6  -2 12.3281 5.18440  10
  -4   6  -2 19.6122 2.24279  14
   4   6   2 13.1316 1.71738  18
   4   6   2 23.2525 5.77015   9
  -4   6  -2 14.5373 3.34908   4
  -4   6  -2 14.0109 1.91988  20
   4   6   2 16.4188 6.01514  12
   4   6   2 15.4865 1.01860  21
   5  -6   2 5.81012 2.20962   9
   5  -6   2 8.55693 1.76320   2
   5  -6   2 7.87488 2.43054   3
   5  -6   2 8.90704 0.90213  15
  -5  -6  -2 10.3427 4.30116  11
   5  -6   2 10.4037 0.81396  22
   5  -6   2 7.88960 1.35170  21
   5  -6   2 9.49088 2.73618  12
  -5  -6  -2 9.41301 2.39523  14
   5  -6   2 9.19299 0.86994  17
   5  -6   2 19.4989 7.69066   5
  -5  -6  -2 11.7590 4.27992   6
  -5  -6  -2 8.54107 1.61794   1
   5   6   2 9.68699 5.57233  12
   5   6   2 10.7161 6.43607  10
  -5   6  -2 10.2500 1.94558  20
   5   6   2 9.53584 1.42764  17
  -5   6  -2 14.1280 7.05013  13
   5   6   2 10.0300 1.57088  18
  -5   6  -2 5.98587 5.16313  10
  -5   6  -2 8.00201 1.97952  14
   5   6   2 11.6296 1.37878  20
   5   6   2 2.13260 4.05829   9
   6  -6   2 35.7889 4.79010   3
   6  -6   2 32.3550 4.72159  12
   6  -6   2 36.5185 1.95840  22
   6  -6   2 42.7965 12.8514   5
   6  -6   2 37.0592 2.17653  15
   6  -6   2 35.0721 2.03715  17
   6  -6   2 38.5662 2.86135  21
   6  -6   2 33.3390 3.52066   2
   6  -6   2 34.4124 4.89397   9
   6  -6   2 42.8577 3.30554  19
  -6  -6  -2 29.8787 7.59211  11
  -6  -6  -2 35.8586 3.59113   1
  -6  -6  -2 42.2115 8.84627   6
  -6  -6  -2 42.2159 5.26399  14
   6   6   2 35.6152 2.97217  18
   6   6   2 40.7263 8.39131   9
  -6   6  -2 39.9518 4.44977  14
   6   6   2 35.1785 9.21249  12
  -6   6  -2 34.0723 3.41616  20
   6   6   2 33.8482 2.10227  15
   6   6   2 34.4116 2.64593  17
  -6   6  -2 38.2497 6.77534   4
   7  -6   2 21.4612 10.7185   5
   7  -6   2 35.3204 2.21450  15
   7  -6   2 46.1092 5.39133   3
   7  -6   2 30.8761 5.33594   9
  -7  -6  -2 47.1353 9.90586   6
   7  -6   2 32.8456 3.08220  19
   7  -6   2 37.2319 5.61781  12
   7  -6   2 37.3258 2.90200  21
   7  -6   2 36.3878 3.82103   2
   7  -6   2 33.8063 1.95826  22
  -7  -6  -2 24.2045 4.76230  14
   7  -6   2 38.0242 2.15725  17
  -7  -6  -2 27.2242 6.91562  11
  -7  -6  -2 40.6967 3.82716   1
   7   6   2 37.1485 2.71822  17
   7   6   2 32.1781 2.07911  15
  -7   6  -2 37.5179 4.63836  14
   7   6   2 37.2679 10.0135  12
   7   6   2 32.9652 7.57013   9
  -7   6  -2 35.6499 6.70320   4
   7   6   2 28.6817 2.92581  18
  -7   6  -2 22.6297 10.9960  13
   8  -6   2 11.3481 2.32765   2
   8  -6   2 10.5729 1.01548  22
   8  -6   2 10.9461 3.23062   3
   8  -6   2 8.47443 1.69403  21
   8  -6   2 10.3075 1.10597  17
   8  -6   2 7.82580 1.16671  15
   8  -6   2 6.29918 1.74869  19
  -8  -6  -2 5.87238 1.63243   1
   8   6   2 10.2680 1.61443  17
   9  -6   2 29.2757 3.07996  19
   9  -6   2 27.4032 3.76152   2
   9  -6   2 26.9706 5.43368   3
  -9  -6  -2 31.6375 3.81664   1
   9  -6   2 30.1063 2.12158  17
   9  -6   2 29.7173 1.96893  22
   9  -6   2 29.5297 2.19192  15
   9  -6   2 34.7164 3.07323  21
   9   6   2 34.1248 2.65830  17
 -10  -6  -2 63.8768 5.84797   1
  10  -6   2 48.1957 5.63374   2
  10  -6   2 59.9220 5.03141  19
  10  -6   2 60.6090 3.61669  15
  10  -6   2 59.7149 3.44243  17
  10  -6   2 64.6994 7.86669   3
  10  -6   2 66.2812 3.25097  22
  11  -6   2 1.83767 1.23636  19
  11  -6   2 2.04793 0.74179  17
  11  -6   2 3.89913 1.09363  15
  11  -6   2 2.00807 0.72490  22
  12  -6   2 1.87263 1.81049  19
  12  -6   2 2.88187 1.09066  15
  12  -6   2 3.66356 0.98103  17
  12  -7  -2 1.69264 0.79690  17
  12  -7  -2 0.16255 0.78117  15
  12  -7  -2 -1.8217 1.34237  19
  11  -7  -2 1.38036 0.86793  15
  11  -7  -2 0.18470 1.33460  19
  11  -7  -2 1.78215 0.71705  17
  10  -7  -2 -0.2650 1.24671   2
  10  -7  -2 -0.2194 0.40269  22
  10  -7  -2 2.68981 2.16095   3
 -10  -7   2 0.62085 1.74132   1
  10  -7  -2 0.66393 0.55785  17
  10  -7  -2 0.74978 0.65738  15
  10  -7  -2 0.07905 1.04036  19
  -9  -7   2 3.70422 1.83235   1
   9  -7  -2 5.66363 1.53912  21
   9  -7  -2 5.01252 0.93459  17
   9  -7  -2 5.33947 0.78137  22
   9  -7  -2 4.82695 1.56573  19
   9  -7  -2 3.17354 0.80910  15
   9  -7  -2 -0.0446 2.17991   3
   9  -7  -2 6.69049 2.09874   2
   8  -7  -2 2.07879 1.18690   2
  -8  -7   2 1.64045 1.42732   1
   8  -7  -2 0.91830 0.52088  17
   8  -7  -2 0.48869 0.36772  22
   8  -7  -2 0.91384 0.93734  19
   8  -7  -2 1.93715 1.82754   3
   8  -7  -2 -1.3417 0.69410  21
   8  -7  -2 1.93232 0.57679  15
   7  -7  -2 17.1953 3.08959   2
   7  -7  -2 9.88695 1.20720  15
   7  -7  -2 7.49552 2.71167   3
   7  -7  -2 11.3138 1.08984  17
   7  -7  -2 11.2347 0.91774  22
   7  -7  -2 15.4047 2.26596  19
   7  -7  -2 8.89895 1.54530  21
  -7  -7   2 10.8595 2.32453   1
   7   7  -2 12.0914 1.89897  18
  -7   7   2 11.8246 2.70667  20
   6  -7  -2 8.27053 1.34832  21
   6  -7  -2 10.9568 0.84440  22
   6  -7  -2 12.8170 2.76127   3
   6  -7  -2 10.7024 0.95887  17
   6  -7  -2 6.93961 1.79345   2
  -6  -7   2 8.43635 1.89131   1
  -6  -7   2 12.1730 5.39290  11
   6  -7  -2 9.08466 2.44722  12
   6  -7  -2 9.78896 1.69204  19
   6  -7  -2 3.42758 6.56076   5
  -6  -7   2 6.13167 5.02080   6
   6  -7  -2 15.1204 3.40638   9
  -6  -7   2 7.99124 2.30678  14
  -6   7   2 11.4458 9.66558  10
   6   7  -2 7.65615 4.87335  10
  -6   7   2 13.3961 2.58898  20
   6   7  -2 10.3130 1.64582  18
  -6   7   2 15.8589 9.22326  13
  -6   7   2 8.79286 1.90261  14
   6   7  -2 10.5101 1.42145  20
   6   7  -2 24.6955 7.33037  12
   5  -7  -2 156.272 8.69736   2
   5  -7  -2 155.648 6.46191  17
  -5  -7   2 144.194 9.77784  14
   5  -7  -2 153.093 7.22654  21
   5  -7  -2 152.728 6.33072  22
   5  -7  -2 165.288 10.4464   9
  -5  -7   2 151.351 8.56182   1
   5  -7  -2 160.374 7.72430  19
  -5  -7   2 149.444 15.1378  11
   5  -7  -2 158.330 18.9659   5
   5  -7  -2 164.307 10.0102   3
  -5  -7   2 159.345 15.6981   6
   5  -7  -2 159.309 6.60199  15
   5  -7  -2 166.568 10.5544  12
   5   7  -2 139.320 16.5820  12
  -5   7   2 170.380 20.8003  10
   5   7  -2 145.050 16.4027  10
  -5   7   2 160.948 8.43899  14
   5   7  -2 147.439 7.29708  20
   5   7  -2 140.402 14.1952  13
  -5   7   2 148.253 8.56301  20
  -5   7   2 140.848 13.4759   4
   5   7  -2 158.571 7.55297  18
  -5   7   2 114.245 19.2917  13
   4  -7  -2 53.1001 3.20241  19
   4  -7  -2 47.7222 4.69106   6
   4  -7  -2 51.9700 4.88046  12
  -4  -7   2 47.0391 3.78052   1
   4  -7  -2 50.3956 3.90195   2
   4  -7  -2 47.7376 2.85827  21
   4  -7  -2 47.0543 2.37310  15
   4  -7  -2 53.2638 4.99223   9
   4  -7  -2 44.2106 4.29606   3
   4  -7  -2 48.0523 2.28248  17
   4  -7  -2 33.1551 9.72427   5
   4  -7  -2 48.1463 2.59923   1
   4  -7  -2 45.5662 2.19199  22
  -4  -7   2 37.9238 7.64463   6
  -4  -7   2 32.4353 7.99628  11
  -4  -7   2 39.8443 4.36319  14
   4   7  -2 33.6359 6.52909   9
  -4   7   2 48.0573 3.95864  20
   4   7  -2 54.2739 10.5603  12
   4   7  -2 47.3631 3.13520  18
   4   7  -2 43.7867 3.01435  20
  -4   7   2 47.3753 3.36862  14
   4   7  -2 55.4192 10.6368  10
  -4   7   2 33.3882 9.86357  13
  -4   7   2 49.1981 12.5400  10
  -4   7   2 42.7902 7.28903   4
   4   7  -2 46.6129 5.16883   5
   4   7  -2 47.2911 8.71908  13
   3  -7  -2 40.3214 1.88319  17
   3  -7  -2 36.6709 2.29313  21
   3  -7  -2 37.7664 4.07311  12
   3  -7  -2 40.0246 1.92770  15
  -3  -7   2 34.3474 3.50854  14
   3  -7  -2 41.0794 3.74501   3
   3  -7  -2 36.4050 2.49684  19
   3  -7  -2 32.7127 8.51198   5
   3  -7  -2 40.4302 4.14130   9
   3  -7  -2 35.0969 3.10403   2
  -3  -7   2 39.6667 7.68872  11
  -3  -7   2 37.3528 6.85207   6
   3  -7  -2 38.8971 4.33433   6
  -3  -7   2 39.1136 3.15646   1
   3  -7  -2 37.1719 2.31421   1
   3  -7  -2 38.8370 1.84302  22
  -3   7   2 37.9321 3.38981  20
   3   7  -2 38.0082 2.82814  16
   3   7  -2 35.0612 7.64605  13
   3   7  -2 36.8111 2.70540  20
   3   7  -2 37.5223 3.89021   5
  -3   7   2 45.8907 10.3773  10
  -3   7   2 28.7672 5.39990   4
   3   7  -2 27.4862 5.43369   9
  -3   7   2 36.0945 2.46927  16
  -3   7   2 24.5972 9.79053  13
   3   7  -2 37.6188 8.30953  12
   3   7  -2 42.8169 2.72764  18
   3   7  -2 34.2184 8.19821  10
   3   7  -2 39.3419 1.68122  21
  -2  -7   2 108.088 6.06176   1
  -2  -7   2 113.509 6.16079  14
   2  -7  -2 113.250 5.12083  21
   2  -7  -2 116.348 6.66037   3
   2  -7  -2 114.063 4.74850  22
   2  -7  -2 115.189 4.71807  17
  -2  -7   2 108.120 10.8293  11
   2  -7  -2 110.970 12.2578   5
   2  -7  -2 107.587 7.60897  12
   2  -7  -2 126.543 9.12288   6
   2  -7  -2 112.833 5.45507   1
  -2  -7   2 122.427 11.0310   6
   2  -7  -2 109.368 7.18987   9
   2  -7  -2 116.477 6.19696   2
  -2   7   2 131.263 10.3159   4
   2   7  -2 127.981 5.61968  18
   2   7  -2 119.032 13.0704  13
  -2   7   2 106.723 14.4553  13
  -2   7   2 87.0208 13.9687  10
  -2   7   2 110.027 5.59850  16
   2   7  -2 119.665 5.93027  16
   2   7  -2 115.983 5.75770  20
  -2   7   2 116.963 6.50925  20
  -2   7   2 120.468 5.80289  18
   2   7  -2 112.740 4.58496  21
   2   7  -2 112.918 7.46619   5
   2   7  -2 97.5430 10.3764  12
   2   7  -2 92.4425 12.1454  10
  -1  -7   2 1.39638 0.70107   9
   1  -7  -2 0.56745 0.56936   2
   1  -7  -2 0.52350 0.34949  21
   1  -7  -2 -1.6351 1.30143   6
  -1  -7   2 0.54500 0.38432   1
   1  -7  -2 -0.4541 2.56693   5
   1  -7  -2 -0.6064 0.65482   9
   1  -7  -2 0.52143 0.63813   3
   1  -7  -2 0.19342 0.19448  22
  -1  -7   2 0.59239 0.54493  14
   1  -7  -2 0.24524 0.88498  12
   1  -7  -2 0.28264 0.32447   1
  -1   7   2 -3.2145 2.72606  13
   1   7  -2 -0.1542 0.45230  18
  -1   7   2 0.43215 0.78422  20
   1   7  -2 0.33799 0.20658  21
  -1   7   2 2.27685 3.54441  10
  -1   7   2 0.53776 0.56538  18
   1   7  -2 0.87301 1.01860   4
   1   7  -2 3.97513 1.95031  12
  -1   7   2 -0.0284 0.82606   4
   1   7  -2 1.39568 3.07434  10
  -1   7   2 -0.0238 0.44775  16
   1   7  -2 -0.0602 0.53744  20
   1   7  -2 -1.1989 2.68986  13
   1   7  -2 -0.0443 0.33616  16
   0  -7  -2 110.468 8.53330   5
   0  -7   2 81.8162 5.27185   9
   0  -7  -2 96.3651 7.03402  12
   0  -7   2 88.4168 3.95270  22
   0  -7  -2 97.5714 4.00046  21
   0  -7   2 95.2983 8.19747   6
   0  -7  -2 85.2188 8.38809   6
   0  -7  -2 84.2209 5.36381  14
   0  -7  -2 100.327 4.81930   2
   0  -7  -2 95.7936 5.13588   1
   0  -7   2 95.7171 4.97199   1
   0  -7  -2 103.580 6.21954   9
   0  -7   2 96.0844 6.53591  12
   0   7   2 113.114 13.1576  13
   0   7  -2 95.4814 5.03441   3
   0   7   2 99.8234 13.7326  10
   0   7   2 93.3386 5.03012  18
   0   7   2 91.3179 5.04622  16
   0   7   2 96.1818 5.33604  20
   0   7  -2 87.2611 4.72242  16
   0   7  -2 102.733 6.96269   4
   0   7  -2 96.3362 4.04785  21
   0   7  -2 103.808 8.54159   5
   0   7  -2 106.158 11.6003  10
   0   7  -2 95.3843 5.02199  20
   0   7  -2 90.4413 4.60771  18
   0   7  -2 102.970 13.0456  13
   0   7   2 102.036 7.99118   4
   1  -7   2 65.7875 6.35664   6
   1  -7   2 69.8470 3.82472   2
   1  -7   2 68.2008 4.58943   9
   1  -7   2 45.3286 9.24645   5
  -1  -7  -2 70.8097 4.77721  14
  -1  -7  -2 71.1609 4.95874   9
  -1  -7  -2 54.0389 7.45049   6
  -1  -7  -2 67.1974 4.17787   1
   1  -7   2 66.9870 2.87313  22
   1  -7   2 69.6983 5.23161  12
   1  -7   2 65.0359 3.60951   1
   1   7   2 53.5526 11.5023  10
  -1   7  -2 56.5582 11.4758  13
   1   7   2 66.4902 4.05841  20
  -1   7  -2 64.2589 3.53678  16
  -1   7  -2 74.1331 6.17677   4
  -1   7  -2 60.1927 3.40664  18
  -1   7  -2 71.2304 4.09239  20
   1   7   2 55.3878 5.60605   4
   1   7   2 67.4919 3.91749  18
   1   7   2 63.7609 7.99165  12
  -1   7  -2 69.4467 9.54144  10
   2  -7   2 111.485 5.84624   2
   2  -7   2 122.052 7.58994  12
  -2  -7  -2 108.770 6.14312   1
   2  -7   2 111.263 4.54572  22
   2  -7   2 108.045 5.19354   1
   2  -7   2 125.940 14.3075   5
  -2  -7  -2 112.437 10.9889   6
   2  -7   2 99.8285 6.66145   9
   2  -7   2 120.710 8.35998   6
  -2  -7  -2 119.423 7.29335  14
  -2   7  -2 110.664 5.12049  18
   2   7   2 111.225 7.76402   4
   2   7   2 89.6099 11.8046  13
  -2   7  -2 114.719 6.00501  20
  -2   7  -2 81.0395 13.1041  13
  -2   7  -2 101.815 12.1836  10
   2   7   2 104.599 5.63324  20
  -2   7  -2 112.580 8.64637   4
   2   7   2 120.376 11.3228   9
  -2   7  -2 105.591 5.16461  16
   2   7   2 103.504 11.5085  12
   2   7   2 78.6592 14.2885  10
   2   7   2 111.810 5.81105  18
   3  -7   2 59.4044 11.8615   5
  -3  -7  -2 65.8769 5.49995  14
  -3  -7  -2 59.7508 4.26603   1
   3  -7   2 57.4699 2.72978  17
   3  -7   2 62.2768 2.75283  22
   3  -7   2 62.7896 5.45581  12
  -3  -7  -2 64.3208 8.45686   6
   3  -7   2 56.9062 4.97853   9
   3  -7   2 58.3340 4.10559   2
   3  -7   2 60.6592 3.40001  21
  -3   7  -2 70.7060 10.0463  10
   3   7   2 62.1105 3.90214  18
  -3   7  -2 63.3725 3.47375  14
  -3   7  -2 60.6241 3.26550  16
   3   7   2 68.7345 10.3185  12
   3   7   2 59.3580 11.9907  10
  -3   7  -2 56.6242 6.49787   4
   3   7   2 68.1206 5.52256   4
   3   7   2 58.9422 3.69625  20
   3   7   2 64.6344 9.32049  13
  -3   7  -2 70.3632 4.32980  20
   3   7   2 57.2190 9.86332   9
  -3   7  -2 49.0012 11.3670  13
  -4  -7  -2 38.9655 4.85769  14
   4  -7   2 37.9206 3.45014   2
   4  -7   2 40.0790 2.12542  15
   4  -7   2 41.5457 4.51198  12
   4  -7   2 42.4111 4.41089   3
  -4  -7  -2 42.5275 3.61467   1
   4  -7   2 25.0024 8.87826   5
   4  -7   2 41.9154 2.06478  17
   4  -7   2 36.5881 4.31998   9
  -4  -7  -2 38.8215 7.87502   6
   4  -7   2 45.3675 2.80727  21
   4  -7   2 39.7116 2.00670  22
  -4   7  -2 44.2721 2.51895  16
   4   7   2 42.7614 3.16790  18
   4   7   2 44.1203 2.88025  17
  -4   7  -2 44.3027 11.4259  13
  -4   7  -2 41.0898 5.91130   4
  -4   7  -2 35.9858 8.74940  10
   4   7   2 41.4592 2.88538  20
   4   7   2 42.8020 10.3083  12
  -4   7  -2 43.0400 3.24424  14
   4   7   2 24.4603 7.27868   9
  -4   7  -2 42.8748 3.49649  20
   4   7   2 36.8555 9.15827  10
   4   7   2 37.7532 7.87989  13
   5  -7   2 31.3618 3.17877   2
   5  -7   2 28.9452 2.40867  21
   5  -7   2 24.3809 4.08907   3
   5  -7   2 30.1765 1.75122  17
   5  -7   2 30.1938 1.81470  15
  -5  -7  -2 30.5692 4.47754  14
   5  -7   2 33.3664 4.33833  12
  -5  -7  -2 26.0251 7.03306   6
   5  -7   2 31.0783 1.68015  22
  -5  -7  -2 31.3324 3.15087   1
   5  -7   2 37.0327 4.40219   9
   5  -7   2 17.9628 8.40344   5
   5   7   2 32.4197 2.81048  18
   5   7   2 17.4211 8.59925  10
   5   7   2 31.8270 2.41698  20
  -5   7  -2 31.1773 3.22678  20
  -5   7  -2 23.5206 7.66011  10
   5   7   2 35.2650 2.57649  17
   5   7   2 19.3248 6.81926   9
  -5   7  -2 37.1812 3.46452  14
   5   7   2 15.7805 6.98879  12
  -5   7  -2 27.8503 5.69424   4
   6  -7   2 5.15512 2.04950   3
  -6  -7  -2 7.23829 2.60406  14
  -6  -7  -2 9.99678 5.39867  11
   6  -7   2 3.82047 0.64932  17
   6  -7   2 5.69933 0.87089  15
   6  -7   2 9.25551 7.82243   5
   6  -7   2 4.44466 1.21764  21
   6  -7   2 4.53890 0.64337  22
  -6  -7  -2 4.58106 1.65601   1
   6  -7   2 1.00202 1.82771  12
   6  -7   2 3.80054 1.31581  19
   6  -7   2 5.39126 1.62603   2
   6  -7   2 6.67878 2.54383   9
  -6   7  -2 21.8598 9.16328  13
   6   7   2 7.87419 4.84557   9
  -6   7  -2 3.54338 1.50576  14
   6   7   2 5.95782 1.20837  17
   6   7   2 1.40600 1.10670  18
  -6   7  -2 5.54539 3.20788   4
  -6   7  -2 3.86069 1.71404  20
   6   7   2 0.79394 5.26596  12
   7  -7   2 12.2033 2.16112  19
   7  -7   2 14.0109 2.04851  21
   7  -7   2 12.4492 1.26289  15
   7  -7   2 15.5016 2.75737   2
   7  -7   2 14.3697 1.14779  22
   7  -7   2 17.3891 1.32472  17
   7  -7   2 13.1827 3.33679   3
  -7  -7  -2 12.0788 2.51225   1
  -7   7  -2 17.3794 5.44735   4
   7   7   2 16.8287 2.46967  18
   7   7   2 14.8670 1.93677  17
   8  -7   2 -0.1636 1.13264   2
   8  -7   2 0.11363 0.81722  19
   8  -7   2 0.56693 0.43241  22
   8  -7   2 0.15154 0.83033  21
   8  -7   2 -0.1105 0.39324  15
   8  -7   2 -0.2532 1.83820   3
   8  -7   2 0.34920 0.46920  17
  -8  -7  -2 2.75551 1.45982   1
   9  -7   2 0.42494 0.62011  15
   9  -7   2 1.23414 0.53941  22
  -9  -7  -2 1.90216 1.52240   1
   9  -7   2 2.03347 1.31905  19
   9  -7   2 1.16347 0.97284  21
   9  -7   2 -1.5232 1.77273   3
   9  -7   2 0.91632 0.58373  17
  10  -7   2 1.16422 0.56068  22
  10  -7   2 0.10342 0.55137  17
  10  -7   2 0.54626 0.68864  15
  10  -7   2 -0.2838 1.51800   2
  10  -7   2 3.47204 2.39518   3
 -10  -7  -2 1.46570 1.72366   1
  10  -7   2 -2.2471 1.11724  19
  11  -7   2 2.56819 0.99955  15
  11  -7   2 2.81238 0.76267  22
  11  -7   2 4.40162 0.96223  17
  11  -7   2 0.84707 1.49943  19
  12  -7   2 11.7428 2.85172  19
  12  -7   2 7.90893 1.31945  17
  12  -7   2 10.3336 1.55100  15
  12  -7   2 11.7661 1.36883  22
  12  -8  -2 7.47843 1.21192  17
  12  -8  -2 9.83181 1.58287  15
  12  -8  -2 5.96030 2.24410  19
  11  -8  -2 20.2530 1.88625  17
  11  -8  -2 24.2837 2.17820  15
  11  -8  -2 25.6844 3.27128  19
  10  -8  -2 20.1808 3.79721   2
  10  -8  -2 17.2723 2.89355  19
  10  -8  -2 21.2192 1.85595  15
  10  -8  -2 14.0666 4.13364   3
  10  -8  -2 19.7193 1.67902  17
  10  -8  -2 19.6251 1.49093  22
   9  -8  -2 4.66827 0.77152  22
   9  -8  -2 2.81257 1.29322  21
  -9  -8   2 7.23724 2.33396   1
   9  -8  -2 4.22677 0.78749  17
   9  -8  -2 3.71066 1.45759  19
   9  -8  -2 5.61580 2.84149   3
   9  -8  -2 3.41546 0.85740  15
   8  -8  -2 3.99854 0.86403  15
   8  -8  -2 5.11205 0.80829  17
  -8  -8   2 6.31387 1.67553   1
   8  -8  -2 1.33534 1.82606   3
   8  -8  -2 4.50842 1.76966   2
   8  -8  -2 3.28160 1.37947  19
   8  -8  -2 5.14002 0.74472  22
   8  -8  -2 4.65368 1.30094  21
  -8   8   2 4.46792 2.39707  20
   7  -8  -2 14.4070 2.31538  19
   7  -8  -2 14.8809 1.18961  17
   7  -8  -2 12.7511 1.82959  21
   7  -8  -2 14.0529 2.71937   2
   7  -8  -2 14.9526 1.07642  22
   7  -8  -2 14.4120 1.34074  15
  -7  -8   2 14.6104 2.72385   1
   7  -8  -2 10.0367 2.48481   3
  -7   8   2 13.8170 2.74377  20
   7   8  -2 11.8207 2.13157  18
   6  -8  -2 124.409 9.19922  12
   6  -8  -2 110.974 7.36920   2
   6  -8  -2 86.6856 16.7333   5
   6  -8  -2 112.794 6.27777  19
  -6  -8   2 113.497 14.2433   6
  -6  -8   2 101.492 8.49486  14
   6  -8  -2 111.962 8.40949   3
  -6  -8   2 112.213 7.37398   1
   6  -8  -2 106.005 4.87363  17
   6  -8  -2 114.432 4.77377  22
   6  -8  -2 113.920 9.07314   9
   6  -8  -2 108.873 5.79056  21
   6  -8  -2 106.549 5.01774  15
  -6   8   2 83.9592 19.1008  13
  -6   8   2 115.072 7.43974  20
   6   8  -2 103.275 16.8196  10
  -6   8   2 128.804 22.2691  10
   6   8  -2 111.576 6.28020  18
   6   8  -2 108.827 5.89542  20
   5  -8  -2 200.906 8.83400  15
   5  -8  -2 212.044 13.0204  12
  -5  -8   2 219.402 11.3072   1
   5  -8  -2 228.209 12.7099   3
   5  -8  -2 215.939 8.65235  22
  -5  -8   2 195.347 18.2937  11
   5  -8  -2 232.193 24.1241   5
  -5  -8   2 207.445 12.3735  14
  -5  -8   2 199.796 18.6023   6
   5  -8  -2 220.362 11.3560   2
   5  -8  -2 212.280 10.0111  19
   5  -8  -2 213.819 9.59891  21
   5  -8  -2 225.174 8.78609  17
   5  -8  -2 206.721 12.9450   9
   5   8  -2 201.092 9.84353  20
  -5   8   2 216.141 24.6651  10
   5   8  -2 214.525 10.1096  18
  -5   8   2 215.181 11.3369  20
   5   8  -2 220.956 19.1551  13
  -5   8   2 220.530 17.7767   4
   5   8  -2 203.840 21.1010  10
   5   8  -2 236.272 21.4195  12
  -4  -8   2 251.873 12.3833   1
   4  -8  -2 247.057 10.7119  21
   4  -8  -2 246.573 13.9791   9
   4  -8  -2 260.465 10.1134  15
   4  -8  -2 256.068 10.0243  17
   4  -8  -2 260.196 13.5113   3
   4  -8  -2 275.808 24.4131   5
   4  -8  -2 253.785 14.3337  12
  -4  -8   2 243.395 19.8465  11
   4  -8  -2 250.177 9.95560  22
  -4  -8   2 237.861 19.5719   6
   4  -8  -2 246.516 14.2643   6
  -4  -8   2 252.921 13.1474  14
   4  -8  -2 253.894 11.1348  19
   4  -8  -2 251.069 12.3302   2
  -4   8   2 236.402 25.1250  10
  -4   8   2 199.599 25.0827  13
   4   8  -2 248.264 21.1059  12
   4   8  -2 246.369 11.2683  20
  -4   8   2 249.545 18.5936   4
  -4   8   2 250.356 11.1676  18
   4   8  -2 224.588 21.3381  10
  -4   8   2 252.677 12.5545  20
  -4   8   2 255.062 10.9723  16
   4   8  -2 233.210 20.2827  13
   4   8  -2 233.921 11.1988  18
   3  -8  -2 171.055 8.07802   1
   3  -8  -2 175.762 7.33924  22
   3  -8  -2 182.404 10.0495   3
   3  -8  -2 187.089 12.0527   6
  -3  -8   2 174.400 15.7098  11
   3  -8  -2 184.712 8.27814  19
   3  -8  -2 179.702 7.93361  21
  -3  -8   2 181.607 9.62282  14
  -3  -8   2 176.545 9.33360   1
   3  -8  -2 184.138 9.31593   2
   3  -8  -2 179.183 7.34057  17
   3  -8  -2 201.955 11.1046   9
   3  -8  -2 197.959 19.0692   5
   3  -8  -2 180.789 7.38889  15
   3  -8  -2 182.268 11.1420  12
  -3  -8   2 188.240 15.8898   6
  -3   8   2 184.564 9.62294  20
   3   8  -2 165.949 8.80237  16
   3   8  -2 187.149 16.8084  12
  -3   8   2 179.550 14.4222   4
   3   8  -2 172.222 17.8788  10
  -3   8   2 148.076 20.0062  10
  -3   8   2 162.053 20.4858  13
  -3   8   2 183.284 8.53391  18
   3   8  -2 205.569 17.8617  13
   3   8  -2 171.292 8.52877  20
  -3   8   2 174.863 8.34597  16
   3   8  -2 185.707 8.56890  18
   3   8  -2 216.763 14.8812   9
   2  -8  -2 34.1886 3.73776   9
   2  -8  -2 28.0373 7.18994   5
   2  -8  -2 32.3755 1.65186  17
   2  -8  -2 30.2104 2.32071   1
  -2  -8   2 36.6040 7.12994   6
   2  -8  -2 31.5078 2.01311  21
  -2  -8   2 34.4957 2.92485   1
   2  -8  -2 34.4369 1.71849  22
   2  -8  -2 35.1971 3.29879   3
   2  -8  -2 33.8853 2.93645   2
   2  -8  -2 33.0389 4.73940   6
   2   8  -2 42.4268 7.64372  12
   2   8  -2 36.5994 2.77586  20
   2   8  -2 27.1232 3.51258   4
   2   8  -2 22.3618 7.22894  13
  -2   8   2 37.5169 3.42429  20
   2   8  -2 31.0337 6.57133   9
  -2   8   2 26.0877 7.96348  10
  -2   8   2 33.1699 2.56162  16
   2   8  -2 33.1851 2.67601  16
  -2   8   2 29.1969 5.42156   4
  -2   8   2 37.2188 2.74210  18
   2   8  -2 40.6185 4.40293   5
  -2   8   2 23.9595 8.58638  13
   2   8  -2 34.0914 9.17264  10
   2   8  -2 31.9683 2.49690  18
   1  -8  -2 88.7900 8.53952   6
   1  -8  -2 82.8152 5.98294   9
   1  -8  -2 82.0255 3.83360  21
  -1  -8   2 82.4135 4.94277   1
  -1  -8   2 85.9810 9.04726   6
   1  -8  -2 87.3946 4.86789   2
   1  -8  -2 93.8019 7.15135  12
   1  -8  -2 81.9246 5.05994   3
   1  -8  -2 89.7517 10.2848   5
  -1  -8   2 85.2132 5.31926   9
   1  -8  -2 86.3775 3.58864  17
   1  -8  -2 78.2355 4.61326   1
  -1   8   2 78.1663 8.25453   4
  -1   8   2 88.5392 4.86192  16
   1   8  -2 76.4130 14.3189  13
   1   8  -2 83.3761 4.49769  18
   1   8  -2 84.6171 4.82158  20
   1   8  -2 91.2555 6.56061   4
   1   8  -2 85.0174 8.93419  12
   1   8  -2 86.1944 7.35172   5
   1   8  -2 83.0223 3.58995  21
   1   8  -2 82.7500 4.73930  16
  -1   8   2 80.6800 5.19538  20
  -1   8   2 85.6784 4.84045  18
   1   8  -2 87.3270 4.79130   3
   1   8  -2 88.6937 12.2695  10
  -1   8   2 61.1000 13.2036  13
  -1   8   2 97.6839 17.6704  10
   0  -8  -2 26.8430 5.27314   5
   0  -8  -2 21.2190 2.54369  14
   0  -8   2 30.3340 2.28123   1
   0  -8  -2 25.7624 2.23374   1
   0  -8   2 20.5341 4.22210   6
   0  -8   2 29.7392 2.78860   9
   0  -8  -2 23.1961 5.34886   6
   0  -8   2 24.9432 1.34587  22
   0  -8  -2 22.4065 1.94553   2
   0  -8   2 25.6554 3.44379  12
   0  -8  -2 24.3739 1.35758  21
   0  -8   2 23.1352 2.00065   2
   0   8   2 22.2184 2.23632  18
   0   8  -2 22.4307 2.31210  20
   0   8  -2 21.1094 4.78032   5
   0   8  -2 17.4132 5.50606  10
   0   8   2 25.1368 7.13501  13
   0   8   2 27.0898 4.49612   4
   0   8  -2 22.0629 1.99284  16
   0   8   2 23.6908 2.23470  16
   0   8   2 18.1939 7.12224  10
   0   8  -2 19.3920 7.39902  13
   0   8  -2 24.6800 2.31171   3
   0   8  -2 28.1533 3.84967   4
   0   8  -2 26.4649 1.39922  21
   0   8  -2 24.6214 2.00847  18
   0   8   2 22.6522 5.35898  12
   0   8   2 23.8533 2.52253  20
  -1  -8  -2 -0.1262 0.47364   1
   1  -8   2 0.77519 1.85521   6
   1  -8   2 0.21027 0.44278   1
  -1  -8  -2 0.23629 2.24614   6
   1  -8   2 0.82058 0.96299  12
   1  -8   2 6.87006 4.17723   5
   1  -8   2 -0.6164 0.75670   9
   1  -8   2 0.16435 0.23009  22
   1  -8   2 -0.1804 0.57975   2
  -1  -8  -2 -1.2314 0.86725   9
  -1  -8  -2 0.91095 1.20649  14
   1   8   2 0.35037 3.30457  13
  -1   8  -2 1.78117 3.63672  13
   1   8   2 0.94635 0.79906  20
  -1   8  -2 -1.2693 1.25412   4
   1   8   2 1.28340 1.63446  12
   1   8   2 0.70752 1.39079   4
  -1   8  -2 0.60936 0.55293  16
  -1   8  -2 7.15622 4.51517  10
  -1   8  -2 0.72051 0.52577  18
   1   8   2 13.9871 6.07471  10
  -1   8  -2 0.09271 0.75359  20
  -2  -8  -2 24.9561 2.57383   1
   2  -8   2 26.9517 3.29757   9
  -2  -8  -2 22.2609 5.39719   6
   2  -8   2 30.5576 3.54756  12
   2  -8   2 25.6332 1.95324   1
   2  -8   2 25.0999 2.39657   2
   2  -8   2 22.4206 1.34170  22
   2  -8   2 24.3511 1.87782  21
   2  -8   2 21.9313 7.64865   5
   2  -8   2 28.0713 1.35105  17
   2  -8   2 31.5269 4.52691   6
  -2  -8  -2 29.3932 3.44924  14
  -2   8  -2 16.8044 7.65658  10
   2   8   2 27.6444 7.24723  12
  -2   8  -2 24.0194 1.94408  16
   2   8   2 26.4016 6.50340   9
   2   8   2 27.6490 2.55892  20
  -2   8  -2 16.6209 7.27309  13
   2   8   2 25.1715 2.37997  18
   2   8   2 13.4738 6.63606  10
   2   8   2 24.6063 4.20090   4
  -2   8  -2 29.7957 2.15191  18
  -2   8  -2 25.4396 4.78091   4
  -2   8  -2 26.7636 2.64671  20
   3  -8   2 25.6012 2.67099   2
   3  -8   2 31.1384 3.61976   9
  -3  -8  -2 34.7159 7.44966   6
   3  -8   2 26.0772 1.40163  17
   3  -8   2 25.8172 3.69479   3
   3  -8   2 29.9901 2.02324   1
  -3  -8  -2 27.5862 2.75752   1
   3  -8   2 20.6457 8.14253   5
   3  -8   2 26.1319 3.52346  12
   3  -8   2 23.5271 4.21969   6
   3  -8   2 22.7830 1.40429  15
  -3  -8  -2 23.1381 3.51822  14
   3  -8   2 25.6372 1.40732  22
   3  -8   2 26.8906 2.05549  21
   3   8   2 24.8924 7.06390  13
  -3   8  -2 23.3408 4.73697   4
   3   8   2 26.6126 7.50160   9
  -3   8  -2 22.4725 7.09918  10
   3   8   2 24.8891 2.49788  18
   3   8   2 22.4986 9.25302  10
  -3   8  -2 25.2427 2.07437  18
  -3   8  -2 27.1771 1.99716  16
  -3   8  -2 30.3286 8.24282  13
   3   8   2 24.4476 2.36922  20
   3   8   2 25.6077 7.27998  12
  -3   8  -2 23.3119 2.68471  20
   4  -8   2 121.263 8.43308   3
   4  -8   2 125.319 5.16839  17
  -4  -8  -2 123.499 7.38176   1
   4  -8   2 121.229 8.79047  12
  -4  -8  -2 130.373 14.0821   6
   4  -8   2 123.653 5.23934  15
   4  -8   2 122.885 5.13689  22
  -4  -8  -2 118.706 8.73312  14
   4  -8   2 124.019 7.15799   2
   4  -8   2 117.562 8.34485   9
   4  -8   2 122.120 6.03740  21
   4   8   2 118.773 6.67623  18
   4   8   2 132.171 14.2199   9
  -4   8  -2 121.338 5.91615  18
   4   8   2 101.502 14.7438  12
   4   8   2 117.540 6.08398  17
   4   8   2 121.776 6.34990  20
  -4   8  -2 117.573 11.0814   4
  -4   8  -2 108.589 15.8688  10
  -4   8  -2 120.126 7.06956  20
  -4   8  -2 122.384 5.84065  16
   4   8   2 122.893 17.2555  10
   5  -8   2 0.46677 0.97245   2
   5  -8   2 2.49146 0.51892  17
   5  -8   2 1.38527 0.48714  15
   5  -8   2 1.83455 0.44114  22
   5  -8   2 2.82183 1.46805   3
   5  -8   2 9.62055 7.95223   5
  -5  -8  -2 1.46514 1.03855   1
   5  -8   2 0.02488 0.78824  21
   5  -8   2 4.44013 1.95434  12
  -5  -8  -2 0.47135 1.82896  14
  -5  -8  -2 4.42023 4.77690   6
   5  -8   2 0.86059 1.59617   9
   5   8   2 2.85154 1.73844  17
   5   8   2 -3.9824 5.98991  10
   5   8   2 4.61413 5.87435  12
  -5   8  -2 -0.6726 2.29406   4
   5   8   2 3.18260 1.14637  18
  -5   8  -2 3.20326 5.45296  10
  -5   8  -2 2.27969 0.78390  16
   5   8   2 2.02385 0.95877  20
   5   8   2 6.64169 4.11415   9
  -5   8  -2 4.35816 6.43490  13
  -5   8  -2 2.32897 1.41851  20
  -6  -8  -2 -0.3813 4.60076   6
   6  -8   2 0.41900 0.38020  22
   6  -8   2 1.67738 1.97232   9
   6  -8   2 0.21651 0.44862  15
   6  -8   2 0.17862 1.01260   2
   6  -8   2 -3.6306 6.25623   5
  -6  -8  -2 0.74773 1.00694   1
   6  -8   2 0.50887 0.78124  21
  -6  -8  -2 -1.5748 2.20588  14
   6  -8   2 0.48010 1.72207  12
   6  -8   2 -0.4790 1.28463   3
   6  -8   2 -1.2941 0.62815  19
  -6   8  -2 -1.7381 6.03443  13
  -6   8  -2 0.54242 2.53287   4
   6   8   2 -1.2960 0.71985  18
   6   8   2 -8.8546 5.27580  12
  -6   8  -2 -1.3223 1.36371  20
  -7  -8  -2 63.4552 5.49044   1
   7  -8   2 64.8264 3.17414  17
   7  -8   2 59.0197 4.07088  21
   7  -8   2 64.3454 6.73984   3
   7  -8   2 52.1285 5.11414   2
   7  -8   2 61.0879 3.00092  22
   7  -8   2 59.2254 4.57023  19
   7  -8   2 60.0987 3.26387  15
  -7   8  -2 45.8445 8.83888   4
  -7   8  -2 63.5231 5.98957  20
   7   8   2 65.6687 4.69947  18
   8  -8   2 18.5839 3.97847   3
   8  -8   2 24.8353 1.87578  15
   8  -8   2 22.1203 2.72477  19
   8  -8   2 23.7580 3.62114   2
   8  -8   2 22.7339 1.56548  22
   8  -8   2 21.2189 1.66902  17
  -8  -8  -2 25.6095 3.60457   1
   8  -8   2 23.7610 2.57350  21
  -9  -8  -2 2.54142 1.58886   1
   9  -8   2 2.21034 1.28650  21
   9  -8   2 0.16150 1.34967   2
   9  -8   2 2.19028 1.36935  19
   9  -8   2 1.73887 0.69958  17
   9  -8   2 2.12604 0.79650  15
   9  -8   2 0.64625 1.90761   3
   9  -8   2 0.58758 0.49574  22
  10  -8   2 0.67017 0.69391  15
  10  -8   2 1.81389 1.35412  19
  10  -8   2 1.42211 0.56827  17
  10  -8   2 0.46150 0.54156  22
  11  -8   2 10.9562 1.42314  17
  11  -8   2 12.9487 1.30022  22
  11  -8   2 9.90677 1.53428  15
  11  -8   2 10.0449 2.31515  19
  12  -8   2 1.88888 1.94650  19
  12  -8   2 2.92699 0.80473  22
  12  -8   2 1.19043 0.93224  15
  12  -8   2 4.13695 1.04615  17
  11  -9  -2 4.29811 0.73234  22
  11  -9  -2 2.92997 0.94596  15
  11  -9  -2 5.60423 1.06989  17
  11  -9  -2 8.13446 2.40611  19
  10  -9  -2 1.24642 1.20059  19
[truncated: 3,126,253 more chars]
